# Supplementary material for: Crystal structure of 4-({(1E,2E)-3-[3-(4-fluoro­phen­yl)-1-isopropyl-1H-indol-2-yl]allyl­idene}amino)-1H-1,2,4-triazole-5(4H)-thione
Source: Acta Crystallogr E Crystallogr Commun. 2015 Nov 25;71(Pt 12):1525–7. doi: 10.1107/S205698901502201X (PMC4719829; doi:10.1107/S205698901502201X)
Supplement: Supplementary file 1 [file e-71-01525-sup1.cif]

##############################################################################
#                                                                            #
# This CIF contains the data in a paper accepted for publication in          #
# Acta Crystallographica Section E. It conforms to the requirements of       #
# Notes for Authors for Acta Crystallographica Section E, and has been       #
# peer reviewed under the auspices of the IUCr Commission on Journals.       #
#                                                                            #
# Full details of the Crystallographic Information File format               #
# are given in the paper "The Crystallographic Information File (CIF):       #
# a New Standard Archive File for Crystallography" by S. R. Hall, F. H.      #
# Allen and I. D. Brown [Acta Cryst. (1991), A47, 655-685].                  #
#                                                                            #
# The current version of the core CIF dictionary is obtainable from          #
# ftp://ftp.iucr.org/pub/cif_core.dic.                                       #
#                                                                            #
# Software is freely available for graphical display of the structure(s)     #
# in this CIF. For information consult the CIF software page                 #
# http://www.iucr.org/resources/cif/software.                                #
#                                                                            #
# This file may be used for bona fide research purposes within the           #
# scientific community so long as proper attribution is given to the journal # 
# article from which it was obtained.                                        #
#                                                                            #
##############################################################################
data_I
_database_code_depnum_ccdc_archive 'CCDC 1437565'
_audit_creation_method     SHELXL-2013
_journal_date_recd_electronic     2015-11-05
_journal_date_accepted     2015-11-18
_journal_name_full     'Acta Crystallographica, Section E'
_journal_year     2015
_journal_volume     71
_journal_issue     12
_journal_page_first     1525
_journal_page_last     1527
_journal_paper_category     GO
_journal_paper_doi     10.1107/S205698901502201X
_journal_coeditor_code     SU5237
_publ_contact_author_name     'Rahman, Md. Lutfor'
_publ_contact_author_address
;
University Malaysia Pahang, Faculty of Industrial Sciences and Technology,
26300 Gambang, Kuantan, Pahang, Malaysia
;
_publ_contact_author_email     'lutfor73@gmail.com'
_publ_contact_author_fax     ?
_publ_contact_author_phone     '+6012 8393831'
_publ_section_title
;\
Crystal structure of
4-({(1<i>E</i>,2<i>E</i>)-3-[3-(4-fluorophenyl)-1-isopropyl-1<i>H</i>-indol-\
2-yl]allylidene}amino)-1<i>H</i>-1,2,4-triazole-5(4<i>H</i>)-thione
;
loop_
    _publ_author_name
    _publ_author_footnote
    _publ_author_address
    'Kulkarni, Ajaykumar D.' .
;
Department of Chemistry, KLS's Gogte Institute of Technology, Jnana Ganga,
Udyambag, Belagavi 590 008 Karnataka,
India
;
    'Rahman, Md. Lutfor' .
;
University Malaysia Pahang, Faculty of Industrial Sciences and Technology,
26300 Gambang, Kuantan, Pahang,
Malaysia
;
    'Mohd. Yusoff, Mashitah' .
;
University Malaysia Pahang, Faculty of Industrial Sciences and Technology,
26300 Gambang, Kuantan, Pahang,
Malaysia
;
    'Kwong, Huey Chong' .
;
School of Chemical Sciences,
Universiti Sains Malaysia, 11800 USM, Penang,
Malaysia
;
    'Quah, Ching Kheng' .
;
X-ray Crystallography Unit, School of Physics,
Universiti Sains Malaysia, 11800 USM, Penang,
Malaysia
;
_publ_section_synopsis
;
The asymmetric unit of the title compound comprises two independent molecules
which exist in the <i>trans</i> conformation with respect to the methene C\\db
  C and the acyclic N\\db C bonds. In the crystal, molecules are linked
<i>via</i> N---H...N hydrogen bonds, forming chains along the <i>b</i>-axis
direction.
;
_chemical_name_systematic
;\
4-({(1<i>E</i>,2<i>E</i>)-3-[3-(4-Fluorophenyl)-1-isopropyl-1<i>H</i>-indol-\
2-yl]allylidene}amino)-1<i>H</i>-1,2,4-triazole-5(4<i>H</i>)-thione
;
_chemical_name_common     ?
_chemical_formula_moiety     'C22 H20 F N5 S'
_chemical_formula_sum     'C22 H20 F N5 S'
_chemical_formula_iupac     'C22 H20 F N5 S'
_chemical_formula_weight     405.49
_chemical_melting_point     ?
_shelx_space_group_comment
;
The symmetry employed for this shelxl refinement is uniquely defined
by the following loop, which should always be used as a source of
symmetry information in preference to the above space-group names.
They are only intended as comments.
;
_space_group_crystal_system     triclinic
_space_group_name_H-M_alt     'P -1'
_space_group_name_Hall     '-P 1'
loop_
    _space_group_symop_operation_xyz
    'x, y, z'
    '-x, -y, -z'
_cell_length_a     9.9283(4)
_cell_length_b     11.5343(5)
_cell_length_c     18.4694(7)
_cell_angle_alpha     99.8886(13)
_cell_angle_beta     94.9582(14)
_cell_angle_gamma     98.4315(14)
_cell_volume     2047.54(14)
_cell_formula_units_Z     4
_cell_measurement_reflns_used     9367
_cell_measurement_theta_min     2.25
_cell_measurement_theta_max     27.79
_cell_measurement_temperature     297
_exptl_crystal_description     'Block'
_exptl_crystal_colour     'yellow'
_exptl_crystal_size_max     0.662
_exptl_crystal_size_mid     0.597
_exptl_crystal_size_min     0.459
_exptl_crystal_density_diffrn     1.315
_exptl_crystal_density_meas     ?
_exptl_crystal_density_method     ?
_exptl_crystal_F_000     848
_exptl_absorpt_coefficient_mu     0.185
_exptl_absorpt_correction_type     multi-scan
_exptl_absorpt_process_details
;
(SADABS; Bruker, 2009)
;
_shelx_estimated_absorpt_T_min     0.887
_shelx_estimated_absorpt_T_max     0.920
_exptl_absorpt_correction_T_min     0.7301
_exptl_absorpt_correction_T_max     0.8296
_exptl_special_details     ?
_diffrn_ambient_temperature     297(2)
_diffrn_radiation_type     MoK\a
_diffrn_radiation_wavelength     0.71073
_diffrn_radiation_source     'fine-focus sealed tube'
_diffrn_radiation_monochromator     graphite
_diffrn_measurement_device_type
;
Bruker APEXII DUO CCD area-detector
;
_diffrn_measurement_method     '\f and \w scans'
_diffrn_detector_area_resol_mean     ?
_diffrn_reflns_number     78666
_diffrn_reflns_av_R_equivalents     0.0479
_diffrn_reflns_theta_min     1.817
_diffrn_reflns_theta_max     30.151
_diffrn_reflns_theta_full     25.242
_diffrn_measured_fraction_theta_max     0.993
_diffrn_measured_fraction_theta_full     1.000
_diffrn_reflns_limit_h_min     -13
_diffrn_reflns_limit_h_max     14
_diffrn_reflns_limit_k_min     -16
_diffrn_reflns_limit_k_max     16
_diffrn_reflns_limit_l_min     -26
_diffrn_reflns_limit_l_max     26
_refine_special_details     ?
_reflns_number_total     12002
_reflns_number_gt     7987
_reflns_threshold_expression     'I > 2\s(I)'
_refine_ls_structure_factor_coef     Fsqd
_refine_ls_matrix_type     full
_refine_ls_R_factor_all     0.0899
_refine_ls_R_factor_gt     0.0533
_refine_ls_wR_factor_gt     0.1150
_refine_ls_wR_factor_ref     0.1349
_refine_ls_goodness_of_fit_ref     1.016
_refine_ls_restrained_S_all     1.016
_refine_ls_number_reflns     12002
_refine_ls_number_parameters     535
_refine_ls_number_restraints     0
_refine_ls_hydrogen_treatment     mixed
_refine_ls_weighting_scheme     calc
_refine_ls_weighting_details
;
 w=1/[\s^2^(Fo^2^)+(0.0463P)^2^+1.0061P]
 where P=(Fo^2^+2Fc^2^)/3
;
_atom_sites_solution_hydrogens     mixed
_atom_sites_solution_primary     ?
_atom_sites_solution_secondary     ?
_refine_ls_shift/su_max     0.001
_refine_ls_shift/su_mean     0.000
_refine_diff_density_max     0.321
_refine_diff_density_min     -0.348
_refine_ls_extinction_method     none
_refine_ls_extinction_coef     .
loop_
    _atom_type_symbol
    _atom_type_description
    _atom_type_scat_dispersion_real
    _atom_type_scat_dispersion_imag
    _atom_type_scat_source
    'C' 'C' 0.0033 0.0016
                         'International Tables Vol C Tables 4.2.6.8 and 6.1.1.4'
    'H' 'H' 0.0000 0.0000
                         'International Tables Vol C Tables 4.2.6.8 and 6.1.1.4'
    'N' 'N' 0.0061 0.0033
                         'International Tables Vol C Tables 4.2.6.8 and 6.1.1.4'
    'F' 'F' 0.0171 0.0103
                         'International Tables Vol C Tables 4.2.6.8 and 6.1.1.4'
    'S' 'S' 0.1246 0.1234
                         'International Tables Vol C Tables 4.2.6.8 and 6.1.1.4'
_computing_data_collection
;
APEX2 (Bruker, 2009)
;
_computing_cell_refinement
;
SAINT (Bruker, 2009)
;
_computing_data_reduction
;
SAINT (Bruker, 2009)
;
_computing_structure_solution
;
SHELXS97 (Sheldrick, 2008)
;
_computing_structure_refinement
;
SHELXL2013 (Sheldrick, 2015)
;
_computing_molecular_graphics
;
SHELXL2013 (Sheldrick, 2015) and Mercury (Macrae <i>et al.</i>,
2008)
;
_computing_publication_material
;
SHELXL2013 (Sheldrick, 2015) and PLATON (Spek, 2009)
;
loop_
    _atom_site_type_symbol
    _atom_site_label
    _atom_site_fract_x
    _atom_site_fract_y
    _atom_site_fract_z
    _atom_site_U_iso_or_equiv
    _atom_site_adp_type
    _atom_site_calc_flag
    _atom_site_occupancy
    _atom_site_disorder_assembly
    _atom_site_disorder_group
    S S1A 0.08455(7) 0.69136(4) 0.16534(3) 0.05868(16) Uani d 1 . .
    F F1A -0.31446(17) 0.78739(11) 0.47019(10) 0.0905(5) Uani d 1 . .
    N N1A -0.10366(15) 0.16736(12) 0.33308(8) 0.0362(3) Uani d 1 . .
    N N2A 0.09099(16) 0.39301(12) 0.11449(8) 0.0380(3) Uani d 1 . .
    N N3A 0.12047(15) 0.48279(12) 0.07369(8) 0.0365(3) Uani d 1 . .
    N N4A 0.18107(18) 0.64187(14) 0.03380(9) 0.0465(4) Uani d 1 . .
    H H4AB 0.204(2) 0.719(2) 0.0296(13) 0.073(7) Uiso d 1 . .
    N N5A 0.20935(18) 0.55200(14) -0.01880(9) 0.0480(4) Uani d 1 . .
    C C1A -0.13898(18) 0.14893(14) 0.40148(9) 0.0362(4) Uani d 1 . .
    C C2A -0.1351(2) 0.05110(16) 0.43631(10) 0.0456(4) Uani d 1 . .
    H H2AA -0.1068 -0.0177 0.4130 0.055 Uiso calc 1 . .
    C C3A -0.1746(2) 0.05986(18) 0.50619(11) 0.0523(5) Uani d 1 . .
    H H3AA -0.1719 -0.0042 0.5304 0.063 Uiso calc 1 . .
    C C4A -0.2188(2) 0.16190(18) 0.54209(11) 0.0514(5) Uani d 1 . .
    H H4AA -0.2443 0.1647 0.5895 0.062 Uiso calc 1 . .
    C C5A -0.22476(19) 0.25805(16) 0.50808(10) 0.0437(4) Uani d 1 . .
    H H5AA -0.2552 0.3256 0.5317 0.052 Uiso calc 1 . .
    C C6A -0.18407(17) 0.25233(14) 0.43690(9) 0.0347(3) Uani d 1 . .
    C C7A -0.17501(16) 0.33564(14) 0.38866(9) 0.0332(3) Uani d 1 . .
    C C8A -0.12480(17) 0.28220(14) 0.32566(9) 0.0327(3) Uani d 1 . .
    C C9A -0.09289(17) 0.34389(14) 0.26649(9) 0.0353(3) Uani d 1 . .
    H H9AA -0.1367 0.4096 0.2654 0.042 Uiso calc 1 . .
    C C10A -0.01208(18) 0.32505(14) 0.21247(9) 0.0370(4) Uani d 1 . .
    H H10A 0.0286 0.2569 0.2059 0.044 Uiso calc 1 . .
    C C11A 0.01137(18) 0.40985(14) 0.16505(9) 0.0362(4) Uani d 1 . .
    H H11A -0.0310 0.4771 0.1708 0.043 Uiso calc 1 . .
    C C12A 0.12757(19) 0.60532(15) 0.09206(10) 0.0389(4) Uani d 1 . .
    C C13A 0.17236(19) 0.45754(16) 0.00762(10) 0.0423(4) Uani d 1 . .
    H H13A 0.1800 0.3809 -0.0155 0.051 Uiso calc 1 . .
    C C14A -0.07844(19) 0.07247(14) 0.27346(10) 0.0394(4) Uani d 1 . .
    H H14A -0.0741 0.1071 0.2287 0.047 Uiso calc 1 . .
    C C15A 0.0590(2) 0.0347(2) 0.28984(13) 0.0601(6) Uani d 1 . .
    H H15A 0.0701 -0.0299 0.2517 0.090 Uiso calc 1 . .
    H H15B 0.0631 0.0092 0.3367 0.090 Uiso calc 1 . .
    H H15C 0.1309 0.1009 0.2916 0.090 Uiso calc 1 . .
    C C16A -0.1958(2) -0.03206(18) 0.25663(12) 0.0545(5) Uani d 1 . .
    H H16A -0.1871 -0.0821 0.2106 0.082 Uiso calc 1 . .
    H H16B -0.2813 -0.0028 0.2531 0.082 Uiso calc 1 . .
    H H16C -0.1931 -0.0774 0.2956 0.082 Uiso calc 1 . .
    C C17A -0.21013(17) 0.45672(14) 0.40646(9) 0.0349(3) Uani d 1 . .
    C C18A -0.34346(19) 0.47005(16) 0.41822(11) 0.0434(4) Uani d 1 . .
    H H18A -0.4101 0.4025 0.4124 0.052 Uiso calc 1 . .
    C C19A -0.3798(2) 0.58122(18) 0.43839(12) 0.0517(5) Uani d 1 . .
    H H19A -0.4699 0.5893 0.4453 0.062 Uiso calc 1 . .
    C C20A -0.2803(2) 0.67830(17) 0.44782(12) 0.0550(5) Uani d 1 . .
    C C21A -0.1487(2) 0.67053(18) 0.43688(15) 0.0667(6) Uani d 1 . .
    H H21A -0.0829 0.7389 0.4434 0.080 Uiso calc 1 . .
    C C22A -0.1138(2) 0.55868(17) 0.41574(13) 0.0550(5) Uani d 1 . .
    H H22A -0.0238 0.5523 0.4077 0.066 Uiso calc 1 . .
    S S1B 0.68905(7) 0.83235(5) 0.03129(3) 0.06422(17) Uani d 1 . .
    F F1B 0.46558(19) 0.78643(12) 0.34049(10) 0.0933(5) Uani d 1 . .
    N N1B 0.49537(16) 1.38803(13) 0.20432(8) 0.0401(3) Uani d 1 . .
    N N2B 0.75225(17) 1.11714(12) -0.00035(8) 0.0452(4) Uani d 1 . .
    N N3B 0.81061(17) 1.01944(12) -0.03051(8) 0.0432(4) Uani d 1 . .
    N N4B 0.8607(2) 0.85069(15) -0.07253(10) 0.0563(5) Uani d 1 . .
    H H4BB 0.866(3) 0.773(2) -0.0831(14) 0.080(8) Uiso d 1 . .
    N N5B 0.9290(2) 0.92793(15) -0.11091(10) 0.0652(5) Uani d 1 . .
    C C1B 0.40567(18) 1.41730(15) 0.25539(9) 0.0383(4) Uani d 1 . .
    C C2B 0.3447(2) 1.51889(16) 0.27086(10) 0.0454(4) Uani d 1 . .
    H H2BA 0.3608 1.5806 0.2447 0.054 Uiso calc 1 . .
    C C3B 0.2599(2) 1.52490(18) 0.32609(11) 0.0500(5) Uani d 1 . .
    H H3BA 0.2178 1.5917 0.3370 0.060 Uiso calc 1 . .
    C C4B 0.23559(19) 1.43340(18) 0.36616(11) 0.0480(5) Uani d 1 . .
    H H4BA 0.1802 1.4413 0.4042 0.058 Uiso calc 1 . .
    C C5B 0.29213(18) 1.33217(17) 0.35015(10) 0.0424(4) Uani d 1 . .
    H H5BA 0.2738 1.2706 0.3763 0.051 Uiso calc 1 . .
    C C6B 0.37813(17) 1.32248(15) 0.29381(9) 0.0368(4) Uani d 1 . .
    C C7B 0.45102(17) 1.23172(15) 0.26345(9) 0.0365(4) Uani d 1 . .
    C C8B 0.52169(18) 1.27408(15) 0.20931(9) 0.0373(4) Uani d 1 . .
    C C9B 0.60246(18) 1.20425(15) 0.16399(10) 0.0391(4) Uani d 1 . .
    H H9BA 0.6333 1.1443 0.1855 0.047 Uiso calc 1 . .
    C C10B 0.6420(2) 1.20839(15) 0.09709(10) 0.0420(4) Uani d 1 . .
    H H10B 0.6236 1.2692 0.0725 0.050 Uiso calc 1 . .
    C C11B 0.71322(19) 1.11722(15) 0.06399(10) 0.0408(4) Uani d 1 . .
    H H11B 0.7314 1.0574 0.0895 0.049 Uiso calc 1 . .
    C C12B 0.7857(2) 0.90104(15) -0.02282(10) 0.0437(4) Uani d 1 . .
    C C13B 0.8952(3) 1.02883(18) -0.08422(12) 0.0575(6) Uani d 1 . .
    H H13B 0.9251 1.0998 -0.0998 0.069 Uiso calc 1 . .
    C C14B 0.5777(2) 1.47295(16) 0.16779(10) 0.0432(4) Uani d 1 . .
    H H14B 0.6475 1.4314 0.1454 0.052 Uiso calc 1 . .
    C C15B 0.4908(3) 1.5060(2) 0.10514(12) 0.0648(6) Uani d 1 . .
    H H15D 0.5475 1.5581 0.0805 0.097 Uiso calc 1 . .
    H H15E 0.4198 1.5459 0.1248 0.097 Uiso calc 1 . .
    H H15F 0.4503 1.4350 0.0705 0.097 Uiso calc 1 . .
    C C16B 0.6536(2) 1.58146(18) 0.22234(13) 0.0576(5) Uani d 1 . .
    H H16D 0.7206 1.6251 0.1983 0.086 Uiso calc 1 . .
    H H16E 0.6987 1.5561 0.2636 0.086 Uiso calc 1 . .
    H H16F 0.5896 1.6318 0.2396 0.086 Uiso calc 1 . .
    C C17B 0.45015(17) 1.11375(15) 0.28393(10) 0.0381(4) Uani d 1 . .
    C C18B 0.4860(2) 1.10356(16) 0.35652(11) 0.0457(4) Uani d 1 . .
    H H18B 0.5065 1.1721 0.3929 0.055 Uiso calc 1 . .
    C C19B 0.4921(2) 0.99369(19) 0.37605(13) 0.0559(5) Uani d 1 . .
    H H19B 0.5177 0.9876 0.4247 0.067 Uiso calc 1 . .
    C C20B 0.4592(2) 0.89457(17) 0.32175(15) 0.0586(6) Uani d 1 . .
    C C21B 0.4200(2) 0.89917(18) 0.25037(14) 0.0615(6) Uani d 1 . .
    H H21B 0.3967 0.8296 0.2149 0.074 Uiso calc 1 . .
    C C22B 0.4154(2) 1.00955(17) 0.23120(12) 0.0504(5) Uani d 1 . .
    H H22B 0.3887 1.0140 0.1824 0.060 Uiso calc 1 . .
loop_
    _atom_site_aniso_label
    _atom_site_aniso_U_11
    _atom_site_aniso_U_22
    _atom_site_aniso_U_33
    _atom_site_aniso_U_12
    _atom_site_aniso_U_13
    _atom_site_aniso_U_23
    S1A 0.0947(4) 0.0325(2) 0.0520(3) 0.0121(2) 0.0265(3) 0.0061(2)
    F1A 0.0981(11) 0.0402(7) 0.1313(14) 0.0313(7) 0.0106(10) -0.0051(8)
    N1A 0.0483(8) 0.0295(7) 0.0346(7) 0.0111(6) 0.0152(6) 0.0072(5)
    N2A 0.0550(9) 0.0260(6) 0.0376(7) 0.0088(6) 0.0146(7) 0.0121(6)
    N3A 0.0479(8) 0.0286(7) 0.0376(7) 0.0096(6) 0.0131(6) 0.0114(6)
    N4A 0.0640(10) 0.0333(8) 0.0484(9) 0.0096(7) 0.0189(8) 0.0175(7)
    N5A 0.0635(10) 0.0417(8) 0.0469(9) 0.0156(7) 0.0223(8) 0.0166(7)
    C1A 0.0429(9) 0.0326(8) 0.0347(8) 0.0064(7) 0.0105(7) 0.0074(6)
    C2A 0.0606(12) 0.0351(9) 0.0444(10) 0.0101(8) 0.0125(9) 0.0112(7)
    C3A 0.0697(13) 0.0430(10) 0.0476(11) 0.0036(9) 0.0131(10) 0.0193(9)
    C4A 0.0645(13) 0.0532(11) 0.0378(10) 0.0021(10) 0.0180(9) 0.0124(8)
    C5A 0.0506(11) 0.0411(9) 0.0385(9) 0.0034(8) 0.0164(8) 0.0028(7)
    C6A 0.0374(8) 0.0314(8) 0.0348(8) 0.0031(6) 0.0095(7) 0.0042(6)
    C7A 0.0347(8) 0.0297(7) 0.0358(8) 0.0052(6) 0.0096(7) 0.0048(6)
    C8A 0.0368(8) 0.0282(7) 0.0348(8) 0.0066(6) 0.0088(7) 0.0071(6)
    C9A 0.0427(9) 0.0286(7) 0.0371(9) 0.0088(7) 0.0087(7) 0.0082(6)
    C10A 0.0492(10) 0.0281(8) 0.0371(9) 0.0092(7) 0.0111(7) 0.0094(6)
    C11A 0.0440(9) 0.0293(8) 0.0379(9) 0.0084(7) 0.0091(7) 0.0092(6)
    C12A 0.0477(10) 0.0298(8) 0.0430(9) 0.0088(7) 0.0094(8) 0.0127(7)
    C13A 0.0536(11) 0.0370(9) 0.0423(10) 0.0131(8) 0.0180(8) 0.0126(7)
    C14A 0.0531(10) 0.0301(8) 0.0365(9) 0.0092(7) 0.0146(8) 0.0038(7)
    C15A 0.0558(12) 0.0563(12) 0.0698(14) 0.0210(10) 0.0184(11) 0.0006(10)
    C16A 0.0670(13) 0.0414(10) 0.0508(11) 0.0011(9) 0.0041(10) 0.0046(9)
    C17A 0.0406(9) 0.0300(8) 0.0343(8) 0.0070(7) 0.0084(7) 0.0041(6)
    C18A 0.0397(9) 0.0354(9) 0.0527(11) 0.0045(7) 0.0058(8) 0.0024(8)
    C19A 0.0455(11) 0.0490(11) 0.0618(13) 0.0183(9) 0.0090(9) 0.0032(9)
    C20A 0.0655(13) 0.0330(9) 0.0664(13) 0.0190(9) 0.0055(11) 0.0010(9)
    C21A 0.0585(13) 0.0295(9) 0.107(2) 0.0000(9) 0.0110(13) 0.0033(11)
    C22A 0.0391(10) 0.0373(10) 0.0883(16) 0.0051(8) 0.0153(10) 0.0083(10)
    S1B 0.0919(4) 0.0371(3) 0.0697(4) 0.0092(3) 0.0418(3) 0.0115(2)
    F1B 0.1249(13) 0.0413(7) 0.1258(14) 0.0180(8) 0.0379(11) 0.0337(8)
    N1B 0.0509(9) 0.0360(7) 0.0381(8) 0.0176(6) 0.0147(7) 0.0067(6)
    N2B 0.0683(10) 0.0299(7) 0.0451(8) 0.0209(7) 0.0244(8) 0.0081(6)
    N3B 0.0665(10) 0.0301(7) 0.0410(8) 0.0192(7) 0.0242(7) 0.0100(6)
    N4B 0.0911(14) 0.0338(8) 0.0544(10) 0.0246(9) 0.0361(9) 0.0113(7)
    N5B 0.1056(15) 0.0434(9) 0.0627(11) 0.0304(10) 0.0506(11) 0.0185(8)
    C1B 0.0421(9) 0.0383(9) 0.0343(8) 0.0118(7) 0.0076(7) 0.0003(7)
    C2B 0.0550(11) 0.0393(9) 0.0434(10) 0.0172(8) 0.0089(8) 0.0027(8)
    C3B 0.0521(11) 0.0485(11) 0.0484(11) 0.0216(9) 0.0076(9) -0.0057(9)
    C4B 0.0422(10) 0.0556(11) 0.0439(10) 0.0119(8) 0.0127(8) -0.0043(9)
    C5B 0.0403(9) 0.0449(10) 0.0403(9) 0.0066(8) 0.0089(7) 0.0012(8)
    C6B 0.0365(9) 0.0371(8) 0.0348(8) 0.0073(7) 0.0051(7) -0.0004(7)
    C7B 0.0396(9) 0.0344(8) 0.0350(8) 0.0086(7) 0.0070(7) 0.0017(7)
    C8B 0.0432(9) 0.0342(8) 0.0370(9) 0.0133(7) 0.0101(7) 0.0049(7)
    C9B 0.0471(10) 0.0335(8) 0.0397(9) 0.0144(7) 0.0114(8) 0.0050(7)
    C10B 0.0567(11) 0.0332(8) 0.0405(9) 0.0178(8) 0.0150(8) 0.0059(7)
    C11B 0.0548(11) 0.0313(8) 0.0401(9) 0.0142(7) 0.0143(8) 0.0073(7)
    C12B 0.0632(12) 0.0309(8) 0.0409(9) 0.0150(8) 0.0161(8) 0.0062(7)
    C13B 0.0915(16) 0.0388(10) 0.0548(12) 0.0238(10) 0.0413(11) 0.0166(9)
    C14B 0.0551(11) 0.0391(9) 0.0408(9) 0.0166(8) 0.0158(8) 0.0096(7)
    C15B 0.0834(16) 0.0719(15) 0.0486(12) 0.0267(13) 0.0121(11) 0.0237(11)
    C16B 0.0616(13) 0.0447(11) 0.0674(14) 0.0100(9) 0.0150(11) 0.0081(10)
    C17B 0.0349(8) 0.0329(8) 0.0461(10) 0.0047(7) 0.0108(7) 0.0037(7)
    C18B 0.0521(11) 0.0359(9) 0.0477(10) 0.0006(8) 0.0119(8) 0.0062(8)
    C19B 0.0648(13) 0.0498(11) 0.0580(12) 0.0071(10) 0.0150(10) 0.0215(10)
    C20B 0.0613(13) 0.0345(10) 0.0853(17) 0.0063(9) 0.0265(12) 0.0185(10)
    C21B 0.0618(13) 0.0336(10) 0.0814(17) -0.0006(9) 0.0130(12) -0.0057(10)
    C22B 0.0521(11) 0.0423(10) 0.0519(11) 0.0050(8) 0.0039(9) -0.0015(8)
_geom_special_details
;
All e.s.d.'s (except the e.s.d. in the dihedral angle between two l.s. planes)
are estimated using the full covariance matrix. The cell e.s.d.'s are taken
into account individually in the estimation of e.s.d.'s in distances, angles
and torsion angles; correlations between e.s.d.'s in cell parameters are only
used when they are defined by crystal symmetry. An approximate (isotropic)
treatment of cell e.s.d.'s is used for estimating e.s.d.'s involving l.s.
planes.
;
loop_
    _geom_bond_atom_site_label_1
    _geom_bond_atom_site_label_2
    _geom_bond_site_symmetry_2
    _geom_bond_distance
    _geom_bond_publ_flag
    S1A C12A . 1.6621(18) ?
    F1A C20A . 1.356(2) ?
    N1A C1A . 1.382(2) ?
    N1A C8A . 1.399(2) ?
    N1A C14A . 1.479(2) ?
    N2A C11A . 1.283(2) ?
    N2A N3A . 1.3940(18) ?
    N3A C13A . 1.368(2) ?
    N3A C12A . 1.385(2) ?
    N4A C12A . 1.344(2) ?
    N4A N5A . 1.372(2) ?
    N4A H4AB . 0.91(3) ?
    N5A C13A . 1.287(2) ?
    C1A C2A . 1.395(2) ?
    C1A C6A . 1.411(2) ?
    C2A C3A . 1.373(3) ?
    C2A H2AA . 0.9300 ?
    C3A C4A . 1.396(3) ?
    C3A H3AA . 0.9300 ?
    C4A C5A . 1.371(3) ?
    C4A H4AA . 0.9300 ?
    C5A C6A . 1.402(2) ?
    C5A H5AA . 0.9300 ?
    C6A C7A . 1.417(2) ?
    C7A C8A . 1.388(2) ?
    C7A C17A . 1.478(2) ?
    C8A C9A . 1.436(2) ?
    C9A C10A . 1.342(2) ?
    C9A H9AA . 0.9300 ?
    C10A C11A . 1.429(2) ?
    C10A H10A . 0.9300 ?
    C11A H11A . 0.9300 ?
    C13A H13A . 0.9300 ?
    C14A C15A . 1.514(3) ?
    C14A C16A . 1.518(3) ?
    C14A H14A . 0.9800 ?
    C15A H15A . 0.9600 ?
    C15A H15B . 0.9600 ?
    C15A H15C . 0.9600 ?
    C16A H16A . 0.9600 ?
    C16A H16B . 0.9600 ?
    C16A H16C . 0.9600 ?
    C17A C22A . 1.379(2) ?
    C17A C18A . 1.386(2) ?
    C18A C19A . 1.381(2) ?
    C18A H18A . 0.9300 ?
    C19A C20A . 1.356(3) ?
    C19A H19A . 0.9300 ?
    C20A C21A . 1.353(3) ?
    C21A C22A . 1.385(3) ?
    C21A H21A . 0.9300 ?
    C22A H22A . 0.9300 ?
    S1B C12B . 1.6618(19) ?
    F1B C20B . 1.359(2) ?
    N1B C1B . 1.386(2) ?
    N1B C8B . 1.394(2) ?
    N1B C14B . 1.473(2) ?
    N2B C11B . 1.281(2) ?
    N2B N3B . 1.3955(18) ?
    N3B C13B . 1.362(2) ?
    N3B C12B . 1.386(2) ?
    N4B C12B . 1.341(2) ?
    N4B N5B . 1.371(2) ?
    N4B H4BB . 0.90(3) ?
    N5B C13B . 1.287(2) ?
    C1B C2B . 1.394(2) ?
    C1B C6B . 1.409(2) ?
    C2B C3B . 1.377(3) ?
    C2B H2BA . 0.9300 ?
    C3B C4B . 1.394(3) ?
    C3B H3BA . 0.9300 ?
    C4B C5B . 1.367(3) ?
    C4B H4BA . 0.9300 ?
    C5B C6B . 1.402(2) ?
    C5B H5BA . 0.9300 ?
    C6B C7B . 1.423(2) ?
    C7B C8B . 1.385(2) ?
    C7B C17B . 1.473(2) ?
    C8B C9B . 1.437(2) ?
    C9B C10B . 1.335(2) ?
    C9B H9BA . 0.9300 ?
    C10B C11B . 1.432(2) ?
    C10B H10B . 0.9300 ?
    C11B H11B . 0.9300 ?
    C13B H13B . 0.9300 ?
    C14B C15B . 1.518(3) ?
    C14B C16B . 1.520(3) ?
    C14B H14B . 0.9800 ?
    C15B H15D . 0.9600 ?
    C15B H15E . 0.9600 ?
    C15B H15F . 0.9600 ?
    C16B H16D . 0.9600 ?
    C16B H16E . 0.9600 ?
    C16B H16F . 0.9600 ?
    C17B C18B . 1.386(3) ?
    C17B C22B . 1.389(2) ?
    C18B C19B . 1.384(3) ?
    C18B H18B . 0.9300 ?
    C19B C20B . 1.364(3) ?
    C19B H19B . 0.9300 ?
    C20B C21B . 1.354(3) ?
    C21B C22B . 1.385(3) ?
    C21B H21B . 0.9300 ?
    C22B H22B . 0.9300 ?
loop_
    _geom_angle_atom_site_label_1
    _geom_angle_atom_site_label_2
    _geom_angle_atom_site_label_3
    _geom_angle_site_symmetry_1
    _geom_angle_site_symmetry_3
    _geom_angle
    _geom_angle_publ_flag
    C1A N1A C8A . . 107.86(13) ?
    C1A N1A C14A . . 124.51(13) ?
    C8A N1A C14A . . 126.36(13) ?
    C11A N2A N3A . . 117.96(13) ?
    C13A N3A C12A . . 108.07(14) ?
    C13A N3A N2A . . 119.78(13) ?
    C12A N3A N2A . . 131.35(14) ?
    C12A N4A N5A . . 114.68(15) ?
    C12A N4A H4AB . . 124.6(16) ?
    N5A N4A H4AB . . 120.5(16) ?
    C13A N5A N4A . . 103.21(14) ?
    N1A C1A C2A . . 131.02(15) ?
    N1A C1A C6A . . 108.27(14) ?
    C2A C1A C6A . . 120.71(15) ?
    C3A C2A C1A . . 117.77(17) ?
    C3A C2A H2AA . . 121.1 ?
    C1A C2A H2AA . . 121.1 ?
    C2A C3A C4A . . 122.14(18) ?
    C2A C3A H3AA . . 118.9 ?
    C4A C3A H3AA . . 118.9 ?
    C5A C4A C3A . . 120.66(17) ?
    C5A C4A H4AA . . 119.7 ?
    C3A C4A H4AA . . 119.7 ?
    C4A C5A C6A . . 118.62(17) ?
    C4A C5A H5AA . . 120.7 ?
    C6A C5A H5AA . . 120.7 ?
    C5A C6A C1A . . 120.09(15) ?
    C5A C6A C7A . . 132.27(15) ?
    C1A C6A C7A . . 107.63(14) ?
    C8A C7A C6A . . 106.91(14) ?
    C8A C7A C17A . . 128.82(14) ?
    C6A C7A C17A . . 124.25(14) ?
    C7A C8A N1A . . 109.33(13) ?
    C7A C8A C9A . . 122.57(14) ?
    N1A C8A C9A . . 127.96(14) ?
    C10A C9A C8A . . 132.44(15) ?
    C10A C9A H9AA . . 113.8 ?
    C8A C9A H9AA . . 113.8 ?
    C9A C10A C11A . . 119.92(15) ?
    C9A C10A H10A . . 120.0 ?
    C11A C10A H10A . . 120.0 ?
    N2A C11A C10A . . 119.84(15) ?
    N2A C11A H11A . . 120.1 ?
    C10A C11A H11A . . 120.1 ?
    N4A C12A N3A . . 101.82(14) ?
    N4A C12A S1A . . 126.62(13) ?
    N3A C12A S1A . . 131.56(13) ?
    N5A C13A N3A . . 112.20(16) ?
    N5A C13A H13A . . 123.9 ?
    N3A C13A H13A . . 123.9 ?
    N1A C14A C15A . . 111.43(16) ?
    N1A C14A C16A . . 111.89(15) ?
    C15A C14A C16A . . 112.67(16) ?
    N1A C14A H14A . . 106.8 ?
    C15A C14A H14A . . 106.8 ?
    C16A C14A H14A . . 106.8 ?
    C14A C15A H15A . . 109.5 ?
    C14A C15A H15B . . 109.5 ?
    H15A C15A H15B . . 109.5 ?
    C14A C15A H15C . . 109.5 ?
    H15A C15A H15C . . 109.5 ?
    H15B C15A H15C . . 109.5 ?
    C14A C16A H16A . . 109.5 ?
    C14A C16A H16B . . 109.5 ?
    H16A C16A H16B . . 109.5 ?
    C14A C16A H16C . . 109.5 ?
    H16A C16A H16C . . 109.5 ?
    H16B C16A H16C . . 109.5 ?
    C22A C17A C18A . . 117.71(16) ?
    C22A C17A C7A . . 122.67(15) ?
    C18A C17A C7A . . 119.54(15) ?
    C19A C18A C17A . . 121.63(17) ?
    C19A C18A H18A . . 119.2 ?
    C17A C18A H18A . . 119.2 ?
    C20A C19A C18A . . 118.09(18) ?
    C20A C19A H19A . . 121.0 ?
    C18A C19A H19A . . 121.0 ?
    C21A C20A C19A . . 122.76(18) ?
    C21A C20A F1A . . 118.94(19) ?
    C19A C20A F1A . . 118.30(19) ?
    C20A C21A C22A . . 118.65(19) ?
    C20A C21A H21A . . 120.7 ?
    C22A C21A H21A . . 120.7 ?
    C17A C22A C21A . . 121.14(18) ?
    C17A C22A H22A . . 119.4 ?
    C21A C22A H22A . . 119.4 ?
    C1B N1B C8B . . 107.49(14) ?
    C1B N1B C14B . . 125.46(14) ?
    C8B N1B C14B . . 124.92(14) ?
    C11B N2B N3B . . 116.57(14) ?
    C13B N3B C12B . . 108.25(14) ?
    C13B N3B N2B . . 120.17(14) ?
    C12B N3B N2B . . 131.03(15) ?
    C12B N4B N5B . . 114.71(15) ?
    C12B N4B H4BB . . 125.5(17) ?
    N5B N4B H4BB . . 119.8(17) ?
    C13B N5B N4B . . 103.27(15) ?
    N1B C1B C2B . . 130.38(17) ?
    N1B C1B C6B . . 108.73(14) ?
    C2B C1B C6B . . 120.88(16) ?
    C3B C2B C1B . . 117.91(18) ?
    C3B C2B H2BA . . 121.0 ?
    C1B C2B H2BA . . 121.0 ?
    C2B C3B C4B . . 121.70(17) ?
    C2B C3B H3BA . . 119.1 ?
    C4B C3B H3BA . . 119.1 ?
    C5B C4B C3B . . 120.80(17) ?
    C5B C4B H4BA . . 119.6 ?
    C3B C4B H4BA . . 119.6 ?
    C4B C5B C6B . . 119.06(18) ?
    C4B C5B H5BA . . 120.5 ?
    C6B C5B H5BA . . 120.5 ?
    C5B C6B C1B . . 119.59(15) ?
    C5B C6B C7B . . 133.36(17) ?
    C1B C6B C7B . . 107.05(14) ?
    C8B C7B C6B . . 107.00(15) ?
    C8B C7B C17B . . 125.95(15) ?
    C6B C7B C17B . . 127.04(15) ?
    C7B C8B N1B . . 109.70(14) ?
    C7B C8B C9B . . 122.96(15) ?
    N1B C8B C9B . . 127.25(15) ?
    C10B C9B C8B . . 132.70(16) ?
    C10B C9B H9BA . . 113.7 ?
    C8B C9B H9BA . . 113.7 ?
    C9B C10B C11B . . 118.64(16) ?
    C9B C10B H10B . . 120.7 ?
    C11B C10B H10B . . 120.7 ?
    N2B C11B C10B . . 120.80(16) ?
    N2B C11B H11B . . 119.6 ?
    C10B C11B H11B . . 119.6 ?
    N4B C12B N3B . . 101.69(15) ?
    N4B C12B S1B . . 126.76(14) ?
    N3B C12B S1B . . 131.55(13) ?
    N5B C13B N3B . . 112.06(17) ?
    N5B C13B H13B . . 124.0 ?
    N3B C13B H13B . . 124.0 ?
    N1B C14B C15B . . 110.91(17) ?
    N1B C14B C16B . . 112.39(15) ?
    C15B C14B C16B . . 112.68(17) ?
    N1B C14B H14B . . 106.8 ?
    C15B C14B H14B . . 106.8 ?
    C16B C14B H14B . . 106.8 ?
    C14B C15B H15D . . 109.5 ?
    C14B C15B H15E . . 109.5 ?
    H15D C15B H15E . . 109.5 ?
    C14B C15B H15F . . 109.5 ?
    H15D C15B H15F . . 109.5 ?
    H15E C15B H15F . . 109.5 ?
    C14B C16B H16D . . 109.5 ?
    C14B C16B H16E . . 109.5 ?
    H16D C16B H16E . . 109.5 ?
    C14B C16B H16F . . 109.5 ?
    H16D C16B H16F . . 109.5 ?
    H16E C16B H16F . . 109.5 ?
    C18B C17B C22B . . 117.97(17) ?
    C18B C17B C7B . . 120.80(15) ?
    C22B C17B C7B . . 121.23(17) ?
    C19B C18B C17B . . 121.48(18) ?
    C19B C18B H18B . . 119.3 ?
    C17B C18B H18B . . 119.3 ?
    C20B C19B C18B . . 118.0(2) ?
    C20B C19B H19B . . 121.0 ?
    C18B C19B H19B . . 121.0 ?
    C21B C20B F1B . . 118.8(2) ?
    C21B C20B C19B . . 122.98(19) ?
    F1B C20B C19B . . 118.3(2) ?
    C20B C21B C22B . . 118.66(19) ?
    C20B C21B H21B . . 120.7 ?
    C22B C21B H21B . . 120.7 ?
    C21B C22B C17B . . 120.9(2) ?
    C21B C22B H22B . . 119.6 ?
    C17B C22B H22B . . 119.6 ?
loop_
    _geom_torsion_atom_site_label_1
    _geom_torsion_atom_site_label_2
    _geom_torsion_atom_site_label_3
    _geom_torsion_atom_site_label_4
    _geom_torsion_site_symmetry_1
    _geom_torsion_site_symmetry_2
    _geom_torsion_site_symmetry_3
    _geom_torsion_site_symmetry_4
    _geom_torsion
    _geom_torsion_publ_flag
    C11A N2A N3A C13A . . . . -162.30(17) ?
    C11A N2A N3A C12A . . . . 29.3(3) ?
    C12A N4A N5A C13A . . . . 0.0(2) ?
    C8A N1A C1A C2A . . . . -178.94(19) ?
    C14A N1A C1A C2A . . . . 13.3(3) ?
    C8A N1A C1A C6A . . . . 0.66(19) ?
    C14A N1A C1A C6A . . . . -167.09(15) ?
    N1A C1A C2A C3A . . . . 178.64(19) ?
    C6A C1A C2A C3A . . . . -0.9(3) ?
    C1A C2A C3A C4A . . . . 0.6(3) ?
    C2A C3A C4A C5A . . . . 0.3(3) ?
    C3A C4A C5A C6A . . . . -0.8(3) ?
    C4A C5A C6A C1A . . . . 0.4(3) ?
    C4A C5A C6A C7A . . . . -178.17(19) ?
    N1A C1A C6A C5A . . . . -179.20(16) ?
    C2A C1A C6A C5A . . . . 0.4(3) ?
    N1A C1A C6A C7A . . . . -0.31(19) ?
    C2A C1A C6A C7A . . . . 179.35(17) ?
    C5A C6A C7A C8A . . . . 178.54(19) ?
    C1A C6A C7A C8A . . . . -0.17(19) ?
    C5A C6A C7A C17A . . . . 0.2(3) ?
    C1A C6A C7A C17A . . . . -178.53(15) ?
    C6A C7A C8A N1A . . . . 0.59(19) ?
    C17A C7A C8A N1A . . . . 178.84(16) ?
    C6A C7A C8A C9A . . . . -175.47(16) ?
    C17A C7A C8A C9A . . . . 2.8(3) ?
    C1A N1A C8A C7A . . . . -0.78(19) ?
    C14A N1A C8A C7A . . . . 166.68(16) ?
    C1A N1A C8A C9A . . . . 175.00(17) ?
    C14A N1A C8A C9A . . . . -17.5(3) ?
    C7A C8A C9A C10A . . . . 158.93(19) ?
    N1A C8A C9A C10A . . . . -16.4(3) ?
    C8A C9A C10A C11A . . . . -173.41(18) ?
    N3A N2A C11A C10A . . . . -174.54(15) ?
    C9A C10A C11A N2A . . . . 178.49(17) ?
    N5A N4A C12A N3A . . . . -0.8(2) ?
    N5A N4A C12A S1A . . . . 178.96(15) ?
    C13A N3A C12A N4A . . . . 1.21(19) ?
    N2A N3A C12A N4A . . . . 170.61(17) ?
    C13A N3A C12A S1A . . . . -178.51(16) ?
    N2A N3A C12A S1A . . . . -9.1(3) ?
    N4A N5A C13A N3A . . . . 0.8(2) ?
    C12A N3A C13A N5A . . . . -1.4(2) ?
    N2A N3A C13A N5A . . . . -172.20(16) ?
    C1A N1A C14A C15A . . . . -75.0(2) ?
    C8A N1A C14A C15A . . . . 119.51(19) ?
    C1A N1A C14A C16A . . . . 52.1(2) ?
    C8A N1A C14A C16A . . . . -113.34(19) ?
    C8A C7A C17A C22A . . . . -64.4(3) ?
    C6A C7A C17A C22A . . . . 113.6(2) ?
    C8A C7A C17A C18A . . . . 119.0(2) ?
    C6A C7A C17A C18A . . . . -63.0(2) ?
    C22A C17A C18A C19A . . . . 0.2(3) ?
    C7A C17A C18A C19A . . . . 176.91(17) ?
    C17A C18A C19A C20A . . . . -1.1(3) ?
    C18A C19A C20A C21A . . . . 1.4(4) ?
    C18A C19A C20A F1A . . . . -177.68(19) ?
    C19A C20A C21A C22A . . . . -0.5(4) ?
    F1A C20A C21A C22A . . . . 178.5(2) ?
    C18A C17A C22A C21A . . . . 0.7(3) ?
    C7A C17A C22A C21A . . . . -176.0(2) ?
    C20A C21A C22A C17A . . . . -0.5(4) ?
    C11B N2B N3B C13B . . . . -157.5(2) ?
    C11B N2B N3B C12B . . . . 32.0(3) ?
    C12B N4B N5B C13B . . . . 0.0(3) ?
    C8B N1B C1B C2B . . . . -177.88(19) ?
    C14B N1B C1B C2B . . . . 18.1(3) ?
    C8B N1B C1B C6B . . . . 1.4(2) ?
    C14B N1B C1B C6B . . . . -162.60(16) ?
    N1B C1B C2B C3B . . . . -179.10(19) ?
    C6B C1B C2B C3B . . . . 1.7(3) ?
    C1B C2B C3B C4B . . . . 0.5(3) ?
    C2B C3B C4B C5B . . . . -2.1(3) ?
    C3B C4B C5B C6B . . . . 1.5(3) ?
    C4B C5B C6B C1B . . . . 0.6(3) ?
    C4B C5B C6B C7B . . . . -179.50(19) ?
    N1B C1B C6B C5B . . . . 178.37(16) ?
    C2B C1B C6B C5B . . . . -2.3(3) ?
    N1B C1B C6B C7B . . . . -1.53(19) ?
    C2B C1B C6B C7B . . . . 177.81(17) ?
    C5B C6B C7B C8B . . . . -178.80(19) ?
    C1B C6B C7B C8B . . . . 1.08(19) ?
    C5B C6B C7B C17B . . . . 2.4(3) ?
    C1B C6B C7B C17B . . . . -177.68(17) ?
    C6B C7B C8B N1B . . . . -0.3(2) ?
    C17B C7B C8B N1B . . . . 178.53(16) ?
    C6B C7B C8B C9B . . . . -177.13(16) ?
    C17B C7B C8B C9B . . . . 1.7(3) ?
    C1B N1B C8B C7B . . . . -0.7(2) ?
    C14B N1B C8B C7B . . . . 163.39(16) ?
    C1B N1B C8B C9B . . . . 176.01(17) ?
    C14B N1B C8B C9B . . . . -19.9(3) ?
    C7B C8B C9B C10B . . . . 155.7(2) ?
    N1B C8B C9B C10B . . . . -20.6(3) ?
    C8B C9B C10B C11B . . . . -174.33(19) ?
    N3B N2B C11B C10B . . . . -174.83(17) ?
    C9B C10B C11B N2B . . . . 179.52(19) ?
    N5B N4B C12B N3B . . . . -0.6(2) ?
    N5B N4B C12B S1B . . . . 178.81(17) ?
    C13B N3B C12B N4B . . . . 1.0(2) ?
    N2B N3B C12B N4B . . . . 172.32(19) ?
    C13B N3B C12B S1B . . . . -178.40(19) ?
    N2B N3B C12B S1B . . . . -7.1(3) ?
    N4B N5B C13B N3B . . . . 0.7(3) ?
    C12B N3B C13B N5B . . . . -1.1(3) ?
    N2B N3B C13B N5B . . . . -173.56(19) ?
    C1B N1B C14B C15B . . . . -78.5(2) ?
    C8B N1B C14B C15B . . . . 120.25(19) ?
    C1B N1B C14B C16B . . . . 48.7(2) ?
    C8B N1B C14B C16B . . . . -112.61(19) ?
    C8B C7B C17B C18B . . . . 125.1(2) ?
    C6B C7B C17B C18B . . . . -56.4(3) ?
    C8B C7B C17B C22B . . . . -54.0(3) ?
    C6B C7B C17B C22B . . . . 124.5(2) ?
    C22B C17B C18B C19B . . . . 2.2(3) ?
    C7B C17B C18B C19B . . . . -176.87(18) ?
    C17B C18B C19B C20B . . . . -1.1(3) ?
    C18B C19B C20B C21B . . . . -0.7(3) ?
    C18B C19B C20B F1B . . . . 179.67(19) ?
    F1B C20B C21B C22B . . . . -179.12(19) ?
    C19B C20B C21B C22B . . . . 1.2(3) ?
    C20B C21B C22B C17B . . . . 0.0(3) ?
    C18B C17B C22B C21B . . . . -1.6(3) ?
    C7B C17B C22B C21B . . . . 177.44(18) ?
loop_
    _geom_hbond_atom_site_label_D
    _geom_hbond_atom_site_label_H
    _geom_hbond_atom_site_label_A
    _geom_hbond_site_symmetry_A
    _geom_hbond_distance_DH
    _geom_hbond_distance_HA
    _geom_hbond_distance_DA
    _geom_hbond_angle_DHA
    N4A H4AB N2B 2_675 0.90(2) 2.05(2) 2.944(2) 170(2)
    N4B H4BB N2A 2_665 0.89(2) 2.02(2) 2.906(2) 170(3)
    C15B H15E Cg1 1_565 0.96 2.91 3.521(3) 123
    C16A H16B Cg2 1_445 0.96 2.87 3.716(2) 148
    C21A H21A Cg3 2_566 0.93 2.90 3.668(2) 140
_shelx_hkl_file
;
  -1   0   0 8.53907 0.32395   8
  -1   0   0 8.41682 0.36630   2
  -1   0   0 8.00002 0.36902   9
   1   0   0 8.52794 0.37543   9
   1   0   0 9.10987 0.34110   8
   1   0   0 8.83498 0.35724   1
   1   0   0 8.61642 0.38124   2
   1   0   0 8.47627 0.41607   4
   1   0   0 8.40734 0.31543   3
   1   0   0 8.07981 0.41312   6
   1   0   0 8.22535 0.31086   5
  -2   0   0 46.8756 1.67394   9
  -2   0   0 41.7841 1.47621   3
  -2   0   0 48.1007 1.65647   9
  -2   0   0 44.7838 1.61272   2
  -2   0   0 47.4874 1.52884   8
   2   0   0 48.4411 1.55227   8
   2   0   0 47.0952 1.59408   1
   2   0   0 47.6845 1.65257   9
   2   0   0 47.6493 1.53246   7
   2   0   0 47.7158 1.75081   6
   2   0   0 46.4946 1.64608   2
   2   0   0 44.7256 1.49631   3
   2   0   0 45.4679 1.73898   4
   2   0   0 48.0158 1.50108   5
  -3   0   0 821.921 26.6566   3
  -3   0   0 916.811 26.7441   8
  -3   0   0 931.089 26.9950   9
  -3   0   0 907.255 27.0810   6
  -3   0   0 952.911 26.9636   9
  -3   0   0 903.491 26.8951   2
   3   0   0 906.658 27.1231   4
   3   0   0 903.244 26.8513   1
   3   0   0 911.819 26.9433   9
   3   0   0 917.419 26.7541   7
   3   0   0 885.892 26.6889   5
   3   0   0 910.353 26.6980   3
   3   0   0 911.031 27.1079   6
   3   0   0 924.011 26.9449   2
  -4   0   0 101.032 3.37284   3
  -4   0   0 108.439 3.72809   9
  -4   0   0 106.153 3.86898   6
  -4   0   0 105.973 3.76109   9
  -4   0   0 107.456 3.66477   2
  -4   0   0 108.843 3.48170   8
   4   0   0 105.151 3.61370   1
   4   0   0 110.988 3.42564   3
   4   0   0 108.002 3.95230   4
   4   0   0 108.080 3.49887   7
   4   0   0 109.565 3.72542   2
   4   0   0 105.707 3.41169   5
   4   0   0 110.067 3.93807   6
  -5   0   0 76.0035 2.59726   3
  -5   0   0 73.9654 3.15209   6
  -5   0   0 79.0123 2.72829   8
  -5   0   0 77.3357 2.93587   2
  -5   0   0 82.1884 3.02477   9
   5   0   0 80.8835 2.66021   3
   5   0   0 77.9908 2.90833   1
   5   0   0 83.0834 3.04311   2
   5   0   0 80.3825 3.24684   6
   5   0   0 79.0546 2.65336   5
   5   0   0 76.8009 3.29031   4
   5   0   0 79.0607 2.75033   7
  -6   0   0 1.08162 0.29810   3
  -6   0   0 0.52220 0.49904   6
  -6   0   0 1.51994 0.44958   9
  -6   0   0 1.10589 0.35211   8
  -6   0   0 0.88846 0.39064   2
   6   0   0 1.32110 0.42156   7
   6   0   0 0.90115 0.28244   5
   6   0   0 -0.1568 0.71094   4
   6   0   0 1.41595 0.46188   1
   6   0   0 0.87607 0.54664   6
  -7   0   0 9.21977 0.95228   9
  -7   0   0 8.54369 1.04982   2
  -7   0   0 10.8972 0.66973   3
  -7   0   0 10.5756 0.81969   8
  -7   0   0 10.7545 1.16943   6
   7   0   0 9.77440 1.49175   4
   7   0   0 8.91900 1.01551   1
   7   0   0 10.5411 0.70922   5
   7   0   0 10.5942 1.38901   6
   7   0   0 10.0724 0.86641   7
  -8   0   0 -0.7248 0.49609   6
  -8   0   0 0.44688 0.60928   2
  -8   0   0 0.77607 0.61855   9
  -8   0   0 0.42496 0.45474   8
   8   0   0 -0.2246 0.34062   5
   8   0   0 0.23999 0.62832   6
   8   0   0 -0.0701 0.42159   1
   8   0   0 -0.0571 0.42057   7
   8   0   0 -1.6627 0.74860   4
  -9   0   0 4.10805 0.96901   2
  -9   0   0 4.41740 1.14537   6
  -9   0   0 3.84150 0.96999   9
  -9   0   0 4.23621 0.72709   8
   9   0   0 3.64223 1.11536   4
   9   0   0 4.11059 0.78318   7
   9   0   0 4.40673 1.14748   6
   9   0   0 3.95238 0.84645   1
 -10   0   0 11.5059 1.43921   9
 -10   0   0 14.6919 1.39367   2
 -10   0   0 13.4190 1.96932   6
  10   0   0 14.6839 2.01826   6
  10   0   0 12.5960 1.95388   4
  10   0   0 12.0034 1.10202   7
  10   0   0 14.5198 1.64050   1
 -11   0   0 -1.2024 0.68580   2
 -11   0   0 -0.1338 1.10421   6
  11   0   0 -1.2128 0.80092   1
  11   0   0 0.29020 1.17954   6
  11   0   0 0.10187 0.62161   7
  11   0   0 0.25033 0.84692   4
 -12   0   0 1.43984 1.01592   2
 -12   0   0 3.60309 1.21891   4
 -12   0   0 0.60726 1.20737   6
  12   0   0 0.26791 1.36391   6
  12   0   0 0.75577 0.95029   1
  12   0   0 0.77287 1.01109   4
 -13   0   0 0.27583 0.77543   2
 -13   0   0 0.08489 0.96934   6
 -13   0   0 2.90271 1.33652   4
  13   0   0 0.83802 1.46613   4
  13   0   0 0.54313 0.72866   1
  13  -1   0 0.50325 0.96828   1
  13  -1   0 0.95124 1.08897   4
  13  -1   0 -0.5587 0.92615   6
 -13   1   0 -0.6922 0.62506   2
 -13   1   0 1.89833 0.97753   4
 -13   1   0 0.35710 0.95186   6
  12  -1   0 2.23754 1.53599   6
  12  -1   0 4.69717 1.70033   4
  12  -1   0 3.96471 1.22133   1
 -12   1   0 2.32389 1.08432   2
 -12   1   0 3.45809 1.39749   4
 -12   1   0 2.09679 1.30780   6
  11  -1   0 0.28820 0.87827   1
  11  -1   0 -0.3466 1.10642   6
  11  -1   0 1.65684 0.67585   7
  11  -1   0 1.35556 1.22623   4
 -11   1   0 -0.7083 0.52516   9
 -11   1   0 -0.2686 1.08352   6
 -11   1   0 0.32731 0.62168   2
  10  -1   0 0.39435 0.55713   7
  10  -1   0 0.18794 1.04257   4
  10  -1   0 0.22274 0.71853   6
  10  -1   0 -1.0900 0.67093   1
 -10   1   0 -0.9543 0.53835   8
 -10   1   0 0.01124 0.68294   9
 -10   1   0 0.11264 0.67661   6
 -10   1   0 -0.7917 0.62751   2
   9  -1   0 1.91450 0.83746   1
   9  -1   0 0.80937 1.02789   4
   9  -1   0 1.97065 0.89862   6
   9  -1   0 1.93582 0.53567   7
  -9   1   0 1.66605 0.65822   9
  -9   1   0 1.40217 0.54001   8
  -9   1   0 2.50175 0.70007   2
  -9   1   0 1.44496 0.81330   6
   8  -1   0 3.54228 0.61994   5
   8  -1   0 4.22352 1.19412   4
   8  -1   0 4.05087 0.64231   7
   8  -1   0 4.01591 0.85842   1
   8  -1   0 4.22617 0.67091   3
   8  -1   0 5.39909 1.24508   6
  -8   1   0 3.83768 0.84895   9
  -8   1   0 5.75211 0.74186   8
  -8   1   0 3.84032 1.05841   6
  -8   1   0 3.41368 0.82372   2
  -8   1   0 4.27016 0.57305   3
   7  -1   0 28.7809 1.35206   5
   7  -1   0 28.5613 1.67226   2
   7  -1   0 27.3846 1.94028   6
   7  -1   0 26.8919 1.51616   1
   7  -1   0 25.9220 1.96260   4
   7  -1   0 28.9391 1.44702   7
   7  -1   0 30.1205 1.39337   3
  -7   1   0 28.8783 1.72275   9
  -7   1   0 29.0018 1.33993   3
  -7   1   0 28.9089 1.42261   8
  -7   1   0 29.4033 1.93757   6
  -7   1   0 30.7088 1.64115   2
   6  -1   0 55.4687 2.65236   4
   6  -1   0 54.1122 2.00592   5
   6  -1   0 53.0691 2.31385   2
   6  -1   0 45.0832 2.10079   1
   6  -1   0 54.3163 2.10403   8
   6  -1   0 55.2826 2.57018   6
   6  -1   0 51.6886 2.03198   3
   6  -1   0 53.0477 2.07080   7
  -6   1   0 53.8479 2.32162   9
  -6   1   0 55.7267 2.07082   8
  -6   1   0 48.5801 2.43467   6
  -6   1   0 48.8541 1.96210   3
  -6   1   0 48.0980 2.19927   2
   5  -1   0 46.0371 1.78512   7
   5  -1   0 47.0031 1.82083   8
   5  -1   0 44.4816 1.72397   5
   5  -1   0 46.6796 1.98927   2
   5  -1   0 43.2072 1.84238   1
   5  -1   0 47.7034 2.24094   4
   5  -1   0 47.7870 2.22462   6
   5  -1   0 46.7852 1.78479   3
  -5   1   0 46.6212 1.99223   9
  -5   1   0 44.2371 1.91609   2
  -5   1   0 41.2845 1.70612   3
  -5   1   0 46.1763 1.77305   8
  -5   1   0 46.2119 2.16376   6
   4  -1   0 309.763 9.38089   7
   4  -1   0 300.744 9.39803   3
   4  -1   0 303.373 9.76276   6
   4  -1   0 298.554 9.45063   1
   4  -1   0 298.151 9.76274   4
   4  -1   0 310.762 9.42721   8
   4  -1   0 304.898 9.35256   5
   4  -1   0 354.257 9.67192   2
  -4   1   0 299.846 9.58236   9
  -4   1   0 306.140 9.37497   8
  -4   1   0 316.911 9.55514   2
  -4   1   0 298.725 9.60575   9
   3  -1   0 360.031 10.5960   8
   3  -1   0 353.143 10.7378   9
   3  -1   0 355.797 10.8361   6
   3  -1   0 356.993 10.6994   2
   3  -1   0 353.874 10.5437   7
   3  -1   0 349.491 10.6000   1
   3  -1   0 351.073 10.6855   9
   3  -1   0 349.768 10.5403   5
   3  -1   0 349.269 10.8330   4
   3  -1   0 340.241 10.5808   3
  -3   1   0 340.624 10.6449   2
  -3   1   0 348.716 10.5477   8
  -3   1   0 352.151 10.7010   9
  -3   1   0 359.912 10.7363   9
   2  -1   0 463.696 13.6755   2
   2  -1   0 463.385 13.6228   8
   2  -1   0 454.235 13.5910   5
   2  -1   0 469.481 13.7579   4
   2  -1   0 468.545 13.5803   7
   2  -1   0 446.936 13.5950   1
   2  -1   0 468.578 13.7060   9
   2  -1   0 442.949 13.6311   3
   2  -1   0 457.308 13.7435   6
  -2   1   0 455.111 13.6726   9
  -2   1   0 452.982 13.6869   9
   1  -1   0 101.299 3.27604   3
   1  -1   0 109.454 3.21394   1
   1  -1   0 106.725 3.26196   2
   1  -1   0 108.449 3.26023   4
   1  -1   0 105.842 3.21903   7
   1  -1   0 106.613 3.25785   8
   1  -1   0 106.846 3.27426   9
   1  -1   0 108.830 3.26790   6
   1  -1   0 104.389 3.24457   5
  -1   1   0 106.020 3.26991   9
  -1   1   0 105.879 3.20941   1
  -1   1   0 104.686 3.21762   7
   0  -1   0 53.9283 1.65905   5
   0  -1   0 51.1944 1.65008   6
   0  -1   0 52.7036 1.70303   9
   0  -1   0 56.1571 1.64826   4
   0  -1   0 52.2683 1.67367   3
   0  -1   0 54.4166 1.67990   8
   0  -1   0 52.7316 1.68965   2
   0   1   0 52.1992 1.65123   5
   0   1   0 54.2936 1.65352   1
   0   1   0 54.6878 1.65743   7
   0   1   0 53.1429 1.70133   9
   0   1   0 55.7303 1.62726   4
  -1  -1   0 109.954 3.40483   2
  -1  -1   0 108.331 3.26270   3
  -1  -1   0 122.973 3.45131   9
  -1  -1   0 110.498 3.34217   8
  -1  -1   0 110.029 3.46327   6
   1   1   0 110.405 3.47434   4
   1   1   0 109.906 3.46817   6
   1   1   0 108.922 3.27411   5
   1   1   0 104.706 3.32321   7
   1   1   0 104.630 3.37345   1
  -2  -1   0 888.727 26.3871   8
  -2  -1   0 880.279 26.5356   6
  -2  -1   0 958.226 26.4174   3
  -2  -1   0 902.523 26.4428   9
  -2  -1   0 880.813 26.4019   2
   2   1   0 869.346 26.3683   1
   2   1   0 864.187 26.2731   7
   2   1   0 906.908 26.5810   4
   2   1   0 910.392 26.5119   5
   2   1   0 886.212 26.4476   9
   2   1   0 885.928 26.5524   6
  -3  -1   0 2.24935 0.29364   8
  -3  -1   0 1.49842 0.39556   9
  -3  -1   0 2.66915 0.47926   6
  -3  -1   0 1.99458 0.17266   3
  -3  -1   0 2.68299 0.38983   2
   3   1   0 2.16091 0.49922   4
   3   1   0 2.39979 0.38312   1
   3   1   0 1.88398 0.40280   9
   3   1   0 2.48165 0.32371   7
   3   1   0 2.50079 0.22552   5
   3   1   0 2.32328 0.50561   6
  -4  -1   0 41.5617 1.74612   2
  -4  -1   0 44.0827 1.97921   6
  -4  -1   0 42.1843 1.35138   3
  -4  -1   0 42.3895 1.77767   9
  -4  -1   0 42.2560 1.54872   8
   4   1   0 40.3076 1.55506   7
   4   1   0 40.3359 1.95828   6
   4   1   0 38.3539 1.66213   1
   4   1   0 41.6829 1.44242   5
   4   1   0 41.1443 1.77865   9
   4   1   0 38.5502 1.97366   4
  -5  -1   0 0.89888 0.19321   3
  -5  -1   0 1.30727 0.45914   2
  -5  -1   0 1.52471 0.51356   6
  -5  -1   0 1.16604 0.39606   9
  -5  -1   0 0.95063 0.26442   8
   5   1   0 0.35445 0.30373   7
   5   1   0 0.96399 0.38567   1
   5   1   0 0.96314 0.25028   5
   5   1   0 3.91936 0.76320   6
   5   1   0 0.05142 0.43088   4
  -6  -1   0 4.09740 0.53573   8
  -6  -1   0 3.54740 0.61771   2
  -6  -1   0 3.75012 0.71331   9
  -6  -1   0 3.35549 0.33720   3
  -6  -1   0 3.36476 0.77415   6
   6   1   0 3.10698 0.83284   4
   6   1   0 3.32321 0.60516   1
   6   1   0 4.41958 1.00433   6
   6   1   0 4.26058 0.45578   5
   6   1   0 4.39261 0.58227   7
  -7  -1   0 6.18621 0.92495   9
  -7  -1   0 3.26438 0.74791   2
  -7  -1   0 2.33307 0.91290   6
  -7  -1   0 5.05976 0.64432   8
   7   1   0 5.23519 0.71281   7
   7   1   0 2.97569 1.01577   6
   7   1   0 4.67358 0.84836   1
   7   1   0 4.07261 0.50535   5
   7   1   0 4.37417 1.06025   4
  -8  -1   0 68.9375 3.03570   9
  -8  -1   0 64.6109 3.39053   6
  -8  -1   0 63.8667 2.56279   8
  -8  -1   0 70.0754 3.03726   2
   8   1   0 64.5717 3.44692   6
   8   1   0 58.5399 2.80201   1
   8   1   0 58.4811 3.30986   4
   8   1   0 66.5306 2.68453   7
  -9  -1   0 3.00867 0.90186   2
  -9  -1   0 2.48120 0.77417   9
  -9  -1   0 2.74724 1.17976   6
  -9  -1   0 2.19420 0.61937   8
   9   1   0 2.30836 0.73962   1
   9   1   0 2.45812 0.69060   7
   9   1   0 2.01946 1.11924   6
   9   1   0 3.08831 1.26960   4
 -10  -1   0 2.22071 0.81060   9
 -10  -1   0 1.76192 1.18599   6
 -10  -1   0 1.55602 0.92267   2
  10   1   0 0.90324 0.61879   7
  10   1   0 1.63409 1.26412   6
  10   1   0 0.89677 0.87879   1
  10   1   0 1.23065 1.30539   4
 -11  -1   0 -0.0877 0.81811   2
 -11  -1   0 1.73690 1.27121   6
  11   1   0 0.76267 0.71335   1
  11   1   0 0.06686 0.63879   7
  11   1   0 0.11584 0.87253   4
  11   1   0 -0.3156 1.27092   6
 -12  -1   0 2.91781 1.47253   6
 -12  -1   0 0.85128 0.85380   4
 -12  -1   0 0.87323 1.00658   2
  12   1   0 0.10904 0.93613   4
  12   1   0 -0.3611 0.92089   1
 -13  -1   0 1.73933 1.31410   2
 -13  -1   0 4.52866 1.38915   4
 -13  -1   0 2.88945 1.68019   6
  13   1   0 2.06935 1.13164   1
  13   1   0 3.55982 1.46771   4
  13  -2   0 3.45371 1.16973   1
  13  -2   0 3.99857 1.68321   4
  13  -2   0 2.19445 1.27213   6
 -13   2   0 5.02866 1.45385   4
 -13   2   0 4.26157 1.61015   6
 -13   2   0 3.05595 1.15741   2
  12  -2   0 3.16395 1.13347   1
  12  -2   0 2.36351 1.19223   6
  12  -2   0 2.89625 1.44655   4
 -12   2   0 2.17748 1.18260   6
 -12   2   0 4.08786 1.30556   4
 -12   2   0 2.18290 1.04262   2
  11  -2   0 3.12489 1.04484   1
  11  -2   0 6.49725 0.97776   7
  11  -2   0 2.80131 1.12848   4
  11  -2   0 6.62249 1.69629   6
 -11   2   0 3.36741 1.04883   9
 -11   2   0 4.97498 1.51978   6
 -11   2   0 6.34192 1.47925   4
 -11   2   0 4.58822 1.00934   2
  10  -2   0 0.33229 0.55053   7
  10  -2   0 1.01661 0.85247   4
  10  -2   0 0.09265 0.69455   1
  10  -2   0 0.23834 0.77051   6
 -10   2   0 0.62126 1.00689   6
 -10   2   0 1.02251 0.73190   2
 -10   2   0 0.64281 0.58206   9
 -10   2   0 -0.0363 0.52503   8
   9  -2   0 4.23956 1.02624   2
   9  -2   0 4.17986 0.82569   1
   9  -2   0 4.50894 0.75906   5
   9  -2   0 4.88561 1.16011   6
   9  -2   0 4.51955 1.18108   4
   9  -2   0 4.67643 0.78146   7
  -9   2   0 4.61420 0.76840   8
  -9   2   0 4.71339 0.99884   9
  -9   2   0 4.15841 0.91370   2
  -9   2   0 5.31189 0.75012   3
  -9   2   0 4.63718 1.09426   6
   8  -2   0 4.61074 0.72440   3
   8  -2   0 4.85245 0.96302   2
   8  -2   0 6.08917 1.28690   6
   8  -2   0 4.02269 0.63707   5
   8  -2   0 3.86800 0.70747   8
   8  -2   0 4.90273 0.68294   7
   8  -2   0 5.58602 0.90673   1
   8  -2   0 4.23212 1.15872   4
  -8   2   0 4.10607 1.08835   6
  -8   2   0 3.99237 0.85363   2
  -8   2   0 4.85037 0.69629   3
  -8   2   0 3.80374 0.84318   9
  -8   2   0 4.70916 0.71423   8
   7  -2   0 19.6607 1.18966   8
   7  -2   0 16.9331 1.34268   2
   7  -2   0 18.7361 1.23636   1
   7  -2   0 16.6753 1.53277   4
   7  -2   0 18.8438 1.09439   5
   7  -2   0 18.7586 1.47363   6
   7  -2   0 17.4743 1.11412   3
   7  -2   0 17.1754 1.09169   7
  -7   2   0 17.2598 1.38830   6
  -7   2   0 20.6473 1.15079   8
  -7   2   0 19.5291 1.31698   9
  -7   2   0 16.5525 1.06712   3
  -7   2   0 17.6168 1.28111   2
   6  -2   0 -0.0943 0.30774   3
   6  -2   0 -0.4902 0.50971   4
   6  -2   0 -0.2100 0.27833   5
   6  -2   0 -0.0281 0.32245   8
   6  -2   0 -0.1087 0.34846   6
   6  -2   0 0.09221 0.41275   1
   6  -2   0 -0.2878 0.25447   2
   6  -2   0 0.31815 0.26201   7
  -6   2   0 0.51135 0.55228   6
  -6   2   0 -0.3242 0.23638   2
  -6   2   0 0.08390 0.40231   9
  -6   2   0 -0.0023 0.29918   8
   5  -2   0 36.4148 1.63567   3
   5  -2   0 40.4233 1.66427   8
   5  -2   0 37.4885 1.87981   4
   5  -2   0 36.5493 1.61981   1
   5  -2   0 40.0323 1.58440   7
   5  -2   0 38.6938 1.74677   2
   5  -2   0 40.1560 1.94574   6
   5  -2   0 38.2582 1.58005   5
   5  -2   0 38.7090 1.82053   9
  -5   2   0 38.1604 1.77771   9
  -5   2   0 35.2649 1.66381   2
  -5   2   0 39.4181 1.78344   9
  -5   2   0 38.8427 1.59793   8
   4  -2   0 0.39224 0.28697   8
   4  -2   0 0.54704 0.26637   2
   4  -2   0 0.55777 0.29261   6
   4  -2   0 0.24629 0.21913   9
   4  -2   0 0.82798 0.26545   1
   4  -2   0 0.32059 0.30883   4
   4  -2   0 0.50995 0.30015   3
   4  -2   0 0.48044 0.25020   7
   4  -2   0 0.73191 0.27482   5
  -4   2   0 0.43528 0.24335   9
  -4   2   0 0.37597 0.28100   9
   3  -2   0 245.396 7.66779   2
   3  -2   0 245.585 7.74102   6
   3  -2   0 246.910 7.53160   7
   3  -2   0 248.558 7.54600   1
   3  -2   0 249.030 7.61907   8
   3  -2   0 242.837 7.65860   3
   3  -2   0 250.926 7.74378   4
   3  -2   0 244.896 7.57769   5
   3  -2   0 251.962 7.71704   9
  -3   2   0 242.425 7.67253   9
  -3   2   0 252.443 7.68093   9
   2  -2   0 181.383 5.48113   4
   2  -2   0 177.664 5.49337   6
   2  -2   0 175.498 5.38085   1
   2  -2   0 173.596 5.39828   7
   2  -2   0 178.297 5.48325   8
   2  -2   0 168.256 5.51920   3
   2  -2   0 172.482 5.45343   5
   2  -2   0 179.531 5.49639   2
   2  -2   0 189.793 5.53907   9
  -2   2   0 179.187 5.38453   1
  -2   2   0 171.174 5.39557   7
  -2   2   0 176.446 5.49632   9
   1  -2   0 7.67322 0.42793   8
   1  -2   0 7.76460 0.43806   9
   1  -2   0 8.26218 0.44556   2
   1  -2   0 7.38943 0.46223   3
   1  -2   0 8.54200 0.38714   6
   1  -2   0 7.82815 0.42883   5
  -1   2   0 8.29285 0.37686   1
  -1   2   0 7.87267 0.39646   7
  -1   2   0 6.98230 0.40763   5
  -1   2   0 7.84586 0.32329   4
  -1   2   0 8.03217 0.45931   9
   0  -2   0 341.705 10.0376   5
   0  -2   0 339.606 10.0278   6
   0  -2   0 329.238 10.0674   3
   0  -2   0 336.142 10.1331   9
   0  -2   0 333.325 10.0741   8
   0  -2   0 336.254 10.1039   2
   0   2   0 331.691 10.1194   9
   0   2   0 337.365 10.0276   7
   0   2   0 327.990 10.0193   5
   0   2   0 363.448 9.97605   4
   0   2   0 333.156 10.0194   1
  -1  -2   0 116.826 3.57811   8
  -1  -2   0 111.099 3.48321   3
  -1  -2   0 117.527 3.64364   2
  -1  -2   0 115.880 3.64712   6
  -1  -2   0 117.513 3.67962   9
   1   2   0 112.131 3.46309   5
   1   2   0 116.183 3.65404   4
   1   2   0 108.596 3.64030   9
   1   2   0 113.752 3.57485   1
   1   2   0 110.447 3.51677   7
  -2  -2   0 81.3709 2.54202   3
  -2  -2   0 84.6461 2.71292   8
  -2  -2   0 83.8818 2.92138   6
  -2  -2   0 84.1691 2.86756   9
  -2  -2   0 81.5096 2.81686   2
   2   2   0 85.5844 2.96154   4
   2   2   0 86.4452 2.57271   5
   2   2   0 80.8407 2.76927   1
   2   2   0 82.3507 2.67324   7
   2   2   0 84.7994 2.94437   6
  -3  -2   0 18.6868 0.99122   9
  -3  -2   0 16.7583 1.07110   6
  -3  -2   0 18.1873 0.59697   3
  -3  -2   0 17.8668 0.80139   8
  -3  -2   0 18.7498 0.99119   2
   3   2   0 17.5960 0.90896   1
   3   2   0 17.0429 1.10864   6
   3   2   0 17.7563 0.79491   7
   3   2   0 16.5228 1.07018   4
   3   2   0 18.0008 0.68521   5
  -4  -2   0 5.02260 0.60714   2
  -4  -2   0 6.45672 0.26326   3
  -4  -2   0 6.64431 0.71968   6
  -4  -2   0 5.44274 0.48602   8
  -4  -2   0 5.81256 0.62503   9
   4   2   0 6.83278 0.89735   6
   4   2   0 6.02617 0.51762   7
   4   2   0 6.36959 0.59685   1
   4   2   0 6.19450 0.38721   5
   4   2   0 5.38651 0.84506   4
  -5  -2   0 46.2772 2.13278   9
  -5  -2   0 55.8330 1.92718   8
  -5  -2   0 46.1467 2.31531   6
  -5  -2   0 50.8433 1.53565   3
  -5  -2   0 50.8028 2.16600   2
   5   2   0 45.8175 2.44643   4
   5   2   0 46.0387 2.08207   1
   5   2   0 47.8255 1.90033   7
   5   2   0 51.0637 1.72194   5
   5   2   0 46.1246 2.35687   6
  -6  -2   0 2.04087 0.19323   3
  -6  -2   0 1.59545 0.51465   9
  -6  -2   0 1.26535 0.75479   6
  -6  -2   0 2.55183 0.65689   2
  -6  -2   0 2.74562 0.47745   8
   6   2   0 1.61480 0.46756   7
   6   2   0 1.24318 0.77510   6
   6   2   0 1.67315 0.72395   4
   6   2   0 2.77814 0.36480   5
   6   2   0 1.62582 0.63719   1
  -7  -2   0 91.5186 3.18705   8
  -7  -2   0 85.2288 3.86462   6
  -7  -2   0 88.7851 3.57311   2
  -7  -2   0 93.3167 3.69102   9
   7   2   0 83.5825 3.96017   4
   7   2   0 83.1853 3.44286   1
   7   2   0 84.3146 3.91181   6
   7   2   0 83.9190 3.19406   7
  -8  -2   0 13.9113 1.78862   6
  -8  -2   0 15.2835 1.33853   9
  -8  -2   0 14.7522 1.07877   8
  -8  -2   0 14.1930 1.25647   2
   8   2   0 13.9094 1.90825   4
   8   2   0 14.4166 1.59159   6
   8   2   0 11.5916 1.31575   1
   8   2   0 11.9675 1.10646   7
  -9  -2   0 5.22352 1.08688   9
  -9  -2   0 4.14765 0.89298   2
  -9  -2   0 4.78577 1.22387   6
  -9  -2   0 3.62495 0.74171   8
   9   2   0 5.28965 1.31186   6
   9   2   0 5.29498 1.10051   1
   9   2   0 5.52738 1.40168   4
   9   2   0 5.84555 0.91849   7
 -10  -2   0 1.00079 0.90928   2
 -10  -2   0 2.85117 1.31098   6
 -10  -2   0 1.06226 0.94322   9
  10   2   0 1.61369 1.29760   6
  10   2   0 0.56206 0.67680   1
  10   2   0 -0.0565 0.60652   7
  10   2   0 1.83454 1.38124   4
 -11  -2   0 2.02006 1.35242   6
 -11  -2   0 0.54841 0.93430   2
  11   2   0 0.24604 0.66002   7
  11   2   0 0.15038 1.24757   4
  11   2   0 -0.2629 0.90145   1
 -12  -2   0 2.31183 1.10741   4
 -12  -2   0 2.29784 1.59700   6
 -12  -2   0 0.33257 1.20405   2
  12   2   0 0.31218 0.76998   1
  12   2   0 -0.7524 0.82376   4
 -13  -2   0 -0.8939 1.15646   2
 -13  -2   0 4.30881 1.30507   4
 -13  -2   0 4.20391 1.71771   6
  13   2   0 1.61245 1.25532   1
  13   2   0 3.44418 1.52614   4
  13  -3   0 3.09642 1.56402   6
  13  -3   0 3.71611 1.18084   1
  13  -3   0 2.25901 1.21316   4
 -13   3   0 3.44662 1.16174   2
 -13   3   0 5.66273 1.48139   4
 -13   3   0 4.26282 1.59716   6
  12  -3   0 -0.0783 0.81925   4
  12  -3   0 2.10020 0.94912   1
  12  -3   0 0.06682 0.88177   6
 -12   3   0 0.88849 0.83732   4
 -12   3   0 1.52695 1.19285   6
 -12   3   0 0.97659 0.84019   2
  11  -3   0 16.8788 1.36954   7
  11  -3   0 13.3365 1.52428   1
  11  -3   0 15.7773 2.23559   6
  11  -3   0 13.5575 1.99014   4
 -11   3   0 14.8159 2.02887   6
 -11   3   0 11.8951 1.59164   9
 -11   3   0 13.4224 1.39207   2
 -11   3   0 15.5716 1.69575   4
  10  -3   0 4.04436 1.17894   4
  10  -3   0 3.50670 1.27622   6
  10  -3   0 2.51450 0.88726   1
  10  -3   0 3.78986 0.78566   7
  10  -3   0 3.16024 0.97834   2
 -10   3   0 4.34986 1.13871   4
 -10   3   0 1.17992 0.77395   9
 -10   3   0 3.38456 0.81077   2
 -10   3   0 2.43846 1.21503   6
 -10   3   0 3.26685 0.79104   8
   9  -3   0 15.0798 1.27202   3
   9  -3   0 15.6665 1.59851   6
   9  -3   0 17.9046 1.60117   2
   9  -3   0 16.3364 1.23575   8
   9  -3   0 16.5640 1.21875   7
   9  -3   0 16.4670 1.75305   4
   9  -3   0 16.1623 1.21003   5
   9  -3   0 15.8858 1.25709   1
  -9   3   0 15.1764 1.13208   5
  -9   3   0 17.0994 1.24984   3
  -9   3   0 17.9126 1.28042   8
  -9   3   0 19.8615 1.51297   2
  -9   3   0 12.9826 1.47151   6
  -9   3   0 13.6531 1.42316   9
   8  -3   0 12.2632 1.01394   5
   8  -3   0 12.0447 1.02154   1
   8  -3   0 11.5443 0.99326   3
   8  -3   0 13.6461 0.97296   7
   8  -3   0 12.8008 1.63796   4
   8  -3   0 11.5741 1.33910   2
   8  -3   0 13.6346 1.35629   6
   8  -3   0 11.5957 1.07945   8
  -8   3   0 14.4725 1.24834   2
  -8   3   0 11.8061 1.23283   9
  -8   3   0 12.5726 1.04382   8
  -8   3   0 12.1789 1.57813   6
  -8   3   0 12.4475 1.01946   3
   7  -3   0 9.28938 1.15545   9
   7  -3   0 11.6578 0.91070   1
   7  -3   0 10.3415 1.07974   2
   7  -3   0 13.5159 0.96651   5
   7  -3   0 12.7458 1.01629   8
   7  -3   0 12.0946 1.29137   6
   7  -3   0 12.6320 1.18543   4
   7  -3   0 11.8460 1.00763   3
   7  -3   0 11.2104 0.89178   7
  -7   3   0 12.0627 0.99069   2
  -7   3   0 10.5969 1.18067   6
  -7   3   0 9.47642 0.89855   3
  -7   3   0 11.3085 1.09944   9
  -7   3   0 9.84463 0.89189   8
   6  -3   0 7.20325 0.88543   2
   6  -3   0 7.57095 0.86390   3
   6  -3   0 6.62850 0.74481   8
   6  -3   0 7.36312 0.92474   9
   6  -3   0 8.72806 1.10781   6
   6  -3   0 7.52636 0.76614   5
   6  -3   0 7.49229 0.81391   1
   6  -3   0 8.05071 1.10913   4
   6  -3   0 8.58257 0.66603   7
  -6   3   0 6.72178 0.72173   8
  -6   3   0 6.96003 0.87953   9
   5  -3   0 14.6087 0.91834   1
   5  -3   0 17.3639 1.03807   8
   5  -3   0 16.6654 1.11403   9
   5  -3   0 17.3437 1.17139   4
   5  -3   0 17.0041 1.16651   6
   5  -3   0 17.1129 1.03193   3
   5  -3   0 17.3158 1.05118   2
   5  -3   0 17.2029 0.95363   5
   5  -3   0 15.6343 0.91069   7
  -5   3   0 15.9501 1.05789   9
   4  -3   0 16.5710 1.03957   4
   4  -3   0 17.7602 1.06846   9
   4  -3   0 18.1259 0.89193   1
   4  -3   0 17.9210 0.97537   5
   4  -3   0 19.4562 0.91553   7
   4  -3   0 18.7095 1.04071   3
   4  -3   0 20.5845 1.12974   6
   4  -3   0 18.5493 0.99545   8
   4  -3   0 19.9789 1.05148   2
  -4   3   0 17.7268 0.88417   7
  -4   3   0 19.4335 0.90868   1
  -4   3   0 19.4377 1.03527   9
  -4   3   0 18.9215 1.05133   9
   3  -3   0 29.4579 1.30470   2
   3  -3   0 30.1765 1.30369   8
   3  -3   0 29.2781 1.26015   4
   3  -3   0 30.1192 1.31811   9
   3  -3   0 29.4534 1.17760   7
   3  -3   0 29.2717 1.15775   1
   3  -3   0 27.9239 1.31494   3
   3  -3   0 29.7621 1.25358   5
   3  -3   0 28.9059 1.28355   6
  -3   3   0 29.9133 1.23703   5
  -3   3   0 28.8062 1.14319   1
  -3   3   0 28.5543 1.16929   7
  -3   3   0 28.6054 1.28821   9
   2  -3   0 295.714 9.08729   9
   2  -3   0 305.185 8.99670   6
   2  -3   0 298.391 8.96902   7
   2  -3   0 293.348 9.07162   8
   2  -3   0 293.112 9.05094   2
   2  -3   0 310.649 8.91797   4
   2  -3   0 283.672 9.13288   3
   2  -3   0 301.270 9.05467   5
  -2   3   0 301.095 9.07472   9
  -2   3   0 285.241 9.02052   5
  -2   3   0 291.233 8.96170   7
  -2   3   0 296.490 8.91381   1
  -2   3   0 301.250 8.89611   4
   1  -3   0 857.147 25.1627   6
   1  -3   0 861.327 25.0853   9
   1  -3   0 833.778 25.1024   3
   1  -3   0 849.275 25.0231   5
   1  -3   0 840.126 25.0547   8
   1  -3   0 832.463 25.0350   2
  -1   3   0 838.160 25.0738   9
  -1   3   0 825.189 25.0010   5
  -1   3   0 923.002 24.9890   7
  -1   3   0 798.884 24.9125   1
   0  -3   0 26.1957 1.05031   5
   0  -3   0 28.7587 1.21170   2
   0  -3   0 28.0393 1.21212   9
   0  -3   0 25.4103 1.09638   3
   0  -3   0 27.9621 1.08179   6
   0  -3   0 26.9671 1.11771   8
   0   3   0 27.7535 1.06461   1
   0   3   0 25.0542 1.03529   7
   0   3   0 27.1769 1.04350   5
   0   3   0 29.3613 1.22412   9
   0   3   0 28.7863 0.98483   4
  -1  -3   0 522.780 15.6163   6
  -1  -3   0 511.325 15.6554   2
  -1  -3   0 501.841 15.4811   3
  -1  -3   0 517.654 15.5792   8
  -1  -3   0 530.189 15.7231   9
   1   3   0 503.817 15.4346   5
   1   3   0 546.963 15.6276   4
   1   3   0 522.119 15.5070   7
   1   3   0 538.192 15.6940   9
   1   3   0 518.463 15.5510   1
  -2  -3   0 59.4732 1.99217   3
  -2  -3   0 59.6715 2.31123   6
  -2  -3   0 64.0508 2.18702   8
  -2  -3   0 62.0019 2.28222   2
  -2  -3   0 64.0568 2.34643   9
   2   3   0 62.7962 1.98892   5
   2   3   0 61.4070 2.10343   7
   2   3   0 58.5992 2.19173   1
   2   3   0 60.0815 2.33421   4
  -3  -3   0 314.607 10.1977   6
  -3  -3   0 322.421 10.0664   2
  -3  -3   0 370.508 10.2270   9
  -3  -3   0 308.304 9.59672   3
  -3  -3   0 327.783 9.88741   8
   3   3   0 313.346 9.98633   1
   3   3   0 316.026 9.82432   7
   3   3   0 326.466 9.65853   5
   3   3   0 317.621 10.2423   6
   3   3   0 325.452 10.2890   4
  -4  -3   0 -0.4022 0.24717   9
  -4  -3   0 0.17567 0.05513   3
  -4  -3   0 0.56210 0.32199   8
  -4  -3   0 -0.1111 0.31734   6
  -4  -3   0 -0.1353 0.26700   2
   4   3   0 0.16768 0.17188   5
   4   3   0 -0.2115 0.33823   4
   4   3   0 -0.6310 0.33822   6
   4   3   0 0.65491 0.30013   7
   4   3   0 2.69084 0.49148   1
  -5  -3   0 0.35016 0.37332   9
  -5  -3   0 0.76608 0.30880   8
  -5  -3   0 -0.1427 0.53315   6
  -5  -3   0 -0.1949 0.33852   2
   5   3   0 -0.0241 0.59853   6
   5   3   0 0.35488 0.44905   1
   5   3   0 0.24639 0.24105   7
   5   3   0 0.65146 0.67123   4
   5   3   0 0.17077 0.18776   5
  -6  -3   0 22.9383 1.52075   2
  -6  -3   0 21.9932 1.55045   9
  -6  -3   0 21.8754 1.70050   6
  -6  -3   0 22.6971 1.22255   8
   6   3   0 21.6113 0.95949   5
   6   3   0 23.1226 1.24293   7
   6   3   0 23.1393 1.47563   1
   6   3   0 20.7667 1.77761   4
   6   3   0 21.5747 1.75554   6
  -7  -3   0 0.34431 0.44542   8
  -7  -3   0 -0.0012 0.55149   6
  -7  -3   0 1.83870 0.71191   9
  -7  -3   0 0.99083 0.69758   2
   7   3   0 -0.3147 0.58734   4
   7   3   0 0.03513 0.31992   7
   7   3   0 -0.0689 0.66596   1
   7   3   0 0.33213 0.66825   6
  -8  -3   0 1.80447 0.64663   8
  -8  -3   0 3.28928 0.83768   2
  -8  -3   0 3.10606 0.94331   9
  -8  -3   0 1.25944 1.05571   6
   8   3   0 0.34989 1.06800   6
   8   3   0 2.34663 0.66960   7
   8   3   0 1.91449 0.97422   4
   8   3   0 2.57186 0.88212   1
  -9  -3   0 26.6171 1.62519   8
  -9  -3   0 25.8106 2.17347   6
  -9  -3   0 27.1619 1.91378   2
  -9  -3   0 24.3874 1.87409   9
   9   3   0 25.4910 1.55081   7
   9   3   0 22.6294 2.16527   4
   9   3   0 23.3342 2.16763   6
   9   3   0 23.0747 1.76209   1
 -10  -3   0 5.06318 1.33954   6
 -10  -3   0 6.58275 1.38353   2
  10   3   0 4.51352 0.91664   7
  10   3   0 5.74271 1.29223   1
  10   3   0 5.00839 1.61845   4
 -11  -3   0 -0.1094 1.05736   2
 -11  -3   0 0.80306 0.97576   6
  11   3   0 0.03821 0.66031   7
  11   3   0 0.04408 0.72550   1
  11   3   0 1.53269 1.50317   4
 -12  -3   0 0.54915 1.22372   2
 -12  -3   0 1.91116 1.19859   6
 -12  -3   0 2.58943 1.20460   4
  12   3   0 0.89318 1.08427   1
  12   3   0 -0.5019 0.91804   4
 -13  -3   0 -0.5797 0.93216   2
  13   3   0 -0.1284 1.03879   1
  13  -4   0 11.9427 2.04789   4
  13  -4   0 12.7693 2.08597   6
  13  -4   0 9.37010 1.53699   1
 -13   4   0 18.2858 1.94168   4
 -13   4   0 12.9717 1.78573   2
 -13   4   0 12.7994 1.74215   1
 -13   4   0 12.4106 2.11560   6
  12  -4   0 0.33311 0.61773   1
  12  -4   0 0.57211 1.21221   6
  12  -4   0 0.29409 0.84725   4
 -12   4   0 0.32134 0.77124   2
 -12   4   0 -0.0390 0.55833   1
 -12   4   0 1.57753 0.76549   4
 -12   4   0 1.78155 1.15944   6
  11  -4   0 0.66856 0.81667   2
  11  -4   0 0.44323 0.76918   4
  11  -4   0 -0.3034 0.71160   6
  11  -4   0 0.85517 0.50731   7
  11  -4   0 -0.7023 0.69034   1
 -11   4   0 -0.5155 0.66735   9
 -11   4   0 1.93726 0.96407   4
 -11   4   0 0.56831 0.53697   7
 -11   4   0 0.44377 1.03859   6
 -11   4   0 -0.6153 0.65812   8
 -11   4   0 -0.5717 0.66186   2
  10  -4   0 0.61510 0.63349   5
  10  -4   0 0.90143 0.97792   4
  10  -4   0 1.64398 0.77132   1
  10  -4   0 1.24444 0.72542   8
  10  -4   0 1.07758 0.63492   7
  10  -4   0 1.93092 1.11742   6
  10  -4   0 0.44956 0.79432   2
  10  -4   0 1.20802 0.74655   3
 -10   4   0 1.29351 0.57021   5
 -10   4   0 1.69386 0.94643   4
 -10   4   0 1.52330 1.07970   6
 -10   4   0 -0.0553 0.66529   2
 -10   4   0 1.12795 0.63710   8
 -10   4   0 -0.1447 0.67977   9
 -10   4   0 1.52339 0.67245   3
   9  -4   0 4.75443 0.89636   8
   9  -4   0 5.87184 1.22383   6
   9  -4   0 4.94831 0.88509   5
   9  -4   0 5.80519 1.00199   2
   9  -4   0 4.52821 1.19150   4
   9  -4   0 6.30756 0.90422   7
   9  -4   0 5.58185 1.00951   3
   9  -4   0 5.98460 0.96882   1
  -9   4   0 6.11921 0.92995   8
  -9   4   0 4.66971 0.80332   5
  -9   4   0 6.36345 1.22806   6
  -9   4   0 4.50093 0.86477   2
  -9   4   0 4.68373 0.87853   3
  -9   4   0 4.72123 1.22484   4
  -9   4   0 4.23018 0.86926   9
   8  -4   0 -0.1641 0.62433   9
   8  -4   0 0.95686 0.58215   1
   8  -4   0 1.05488 0.53584   7
   8  -4   0 1.20952 0.81367   6
   8  -4   0 1.25928 0.46220   5
   8  -4   0 0.45687 0.60686   2
   8  -4   0 1.54155 0.71650   4
   8  -4   0 0.76055 0.59281   8
   8  -4   0 0.57070 0.57061   3
  -8   4   0 0.93536 0.73606   6
  -8   4   0 0.82566 0.60979   4
  -8   4   0 0.45671 0.53834   2
  -8   4   0 0.42223 0.33487   7
  -8   4   0 1.50897 0.48161   8
  -8   4   0 0.94334 0.58212   9
  -8   4   0 2.06327 0.52065   5
  -8   4   0 1.18923 0.58508   3
   7  -4   0 29.0215 1.55625   5
   7  -4   0 27.6907 1.69525   2
   7  -4   0 27.5095 1.45032   7
   7  -4   0 26.0497 1.45641   1
   7  -4   0 27.6532 1.60088   8
   7  -4   0 30.0094 1.63464   3
   7  -4   0 27.4759 1.68781   9
   7  -4   0 27.0002 1.80902   6
   7  -4   0 26.8955 1.78154   4
  -7   4   0 29.8456 1.52422   1
  -7   4   0 24.9736 1.48391   3
  -7   4   0 29.3917 1.71539   9
  -7   4   0 29.4005 1.47153   7
  -7   4   0 27.6177 1.48846   5
   6  -4   0 62.6369 2.80680   6
   6  -4   0 61.4242 2.79282   4
   6  -4   0 65.3745 2.65822   8
   6  -4   0 68.7521 2.64287   5
   6  -4   0 66.5963 2.82551   9
   6  -4   0 64.5882 2.74597   2
   6  -4   0 61.1078 2.68351   3
   6  -4   0 64.2581 2.51274   1
   6  -4   0 69.0996 2.53921   7
  -6   4   0 63.3597 2.55861   5
  -6   4   0 68.4680 2.77653   9
  -6   4   0 66.7574 2.52746   1
  -6   4   0 64.4273 2.49769   7
   5  -4   0 52.2290 2.26522   6
   5  -4   0 49.9483 2.18803   2
   5  -4   0 51.1222 2.00895   7
   5  -4   0 49.6897 2.22701   9
   5  -4   0 50.5823 2.16359   8
   5  -4   0 49.5783 2.20199   3
   5  -4   0 49.1753 2.19185   4
   5  -4   0 51.1637 1.99109   1
   5  -4   0 51.1687 2.11818   5
  -5   4   0 49.0220 1.95559   1
  -5   4   0 52.4103 2.01928   7
  -5   4   0 53.2183 2.21321   9
  -5   4   0 48.8678 2.14759   4
  -5   4   0 53.2171 2.10363   5
   4  -4   0 65.4176 2.33304   7
   4  -4   0 63.1306 2.46504   2
   4  -4   0 62.6267 2.45143   8
   4  -4   0 63.4598 2.51886   9
   4  -4   0 61.2007 2.52617   3
   4  -4   0 65.1797 2.28101   1
   4  -4   0 62.2354 2.40941   4
   4  -4   0 64.3737 2.42525   5
   4  -4   0 64.8899 2.48144   6
  -4   4   0 65.9563 2.28753   1
  -4   4   0 64.0990 2.45793   9
  -4   4   0 60.5249 2.30291   7
  -4   4   0 64.1509 2.39955   5
  -4   4   0 62.9002 2.38021   4
   3  -4   0 125.208 4.28528   8
   3  -4   0 133.999 4.12219   4
   3  -4   0 122.732 4.36605   3
   3  -4   0 126.977 4.14793   7
   3  -4   0 130.501 4.21417   6
   3  -4   0 131.549 4.27724   5
   3  -4   0 124.950 4.26391   2
   3  -4   0 125.356 4.30617   9
  -3   4   0 125.219 4.23104   5
  -3   4   0 125.656 4.07758   1
  -3   4   0 129.488 4.28201   9
  -3   4   0 127.952 4.08787   4
  -3   4   0 129.874 4.15703   7
   2  -4   0 151.908 4.57313   5
   2  -4   0 141.943 4.58576   9
   2  -4   0 137.101 4.53114   2
   2  -4   0 136.047 4.55741   8
   2  -4   0 134.616 4.38330   6
   2  -4   0 132.161 4.62619   3
  -2   4   0 138.534 4.37570   1
  -2   4   0 136.274 4.55035   9
  -2   4   0 149.526 4.46324   7
  -2   4   0 136.004 4.50415   5
  -2   4   0 135.261 4.22594   4
   1  -4   0 211.647 7.03098   3
   1  -4   0 232.083 7.07403   9
   1  -4   0 226.716 7.01148   2
   1  -4   0 224.483 6.95669   5
   1  -4   0 230.301 6.83062   6
   1  -4   0 224.169 7.01384   8
  -1   4   0 223.071 6.89559   7
  -1   4   0 218.978 7.03578   9
  -1   4   0 230.932 6.61656   4
  -1   4   0 220.072 6.84768   1
  -1   4   0 216.288 6.92360   5
   0  -4   0 7.35400 0.53750   6
   0  -4   0 7.79284 0.67714   9
   0  -4   0 7.21092 0.57050   8
   0  -4   0 6.33332 0.55127   3
   0  -4   0 7.92840 0.71783   2
   0   4   0 7.83906 0.49237   5
   0   4   0 8.12364 0.44743   4
   0   4   0 8.07182 0.51839   7
   0   4   0 7.48008 0.54169   1
   0   4   0 7.57796 0.68719   9
  -1  -4   0 3.45039 0.60790   9
  -1  -4   0 3.31505 0.44416   6
  -1  -4   0 3.02881 0.42884   8
  -1  -4   0 2.84771 0.48417   2
  -1  -4   0 2.36742 0.37201   3
   1   4   0 2.71181 0.40443   7
   1   4   0 2.90329 0.43753   4
   1   4   0 2.84003 0.49680   9
   1   4   0 2.78845 0.33448   5
   1   4   0 3.32539 0.44459   1
  -2  -4   0 144.124 4.67554   3
  -2  -4   0 150.778 4.99127   6
  -2  -4   0 148.247 5.06070   9
  -2  -4   0 147.709 4.99440   2
  -2  -4   0 150.661 4.87627   8
   2   4   0 160.016 5.28936   9
   2   4   0 152.182 4.87824   1
   2   4   0 147.973 4.63551   5
   2   4   0 151.175 5.02843   4
   2   4   0 144.163 4.75174   7
  -3  -4   0 31.4811 1.62457   6
  -3  -4   0 32.9356 1.42261   8
  -3  -4   0 29.0806 1.15329   3
  -3  -4   0 27.9989 1.55988   9
  -3  -4   0 31.5217 1.56110   2
   3   4   0 35.9518 1.20887   5
   3   4   0 32.4046 1.34196   7
   3   4   0 33.4938 1.67037   4
   3   4   0 33.2724 1.48806   1
  -4  -4   0 37.0617 1.81256   2
  -4  -4   0 36.5781 1.85960   9
  -4  -4   0 37.4347 1.64769   8
  -4  -4   0 36.8606 1.90712   6
   4   4   0 39.3263 1.60432   7
   4   4   0 40.4975 1.37413   5
   4   4   0 35.0892 1.70456   1
   4   4   0 35.2472 1.98506   4
  -5  -4   0 0.51492 0.46348   2
  -5  -4   0 0.89071 0.50799   9
  -5  -4   0 0.82052 0.44803   8
  -5  -4   0 1.46618 0.58920   6
   5   4   0 0.68757 0.38664   7
   5   4   0 1.71983 0.29813   5
   5   4   0 0.66108 0.41689   1
   5   4   0 0.97802 0.71090   4
  -6  -4   0 12.7212 1.39124   6
  -6  -4   0 12.0089 1.00160   8
  -6  -4   0 11.5468 1.15269   9
  -6  -4   0 12.9867 1.30362   2
   6   4   0 14.6410 1.02541   7
   6   4   0 12.1504 1.31318   4
   6   4   0 11.6209 1.06374   1
  -7  -4   0 2.93593 0.79620   9
  -7  -4   0 3.46007 0.84465   2
  -7  -4   0 3.21873 0.67944   8
  -7  -4   0 2.09117 0.82958   6
   7   4   0 2.84586 0.75562   1
   7   4   0 2.16450 0.64725   7
   7   4   0 2.88333 1.01048   4
  -8  -4   0 2.35147 0.80738   2
  -8  -4   0 2.69283 0.99719   6
  -8  -4   0 0.99838 0.69722   9
  -8  -4   0 1.91169 0.64271   8
   8   4   0 1.54290 0.69824   1
   8   4   0 0.97575 0.86604   4
   8   4   0 1.87325 0.66692   7
  -9  -4   0 -0.0499 0.69254   9
  -9  -4   0 0.52630 1.02249   6
  -9  -4   0 0.09406 0.93107   2
   9   4   0 0.60036 0.66559   1
   9   4   0 0.28535 0.66513   7
   9   4   0 3.03659 1.37879   4
 -10  -4   0 -0.2372 0.73401   2
 -10  -4   0 -0.6873 1.10942   6
  10   4   0 1.30938 1.24173   4
  10   4   0 2.58090 1.08440   1
  10   4   0 0.70230 0.68565   7
 -11  -4   0 0.62587 1.24289   2
 -11  -4   0 -0.3666 0.96856   6
  11   4   0 0.31384 0.92808   4
  11   4   0 1.88879 0.90606   1
  11   4   0 1.06445 0.77325   7
 -12  -4   0 -0.1092 0.92247   2
 -12  -4   0 -0.4669 0.98123   6
 -12  -4   0 1.07531 0.86379   4
  12   4   0 1.88579 1.01379   1
  12   4   0 1.70960 1.33322   4
  13  -5   0 2.26793 1.37756   6
  13  -5   0 1.13566 0.97496   4
 -13   5   0 4.15180 1.30222   4
 -13   5   0 2.38459 1.35970   6
  12  -5   0 0.17768 0.84297   2
  12  -5   0 1.83742 0.90732   1
  12  -5   0 2.31545 1.21548   4
  12  -5   0 0.97024 1.07317   6
 -12   5   0 3.82528 1.10838   4
 -12   5   0 1.22012 1.08828   6
 -12   5   0 0.88226 0.85024   1
 -12   5   0 0.76954 0.60698   2
  11  -5   0 1.89689 0.87805   8
  11  -5   0 3.66710 0.97348   1
  11  -5   0 3.89683 1.33921   6
  11  -5   0 4.14202 0.89296   7
  11  -5   0 4.20296 1.12423   2
  11  -5   0 4.17316 1.34017   4
 -11   5   0 2.56002 0.97435   9
 -11   5   0 3.04925 1.20711   6
 -11   5   0 6.52536 1.34635   4
 -11   5   0 2.99639 0.91172   1
 -11   5   0 4.92068 0.89379   7
 -11   5   0 4.74241 0.99318   8
 -11   5   0 2.69036 0.93174   2
  10  -5   0 3.78813 0.81733   5
  10  -5   0 4.56464 0.95545   1
  10  -5   0 4.04145 1.15663   4
  10  -5   0 3.91842 0.84877   7
  10  -5   0 3.69816 0.92719   8
  10  -5   0 4.06350 1.07933   2
  10  -5   0 4.43388 1.15011   6
  10  -5   0 3.21935 0.93520   3
 -10   5   0 3.09364 0.84769   3
 -10   5   0 4.60717 1.02905   4
 -10   5   0 3.01083 0.81907   9
 -10   5   0 3.86085 0.78360   5
 -10   5   0 4.15570 0.89358   1
 -10   5   0 2.93485 1.07465   6
 -10   5   0 3.12604 0.83332   8
 -10   5   0 4.88014 0.88188   7
 -10   5   0 3.18843 0.91466   2
   9  -5   0 -0.0992 0.74307   4
   9  -5   0 -0.3902 0.69429   6
   9  -5   0 -0.4238 0.65269   2
   9  -5   0 -0.1088 0.45654   5
   9  -5   0 -0.6572 0.56443   8
   9  -5   0 -0.5079 0.53397   1
   9  -5   0 0.25130 0.49871   3
   9  -5   0 0.68182 0.72124   9
   9  -5   0 -0.1706 0.35090   7
  -9   5   0 -0.2503 0.48705   5
  -9   5   0 -0.0746 0.61011   9
  -9   5   0 -0.0665 0.53661   1
  -9   5   0 -0.3685 0.35076   7
  -9   5   0 1.09461 0.60571   3
  -9   5   0 -0.0248 0.53558   2
  -9   5   0 0.15614 0.76523   6
  -9   5   0 0.02633 0.36843   8
  -9   5   0 -0.4564 0.70753   4
   8  -5   0 0.06077 0.48403   3
   8  -5   0 0.73285 0.54404   4
   8  -5   0 -0.2691 0.57031   9
   8  -5   0 -0.1684 0.53765   5
   8  -5   0 -0.2563 0.44846   7
   8  -5   0 0.00714 0.48805   1
   8  -5   0 0.57602 0.70047   6
   8  -5   0 0.32762 0.65966   2
   8  -5   0 0.25490 0.59752   8
  -8   5   0 -0.5189 0.44065   7
  -8   5   0 -0.4882 0.58027   6
  -8   5   0 -0.7097 0.46657   1
  -8   5   0 0.05461 0.51209   5
  -8   5   0 -0.1262 0.38880   3
  -8   5   0 0.36482 0.41256   8
  -8   5   0 -0.1924 0.48570   9
  -8   5   0 -0.9570 0.56007   4
   7  -5   0 12.2695 0.99917   7
   7  -5   0 12.2979 0.98347   1
   7  -5   0 13.7125 1.19251   8
   7  -5   0 12.7689 1.14692   9
   7  -5   0 12.6651 1.19011   2
   7  -5   0 11.7935 1.21877   6
   7  -5   0 12.9925 1.02919   5
   7  -5   0 12.4406 1.10811   4
   7  -5   0 12.9642 1.13817   3
  -7   5   0 12.2101 1.06890   9
  -7   5   0 10.6144 0.97452   7
  -7   5   0 12.4878 1.15474   4
  -7   5   0 13.7356 1.01827   1
  -7   5   0 11.1045 0.95071   5
   6  -5   0 51.4723 2.23953   5
   6  -5   0 52.5583 2.39480   9
   6  -5   0 55.9501 2.41952   2
   6  -5   0 51.7995 2.10883   7
   6  -5   0 52.4854 2.31484   8
   6  -5   0 48.7682 2.29727   4
   6  -5   0 49.3452 2.07530   1
   6  -5   0 52.2000 2.40716   6
   6  -5   0 51.2190 2.38712   3
  -6   5   0 49.5899 2.07821   1
  -6   5   0 46.5159 2.15189   5
  -6   5   0 51.2710 2.10788   7
  -6   5   0 51.5958 2.31682   9
  -6   5   0 47.4308 2.24299   4
   5  -5   0 54.8317 2.28225   5
   5  -5   0 52.2909 2.28090   6
   5  -5   0 56.1284 2.13122   7
   5  -5   0 54.1695 2.07084   1
   5  -5   0 51.3443 2.34047   9
   5  -5   0 51.2164 2.29263   8
   5  -5   0 54.0453 2.33167   2
   5  -5   0 52.3468 2.41061   3
   5  -5   0 50.5419 2.18556   4
  -5   5   0 55.4561 2.08872   1
  -5   5   0 52.8492 2.23034   5
  -5   5   0 51.5864 2.09204   7
  -5   5   0 50.9303 2.16877   4
   4  -5   0 4.51328 0.58231   7
   4  -5   0 4.86210 0.73089   3
   4  -5   0 5.50842 0.66348   5
   4  -5   0 4.50227 0.67779   8
   4  -5   0 4.41849 0.60472   2
   4  -5   0 3.48527 0.52591   4
   4  -5   0 4.79235 0.67584   9
   4  -5   0 5.07773 0.55785   6
  -4   5   0 4.77176 0.54466   1
  -4   5   0 4.33900 0.53711   7
  -4   5   0 3.89959 0.56552   5
  -4   5   0 4.01041 0.53777   4
   3  -5   0 139.863 4.71316   2
   3  -5   0 142.425 4.71503   5
   3  -5   0 138.551 4.74269   8
   3  -5   0 141.348 4.55953   6
   3  -5   0 133.503 4.71888   9
   3  -5   0 135.450 4.83175   3
  -3   5   0 139.867 4.72733   9
  -3   5   0 140.255 4.48996   1
  -3   5   0 140.103 4.36515   4
  -3   5   0 137.583 4.66921   5
  -3   5   0 145.025 4.58813   7
   2  -5   0 117.473 4.03660   8
   2  -5   0 116.074 3.97030   5
   2  -5   0 112.339 4.07918   3
   2  -5   0 120.124 4.04363   9
   2  -5   0 116.526 3.77643   6
   2  -5   0 118.865 3.99139   2
  -2   5   0 116.544 3.53924   4
  -2   5   0 114.014 4.01366   9
  -2   5   0 118.409 3.80869   1
  -2   5   0 116.525 3.94824   5
  -2   5   0 115.107 3.85762   7
   1  -5   0 218.023 7.32375   3
   1  -5   0 227.773 7.07458   6
   1  -5   0 233.177 7.31119   2
   1  -5   0 227.478 7.30455   8
   1  -5   0 226.417 7.22491   5
   1  -5   0 226.544 7.36108   9
  -1   5   0 231.283 7.16686   7
  -1   5   0 245.893 6.81565   4
  -1   5   0 223.460 7.34136   9
  -1   5   0 233.741 7.12352   1
  -1   5   0 228.897 7.20325   5
   0  -5   0 1.39991 0.50285   2
   0  -5   0 1.46288 0.36491   8
   0  -5   0 1.49194 0.44177   9
   0  -5   0 1.80862 0.39502   6
   0  -5   0 1.31294 0.37886   3
   0   5   0 1.77286 0.34722   5
   0   5   0 1.74710 0.27809   4
   0   5   0 1.12507 0.44994   9
   0   5   0 1.36236 0.31008   7
   0   5   0 1.73453 0.38520   1
  -1  -5   0 11.0113 0.69336   3
  -1  -5   0 12.2258 0.79591   6
  -1  -5   0 10.8585 0.91789   9
  -1  -5   0 10.7865 0.87408   2
  -1  -5   0 10.7625 0.77293   8
   1   5   0 11.2335 0.70490   7
   1   5   0 9.80239 0.72720   1
   1   5   0 11.8683 0.72920   4
   1   5   0 10.7440 0.64895   5
  -2  -5   0 58.1844 2.41795   2
  -2  -5   0 55.9745 2.09008   3
  -2  -5   0 54.8443 2.44859   9
  -2  -5   0 59.3446 2.34247   6
  -2  -5   0 56.5442 2.28174   8
   2   5   0 58.5026 2.35713   4
   2   5   0 57.9238 2.03170   5
   2   5   0 58.6358 2.15744   7
   2   5   0 57.9830 2.24343   1
  -3  -5   0 7.23360 0.87354   2
  -3  -5   0 5.92549 0.46974   3
  -3  -5   0 7.05960 0.90573   6
  -3  -5   0 5.52038 0.82387   9
  -3  -5   0 6.51702 0.77392   8
   3   5   0 6.19535 0.66869   7
   3   5   0 6.82079 0.73393   4
   3   5   0 6.88742 0.76557   1
   3   5   0 6.01372 0.47252   5
  -4  -5   0 8.03953 0.97978   2
  -4  -5   0 8.37124 1.04907   9
  -4  -5   0 7.61142 0.46421   3
  -4  -5   0 10.3391 1.05669   6
  -4  -5   0 10.4369 0.82573   8
   4   5   0 9.99081 0.80117   7
   4   5   0 9.56008 0.56618   5
   4   5   0 8.00284 0.91073   1
   4   5   0 9.63562 0.97381   4
  -5  -5   0 -0.8283 0.59911   9
  -5  -5   0 0.15076 0.49031   8
  -5  -5   0 0.29505 0.48400   6
  -5  -5   0 -0.0241 0.47341   2
   5   5   0 0.59813 0.59280   1
   5   5   0 0.22461 0.47068   4
   5   5   0 1.23757 0.48449   7
   5   5   0 0.55146 0.26053   5
  -6  -5   0 3.41739 0.83446   2
  -6  -5   0 2.86289 0.97566   6
  -6  -5   0 2.56939 0.80317   9
  -6  -5   0 2.81125 0.69814   8
   6   5   0 2.53410 0.63356   7
   6   5   0 2.82701 0.71421   1
   6   5   0 2.03770 1.00966   4
  -7  -5   0 4.13919 1.08544   2
  -7  -5   0 3.45372 1.04559   9
  -7  -5   0 3.38012 1.14238   6
  -7  -5   0 3.76894 0.77120   8
   7   5   0 5.32376 1.36364   4
   7   5   0 3.92257 0.88345   1
   7   5   0 4.02647 0.78724   7
  -8  -5   0 -0.6700 0.57478   8
  -8  -5   0 -0.0161 0.61342   6
  -8  -5   0 0.54599 0.90574   2
  -8  -5   0 0.18795 0.66188   9
   8   5   0 0.00334 0.56709   1
   8   5   0 0.49598 0.67170   7
   8   5   0 -0.1849 1.03137   4
  -9  -5   0 -0.5545 0.96294   2
  -9  -5   0 0.41555 0.84307   6
   9   5   0 0.59742 0.84537   4
   9   5   0 0.36993 0.63727   1
   9   5   0 -0.3503 0.41720   7
 -10  -5   0 1.32144 0.94560   2
 -10  -5   0 2.26330 1.16345   6
  10   5   0 0.50422 0.98481   1
  10   5   0 1.51648 1.07456   4
  10   5   0 1.43628 0.81216   7
 -11  -5   0 0.79418 1.35683   2
 -11  -5   0 1.61002 1.54613   6
  11   5   0 -0.6219 0.85526   4
  11   5   0 2.24562 1.19683   1
  11   5   0 0.47437 0.91538   7
 -12  -5   0 -1.2045 0.94903   2
 -12  -5   0 4.63707 1.49754   4
 -12  -5   0 2.83379 1.46241   6
  12   5   0 0.62723 1.52147   4
  12   5   0 -0.1620 0.81402   1
  12  -6   0 0.17273 1.04956   4
  12  -6   0 0.80106 1.05977   6
 -12   6   0 0.99137 0.84026   6
 -12   6   0 1.64501 0.95744   4
  11  -6   0 -0.4981 0.59225   7
  11  -6   0 -0.0085 0.88267   4
  11  -6   0 1.48020 1.02982   6
  11  -6   0 0.29891 0.85289   2
  11  -6   0 0.78933 0.62076   8
  11  -6   0 -0.0296 0.74912   3
  11  -6   0 0.47369 0.57517   5
  11  -6   0 -0.0615 0.68027   1
 -11   6   0 0.49000 0.67826   8
 -11   6   0 -0.0407 0.66170   2
 -11   6   0 1.38654 0.70151   3
 -11   6   0 0.99416 0.94044   6
 -11   6   0 -0.6988 0.59905   7
 -11   6   0 -0.3631 0.61694   1
 -11   6   0 0.49495 0.51510   5
 -11   6   0 1.15404 0.82933   4
  10  -6   0 5.70175 1.27100   6
  10  -6   0 4.14046 1.03741   9
  10  -6   0 3.18672 0.86086   3
  10  -6   0 3.90524 0.89171   7
  10  -6   0 2.50820 1.02693   4
  10  -6   0 3.03819 0.82131   5
  10  -6   0 4.54627 0.92368   1
  10  -6   0 5.29618 1.04798   8
  10  -6   0 4.35324 0.96169   2
 -10   6   0 3.30140 0.89611   5
 -10   6   0 3.76040 0.87711   1
 -10   6   0 5.49206 1.04711   3
 -10   6   0 4.43729 1.17549   6
 -10   6   0 4.29989 0.97072   2
 -10   6   0 3.63452 0.84109   7
 -10   6   0 3.47874 0.98911   9
 -10   6   0 4.84134 1.05576   4
 -10   6   0 6.09049 1.03836   8
   9  -6   0 7.52370 1.00753   1
   9  -6   0 6.77164 0.94185   7
   9  -6   0 6.63595 1.15620   2
   9  -6   0 8.17049 1.19713   9
   9  -6   0 7.47713 1.15712   5
   9  -6   0 6.61424 1.26316   4
   9  -6   0 7.09901 1.14850   8
   9  -6   0 9.76595 1.29809   3
   9  -6   0 9.00186 1.46021   6
  -9   6   0 7.64459 1.02478   7
  -9   6   0 9.13054 1.35064   6
  -9   6   0 7.84489 1.13076   5
  -9   6   0 6.87127 1.20652   4
  -9   6   0 8.00970 1.17468   3
  -9   6   0 7.61015 1.09247   8
  -9   6   0 8.63994 1.08317   1
  -9   6   0 7.90790 1.13360   2
  -9   6   0 7.51049 1.09389   9
   8  -6   0 9.16865 1.27885   9
   8  -6   0 9.84925 1.10318   7
   8  -6   0 9.73889 1.14974   5
   8  -6   0 9.63626 1.35876   6
   8  -6   0 9.09405 1.02386   1
   8  -6   0 9.52592 1.25738   8
   8  -6   0 9.09645 1.28187   4
   8  -6   0 8.13778 1.10777   2
   8  -6   0 9.67167 1.38626   3
  -8   6   0 10.9373 1.13230   1
  -8   6   0 8.32025 1.06828   5
  -8   6   0 8.73443 1.03047   7
  -8   6   0 9.04073 1.29083   4
  -8   6   0 9.83682 1.27323   3
  -8   6   0 8.18323 1.15705   9
   7  -6   0 13.9973 1.29899   6
   7  -6   0 16.7541 1.49763   3
   7  -6   0 15.1837 1.07386   7
   7  -6   0 14.7670 1.27622   9
   7  -6   0 14.6204 1.23247   8
   7  -6   0 15.4195 1.08608   1
   7  -6   0 16.8264 1.38660   2
   7  -6   0 17.7863 1.35589   5
   7  -6   0 14.6696 1.24682   4
  -7   6   0 15.2160 1.28819   9
  -7   6   0 15.7210 1.04051   1
  -7   6   0 15.7184 1.30480   4
  -7   6   0 15.9198 1.09897   7
  -7   6   0 15.9952 1.18351   5
   6  -6   0 16.4984 1.12668   7
   6  -6   0 14.9848 1.15063   4
   6  -6   0 16.3857 1.30580   3
   6  -6   0 17.0338 1.23659   8
   6  -6   0 14.1368 1.23203   2
   6  -6   0 17.1218 1.19613   5
   6  -6   0 17.7123 1.25279   6
   6  -6   0 13.2018 1.15748   9
  -6   6   0 15.7093 1.11082   7
  -6   6   0 14.7024 1.10237   5
  -6   6   0 16.9977 1.06667   1
  -6   6   0 15.7535 1.14481   4
   5  -6   0 1.07251 0.49714   3
   5  -6   0 1.23535 0.42522   4
   5  -6   0 1.14328 0.56460   8
   5  -6   0 1.44618 0.47712   6
   5  -6   0 1.27465 0.55015   2
   5  -6   0 1.30374 0.46850   5
   5  -6   0 0.86499 0.50632   9
  -5   6   0 1.48878 0.47197   5
  -5   6   0 1.76898 0.50058   7
  -5   6   0 0.81315 0.41821   4
  -5   6   0 0.95267 0.37919   1
   4  -6   0 9.35684 0.83501   2
   4  -6   0 11.2544 0.88692   5
   4  -6   0 9.83180 0.93712   3
   4  -6   0 9.87852 1.03538   8
   4  -6   0 11.0071 0.78424   6
   4  -6   0 11.8285 0.99345   9
  -4   6   0 8.89803 0.79369   5
  -4   6   0 10.7977 0.67931   4
  -4   6   0 11.8071 0.78401   1
  -4   6   0 11.9626 0.85794   7
   3  -6   0 0.03421 0.35041   9
   3  -6   0 0.12664 0.44472   3
   3  -6   0 0.31059 0.32094   8
   3  -6   0 0.22391 0.24822   6
   3  -6   0 -0.4883 0.34418   5
   3  -6   0 0.24595 0.28148   2
  -3   6   0 -0.0289 0.21588   4
  -3   6   0 0.19437 0.29859   1
  -3   6   0 0.41291 0.36489   5
  -3   6   0 0.03833 0.31902   7
   2  -6   0 138.570 4.89789   9
   2  -6   0 141.469 4.57206   6
   2  -6   0 139.367 4.88100   8
   2  -6   0 143.676 4.83073   5
   2  -6   0 137.285 4.94722   3
   2  -6   0 149.227 4.89041   2
  -2   6   0 141.810 4.71130   7
  -2   6   0 140.436 4.78678   5
  -2   6   0 146.108 4.64455   1
   1  -6   0 121.100 4.31496   8
   1  -6   0 123.520 4.34403   2
   1  -6   0 123.824 4.22820   5
   1  -6   0 119.583 4.34505   3
   1  -6   0 119.688 4.05645   6
   1  -6   0 135.020 4.47884   9
  -1   6   0 123.885 4.11382   1
  -1   6   0 126.216 4.20369   5
  -1   6   0 126.629 3.73454   4
  -1   6   0 117.848 4.14700   7
   0  -6   0 46.7599 2.03432   3
   0  -6   0 47.1641 2.18559   9
   0  -6   0 47.7763 2.13083   2
   0  -6   0 50.4715 1.99024   6
   0  -6   0 47.7197 2.06453   8
   0   6   0 50.1684 1.76082   4
   0   6   0 47.4046 1.92898   1
   0   6   0 49.0961 1.93230   5
   0   6   0 48.6383 1.93694   7
  -1  -6   0 -0.4512 0.35476   2
  -1  -6   0 0.20473 0.35854   6
  -1  -6   0 0.20510 0.59907   9
  -1  -6   0 -0.5672 0.37268   8
  -1  -6   0 -0.0715 0.27971   3
   1   6   0 0.15907 0.25633   5
   1   6   0 -0.0577 0.32259   1
   1   6   0 0.21195 0.27337   4
   1   6   0 0.12731 0.34804   7
  -2  -6   0 8.23637 0.92720   8
  -2  -6   0 9.38394 1.08235   9
  -2  -6   0 9.65475 0.72482   3
  -2  -6   0 11.3806 0.91647   6
  -2  -6   0 8.78475 1.00971   2
   2   6   0 10.2070 0.88128   4
   2   6   0 9.39924 0.79486   7
   2   6   0 8.36739 0.74163   1
   2   6   0 10.1063 0.66227   5
  -3  -6   0 22.1365 1.38706   6
  -3  -6   0 20.5429 1.05017   3
  -3  -6   0 23.4776 1.69325   9
  -3  -6   0 21.6911 1.29343   8
  -3  -6   0 22.2089 1.58932   2
   3   6   0 25.3668 1.41464   1
   3   6   0 24.9234 1.50088   4
   3   6   0 23.9934 1.05751   5
   3   6   0 22.8037 1.25164   7
  -4  -6   0 88.6231 3.37019   8
  -4  -6   0 90.3306 3.64900   6
  -4  -6   0 82.3650 2.93066   3
  -4  -6   0 87.0751 3.77068   9
  -4  -6   0 89.8639 3.69896   2
   4   6   0 86.6879 3.44281   1
   4   6   0 89.5154 3.27712   7
   4   6   0 94.5651 2.99978   5
   4   6   0 88.5983 3.71158   4
  -5  -6   0 103.558 4.19572   2
  -5  -6   0 99.5610 4.24041   6
  -5  -6   0 106.195 3.94360   8
  -5  -6   0 106.844 4.32308   9
   5   6   0 106.644 3.48071   5
   5   6   0 102.731 4.04257   1
   5   6   0 106.485 3.79657   7
   5   6   0 103.561 4.39022   4
  -6  -6   0 1.27090 0.68163   8
  -6  -6   0 0.02000 0.67305   9
  -6  -6   0 1.38850 0.96549   2
  -6  -6   0 2.06512 0.96269   6
   6   6   0 2.83083 0.59279   7
   6   6   0 1.12031 0.61249   1
   6   6   0 1.88258 0.85260   4
  -7  -6   0 2.97454 0.91459   2
  -7  -6   0 1.32173 1.04845   9
  -7  -6   0 3.26550 1.19995   6
  -7  -6   0 2.11832 0.78372   8
   7   6   0 3.62005 1.10523   4
   7   6   0 3.33319 0.68463   7
   7   6   0 2.53490 0.95040   1
  -8  -6   0 -1.0276 0.60804   8
  -8  -6   0 0.68939 1.04404   2
  -8  -6   0 1.78591 1.12060   6
   8   6   0 1.10894 0.89110   4
   8   6   0 1.67187 0.73552   7
   8   6   0 0.99213 0.92646   1
  -9  -6   0 0.58153 1.17174   2
  -9  -6   0 0.47763 0.86661   6
   9   6   0 -1.3808 0.55957   7
   9   6   0 -0.3062 0.58147   1
   9   6   0 -1.1267 0.99356   4
 -10  -6   0 1.79275 1.38678   6
 -10  -6   0 0.23235 0.99924   2
  10   6   0 -0.0172 0.71919   1
  10   6   0 0.00898 0.72149   7
  10   6   0 0.28681 1.22911   4
 -11  -6   0 0.11933 1.05742   6
 -11  -6   0 -0.8405 0.97259   2
  11   6   0 3.58146 1.38804   1
  11   6   0 2.74931 1.60815   4
  11  -7   0 1.55102 0.73776   8
  11  -7   0 0.87127 0.88341   2
  11  -7   0 2.42429 1.03844   3
  11  -7   0 1.01385 0.76974   7
  11  -7   0 1.22099 0.69763   5
 -11   7   0 1.47264 0.72528   7
 -11   7   0 0.09315 0.50858   2
 -11   7   0 1.39597 0.66775   5
 -11   7   0 2.37779 0.76584   8
 -11   7   0 2.74374 1.02258   3
  10  -7   0 0.97045 0.85009   3
  10  -7   0 0.67150 0.65851   7
  10  -7   0 0.60446 0.78572   5
  10  -7   0 1.14572 0.60717   2
  10  -7   0 1.36062 0.71291   9
  10  -7   0 -0.1095 0.58660   1
  10  -7   0 0.96379 0.80165   8
 -10   7   0 0.90049 0.68577   2
 -10   7   0 0.57071 0.66578   9
 -10   7   0 1.18457 0.95887   6
 -10   7   0 -0.9356 0.64584   5
 -10   7   0 0.58008 0.80427   3
 -10   7   0 0.86959 0.66960   7
 -10   7   0 0.44771 0.69130   8
 -10   7   0 1.23503 0.65347   1
   9  -7   0 3.91537 1.02178   8
   9  -7   0 4.38657 0.82937   7
   9  -7   0 4.26855 0.90770   2
   9  -7   0 5.36198 1.05967   9
   9  -7   0 3.94714 0.81790   1
   9  -7   0 3.70989 1.04561   6
   9  -7   0 4.71567 1.09235   5
   9  -7   0 3.73215 1.08837   3
  -9   7   0 3.31920 0.89323   9
  -9   7   0 4.29109 0.84437   1
  -9   7   0 5.52596 1.13686   3
  -9   7   0 3.87051 1.01600   6
  -9   7   0 3.82880 0.76781   7
  -9   7   0 3.82571 0.96454   5
   8  -7   0 69.6486 3.43102   3
   8  -7   0 75.8324 3.35882   5
   8  -7   0 76.7039 3.50498   9
   8  -7   0 72.3119 3.38715   2
   8  -7   0 72.1195 3.37056   6
   8  -7   0 77.7563 3.13940   7
   8  -7   0 76.6370 3.44170   8
  -8   7   0 77.2993 3.31188   5
  -8   7   0 74.4310 3.37622   9
  -8   7   0 75.9424 3.20774   4
  -8   7   0 75.5968 3.03389   1
  -8   7   0 71.2566 3.03018   7
  -8   7   0 70.0629 3.30269   3
   7  -7   0 3.29593 0.88346   3
   7  -7   0 3.80948 0.81275   4
   7  -7   0 2.72360 0.82822   9
   7  -7   0 2.01749 0.66789   2
   7  -7   0 3.84401 0.69056   7
   7  -7   0 2.73301 0.72330   5
   7  -7   0 4.59443 0.95245   8
   7  -7   0 3.92736 0.89335   6
  -7   7   0 4.64385 0.92083   5
  -7   7   0 2.51271 0.66157   1
  -7   7   0 4.06710 0.72495   7
  -7   7   0 3.82896 0.77944   4
   6  -7   0 43.3463 2.29996   9
   6  -7   0 45.6268 2.17769   6
   6  -7   0 44.7808 2.45642   3
   6  -7   0 44.3842 2.25040   8
   6  -7   0 42.3397 1.97377   4
   6  -7   0 43.6415 2.26190   2
   6  -7   0 48.1587 2.30583   5
  -6   7   0 42.5338 1.95304   1
  -6   7   0 44.9899 2.07224   7
  -6   7   0 45.3050 2.21551   5
  -6   7   0 39.2530 1.89576   4
   5  -7   0 0.64774 0.44312   6
   5  -7   0 0.42604 0.45705   8
   5  -7   0 0.78177 0.50950   3
   5  -7   0 0.81665 0.44128   5
   5  -7   0 1.04326 0.46021   2
   5  -7   0 0.44147 0.51556   9
  -5   7   0 1.30792 0.49370   5
  -5   7   0 -0.0648 0.37556   4
  -5   7   0 1.28449 0.51385   7
  -5   7   0 0.90204 0.45027   1
   4  -7   0 0.76613 0.40723   2
   4  -7   0 1.92470 0.60401   3
   4  -7   0 0.75288 0.52062   9
   4  -7   0 1.14660 0.45883   5
   4  -7   0 3.27909 0.54988   6
   4  -7   0 1.06372 0.58801   8
  -4   7   0 0.98935 0.47823   1
  -4   7   0 1.22469 0.45546   5
  -4   7   0 1.51626 0.43100   7
  -4   7   0 1.24588 0.35464   4
   3  -7   0 112.436 4.51049   3
   3  -7   0 121.019 4.09805   6
   3  -7   0 127.982 4.51267   9
   3  -7   0 122.962 4.42877   2
   3  -7   0 126.303 4.41312   5
   3  -7   0 123.261 4.48326   8
  -3   7   0 123.649 4.36003   5
  -3   7   0 124.506 4.15982   1
  -3   7   0 122.205 3.67270   4
  -3   7   0 119.946 4.22653   7
   2  -7   0 78.1318 3.01746   5
   2  -7   0 80.6672 3.14943   9
   2  -7   0 76.5711 3.05690   2
   2  -7   0 77.0655 2.74427   6
   2  -7   0 77.7276 3.13723   8
   2  -7   0 76.3223 3.15788   3
  -2   7   0 78.4125 2.93466   7
  -2   7   0 80.5202 3.00001   5
  -2   7   0 77.7199 2.84462   1
   1  -7   0 14.6690 1.06778   8
   1  -7   0 15.1206 1.10369   2
   1  -7   0 13.3370 1.21091   9
   1  -7   0 14.4569 1.05896   3
   1  -7   0 14.1271 0.90801   6
  -1   7   0 14.3916 0.93699   7
  -1   7   0 15.1348 0.52102   4
  -1   7   0 14.8338 0.90332   1
  -1   7   0 13.4054 0.96324   5
   0  -7   0 10.2027 0.86195   3
   0  -7   0 10.3260 1.05362   9
   0  -7   0 11.2340 0.93831   8
   0  -7   0 12.3423 0.97270   6
   0  -7   0 12.6400 1.06344   2
   0   7   0 12.5660 0.86115   7
   0   7   0 10.3079 0.82831   5
   0   7   0 11.4525 0.81643   1
   0   7   0 11.9946 0.66984   4
  -1  -7   0 5.77003 0.79736   8
  -1  -7   0 7.21628 1.06277   2
  -1  -7   0 5.19061 0.88796   9
  -1  -7   0 6.57004 0.78589   3
  -1  -7   0 5.83533 0.84911   6
   1   7   0 6.65333 0.73597   7
   1   7   0 5.85027 0.60675   4
   1   7   0 5.98325 0.64220   5
   1   7   0 7.45117 0.81178   1
  -2  -7   0 6.83252 1.00697   2
  -2  -7   0 4.75869 0.63852   3
  -2  -7   0 6.80485 0.92864   6
  -2  -7   0 4.27060 0.89153   9
  -2  -7   0 5.04552 0.83708   8
   2   7   0 6.48490 0.85642   4
   2   7   0 5.80532 0.77380   1
   2   7   0 6.56368 0.67211   5
   2   7   0 5.40701 0.75693   7
  -3  -7   0 34.5705 1.56628   3
  -3  -7   0 35.1504 2.26464   9
  -3  -7   0 35.0876 1.96414   6
  -3  -7   0 36.0685 2.06834   2
  -3  -7   0 34.7467 1.88873   8
   3   7   0 36.2806 1.71174   7
   3   7   0 39.2598 1.55839   5
   3   7   0 39.4139 1.88165   1
   3   7   0 35.7303 1.95329   4
  -4  -7   0 0.98095 0.66213   2
  -4  -7   0 1.28338 0.72285   6
  -4  -7   0 0.31861 0.57991   8
  -4  -7   0 1.46374 0.96862   9
   4   7   0 0.89899 0.56304   7
   4   7   0 0.40869 0.31968   5
   4   7   0 0.50722 0.50508   1
   4   7   0 0.32176 0.44301   4
  -5  -7   0 5.36189 0.95032   8
  -5  -7   0 3.96831 1.21355   9
  -5  -7   0 3.16354 1.12012   2
  -5  -7   0 4.19253 1.03623   6
   5   7   0 4.01110 0.96406   4
   5   7   0 4.23870 0.72094   7
   5   7   0 3.60386 0.95809   1
  -6  -7   0 2.31178 0.78482   8
  -6  -7   0 1.75469 1.08620   2
  -6  -7   0 1.35250 1.12496   9
  -6  -7   0 1.40659 0.97699   6
   6   7   0 2.50024 0.94948   1
   6   7   0 2.27250 0.63178   7
   6   7   0 3.81441 1.15433   4
  -7  -7   0 1.63335 1.12660   6
  -7  -7   0 -0.9744 0.69239   9
  -7  -7   0 -0.8055 0.66233   8
  -7  -7   0 0.35726 0.77678   2
   7   7   0 0.47948 0.62595   1
   7   7   0 -0.4701 0.61473   7
   7   7   0 0.48184 0.77842   4
  -8  -7   0 2.67351 1.26155   6
  -8  -7   0 2.22905 1.31400   2
   8   7   0 3.29426 0.99003   1
   8   7   0 3.16178 1.18301   4
   8   7   0 3.26861 0.90554   7
  -9  -7   0 -0.2528 1.26588   2
  -9  -7   0 1.53261 1.34837   6
   9   7   0 2.29399 1.19964   4
   9   7   0 0.18075 1.02561   1
   9   7   0 1.56007 0.71735   7
 -10  -7   0 0.96839 1.05707   6
 -10  -7   0 -1.4095 1.38697   2
  10   7   0 -0.2537 0.77078   7
  10   7   0 1.54767 1.13439   4
  10   7   0 1.51872 1.14463   1
 -11  -7   0 0.27422 1.25251   2
 -11  -7   0 2.47099 1.72590   6
 -11  -7   0 5.07847 1.39723   4
  11   7   0 1.66429 0.98947   1
  11   7   0 1.70005 1.25314   4
  12  -8   0 1.67027 1.11408   3
 -12   8   0 1.19592 0.93334   3
 -12   8   0 1.46191 0.77277   5
  11  -8   0 5.66114 1.11093   5
  11  -8   0 7.64666 1.37515   8
  11  -8   0 5.43457 1.36578   3
  11  -8   0 6.36274 1.21781   7
 -11   8   0 5.99001 1.09500   5
 -11   8   0 4.69722 0.97803   7
 -11   8   0 6.87335 1.21684   8
 -11   8   0 6.60582 1.38403   3
  10  -8   0 3.18932 0.98646   2
  10  -8   0 5.03796 0.93114   7
  10  -8   0 3.84937 1.11605   8
  10  -8   0 3.72552 1.02834   3
  10  -8   0 4.47782 1.17373   5
 -10   8   0 4.39887 1.05502   3
 -10   8   0 5.30969 0.99441   7
 -10   8   0 4.92535 1.10397   5
   9  -8   0 1.16569 0.72695   9
   9  -8   0 1.68595 0.90110   8
   9  -8   0 2.05675 0.78123   5
   9  -8   0 2.50895 0.86456   3
   9  -8   0 2.67744 0.77158   2
  -9   8   0 1.62096 0.71246   5
  -9   8   0 2.13870 0.82539   9
  -9   8   0 2.80738 0.86528   1
  -9   8   0 1.17700 0.73980   3
  -9   8   0 1.47971 0.75669   7
   8  -8   0 2.32014 0.98386   3
   8  -8   0 3.48805 1.01176   5
   8  -8   0 3.57757 0.90007   8
   8  -8   0 3.37450 0.88262   9
   8  -8   0 5.41279 1.05526   2
  -8   8   0 2.83897 0.77331   7
  -8   8   0 3.23745 0.74508   1
  -8   8   0 2.68637 0.91197   5
  -8   8   0 3.27065 0.86683   9
   7  -8   0 4.72015 1.05677   3
   7  -8   0 5.79676 1.12449   5
   7  -8   0 5.53972 1.05638   9
   7  -8   0 5.27819 1.04844   2
   7  -8   0 4.96066 0.96361   8
  -7   8   0 5.51021 0.85940   7
  -7   8   0 5.19853 1.03300   5
  -7   8   0 5.19817 0.85213   1
   6  -8   0 62.1559 2.93371   5
   6  -8   0 69.7221 3.13906   9
   6  -8   0 64.5666 3.17308   3
   6  -8   0 66.5026 3.05717   2
   6  -8   0 62.5859 3.00824   8
  -6   8   0 68.9614 2.96150   5
  -6   8   0 66.9671 2.81511   7
  -6   8   0 65.1784 2.66442   1
   5  -8   0 11.5938 1.11236   9
   5  -8   0 11.4229 1.45536   3
   5  -8   0 12.0100 1.31032   5
   5  -8   0 10.4877 1.05302   2
   5  -8   0 11.9132 1.15004   8
  -5   8   0 10.3184 0.94298   1
  -5   8   0 12.8459 1.10856   7
  -5   8   0 12.6560 1.30452   5
   4  -8   0 58.5267 2.67323   5
   4  -8   0 58.2430 2.31910   6
   4  -8   0 61.1261 2.74681   8
   4  -8   0 56.4856 2.83357   3
   4  -8   0 58.2789 2.71148   9
   4  -8   0 61.9650 2.72088   2
  -4   8   0 58.5073 2.61958   5
  -4   8   0 59.6779 2.41224   1
  -4   8   0 55.1025 2.46018   7
   3  -8   0 44.0029 2.24776   8
   3  -8   0 47.1322 2.40238   3
   3  -8   0 44.1380 1.86035   6
   3  -8   0 46.0877 2.17746   5
   3  -8   0 44.7089 2.28836   9
   3  -8   0 45.8813 2.25675   2
  -3   8   0 46.9390 2.10230   7
  -3   8   0 46.9035 1.99029   1
  -3   8   0 46.8283 2.14716   5
   2  -8   0 67.1001 2.48275   6
   2  -8   0 67.5428 2.90459   8
   2  -8   0 63.8538 2.90454   3
   2  -8   0 68.0285 2.98043   9
   2  -8   0 68.8270 2.91970   2
  -2   8   0 64.6952 2.73781   5
  -2   8   0 70.3741 2.70183   7
  -2   8   0 64.4038 2.58871   1
   1  -8   0 29.5866 1.73093   9
   1  -8   0 22.1281 1.48988   3
   1  -8   0 28.5983 1.74402   2
   1  -8   0 26.7938 1.36109   6
   1  -8   0 27.4730 1.60572   8
  -1   8   0 25.1187 1.39367   1
  -1   8   0 27.2983 1.48215   5
  -1   8   0 26.0026 1.47701   7
   0  -8   0 28.2314 1.58938   3
   0  -8   0 31.5010 1.70867   8
   0  -8   0 29.0883 1.86585   2
   0  -8   0 29.0787 1.82137   9
   0  -8   0 29.3436 1.59772   6
   0   8   0 28.2362 1.49874   7
   0   8   0 26.3151 1.46801   5
   0   8   0 29.0451 1.47768   1
  -1  -8   0 109.659 4.49883   9
  -1  -8   0 111.439 4.21987   8
  -1  -8   0 109.315 4.09776   6
  -1  -8   0 102.502 4.01138   3
  -1  -8   0 108.865 4.32664   2
   1   8   0 113.449 4.00416   7
   1   8   0 111.415 3.87049   4
   1   8   0 113.331 3.91494   5
   1   8   0 112.606 4.02622   1
  -2  -8   0 125.307 4.47655   3
  -2  -8   0 123.712 4.99519   9
  -2  -8   0 131.599 4.95674   2
  -2  -8   0 126.469 4.71671   8
  -2  -8   0 126.270 4.71092   6
   2   8   0 123.652 4.57053   1
   2   8   0 127.673 4.34553   5
   2   8   0 129.579 4.53989   7
   2   8   0 129.369 4.59098   4
  -3  -8   0 49.3342 2.42769   8
  -3  -8   0 48.8065 2.86314   9
  -3  -8   0 47.0317 2.05020   3
  -3  -8   0 48.3481 2.60832   2
  -3  -8   0 50.1852 2.50152   6
   3   8   0 50.4994 2.00593   5
   3   8   0 51.0327 2.44513   4
   3   8   0 48.9085 2.32483   1
   3   8   0 46.0048 2.15678   7
  -4  -8   0 5.88716 1.19721   9
  -4  -8   0 7.33228 1.22208   2
  -4  -8   0 8.09445 1.25490   6
  -4  -8   0 6.00900 0.93773   8
   4   8   0 7.95842 1.22716   4
   4   8   0 7.17597 1.04768   1
   4   8   0 6.98590 0.89623   7
   4   8   0 7.48188 0.69526   5
  -5  -8   0 -0.7695 0.72867   6
  -5  -8   0 0.77749 0.78649   8
  -5  -8   0 -1.0351 0.99814   9
  -5  -8   0 -1.9552 0.91853   2
   5   8   0 1.13726 0.67567   4
   5   8   0 0.85651 0.53154   7
   5   8   0 1.13659 0.66771   1
  -6  -8   0 7.15865 1.58810   9
  -6  -8   0 8.09256 1.52469   6
  -6  -8   0 6.68703 1.14961   8
  -6  -8   0 6.10238 1.49735   2
   6   8   0 8.09516 1.07781   7
   6   8   0 6.79030 1.30368   1
   6   8   0 6.78726 1.41784   4
  -7  -8   0 1.61916 1.18825   6
  -7  -8   0 0.16222 0.89031   2
  -7  -8   0 0.12456 0.73164   8
   7   8   0 1.33302 1.08408   4
   7   8   0 1.53791 0.96606   1
   7   8   0 0.31785 0.55553   7
  -8  -8   0 -1.8191 1.22333   2
  -8  -8   0 -0.2391 0.74766   6
   8   8   0 -0.2122 1.10368   4
   8   8   0 -0.0539 0.73082   7
   8   8   0 1.16814 1.00928   1
  -9  -8   0 1.89045 1.64490   2
  -9  -8   0 4.76041 1.44704   6
   9   8   0 3.19596 1.31040   1
   9   8   0 3.94460 1.08233   7
   9   8   0 4.51694 1.64980   4
 -10  -8   0 0.08590 1.42824   6
 -10  -8   0 -1.9455 1.58002   2
  10   8   0 0.74053 0.86059   1
  10   8   0 -0.1228 0.81011   7
  10   8   0 4.04658 1.68095   4
  12  -9   0 1.44766 0.96660   3
  12  -9   0 2.80450 1.16575   5
 -12   9   0 2.63106 1.14231   8
 -12   9   0 0.55179 0.92949   5
 -12   9   0 1.13281 0.74736   3
  11  -9   0 2.61632 1.07804   8
  11  -9   0 4.22187 1.35320   3
  11  -9   0 3.23564 0.99112   5
 -11   9   0 3.19938 1.15177   3
 -11   9   0 2.99614 0.88955   5
 -11   9   0 3.47635 1.08407   8
 -11   9   0 1.98821 0.91616   7
  10  -9   0 -0.6875 0.80783   5
  10  -9   0 -0.1846 0.91255   3
  10  -9   0 0.64137 0.67244   8
 -10   9   0 0.77287 0.96552   3
 -10   9   0 0.09549 0.72629   7
 -10   9   0 0.16495 0.81501   5
   9  -9   0 1.12831 0.92379   8
   9  -9   0 0.54806 0.70862   2
   9  -9   0 0.39803 0.71120   3
   9  -9   0 0.58043 0.67529   5
  -9   9   0 -0.4757 0.65714   7
  -9   9   0 -0.2484 0.62247   3
  -9   9   0 -0.2137 0.53716   5
   8  -9   0 2.79449 0.86898   9
   8  -9   0 4.54293 1.22130   3
   8  -9   0 4.17113 1.16751   8
   8  -9   0 3.02061 0.88778   5
   8  -9   0 4.38779 0.97328   2
  -8   9   0 3.12695 0.77664   7
  -8   9   0 3.14599 0.85096   5
   7  -9   0 -0.3469 0.51971   8
   7  -9   0 0.67784 0.67407   3
   7  -9   0 1.02817 0.65248   5
   7  -9   0 0.70184 0.58701   9
   7  -9   0 0.37283 0.64452   2
  -7   9   0 0.55014 0.56325   5
  -7   9   0 -0.9167 0.48647   1
  -7   9   0 0.53703 0.64816   7
   6  -9   0 16.6988 1.60060   3
   6  -9   0 20.5640 1.63108   8
   6  -9   0 18.1592 1.46517   2
   6  -9   0 19.5952 1.61533   9
   6  -9   0 18.3461 1.64847   5
  -6   9   0 20.5235 1.62079   5
  -6   9   0 16.9556 1.30334   7
  -6   9   0 19.1443 1.32909   1
   5  -9   0 64.6611 3.10101   8
   5  -9   0 68.3172 3.15401   9
   5  -9   0 61.3269 3.16505   3
   5  -9   0 69.3236 3.11226   2
   5  -9   0 71.7470 3.09482   5
  -5   9   0 64.9704 2.85184   7
  -5   9   0 64.0134 2.93410   5
  -5   9   0 64.1682 2.68827   1
   4  -9   0 39.5500 2.27331   8
   4  -9   0 37.6612 2.17150   9
   4  -9   0 34.1159 1.99207   5
   4  -9   0 36.5600 2.20230   3
   4  -9   0 38.6349 2.15218   2
  -4   9   0 35.4437 1.86033   7
  -4   9   0 38.5288 1.83727   1
  -4   9   0 37.4906 1.98956   5
   3  -9   0 49.5770 2.37861   5
   3  -9   0 48.3431 2.53211   3
   3  -9   0 49.6553 2.46441   9
   3  -9   0 48.4030 2.39797   2
   3  -9   0 48.5210 2.54991   8
  -3   9   0 49.7617 2.16900   1
  -3   9   0 47.8285 2.22080   7
  -3   9   0 47.8587 2.29776   5
   2  -9   0 5.63011 0.91886   2
   2  -9   0 6.13361 1.08634   9
   2  -9   0 5.77630 1.03940   3
   2  -9   0 6.50120 1.00503   8
  -2   9   0 6.66576 0.86529   7
  -2   9   0 6.49909 0.86468   5
  -2   9   0 5.77943 0.84264   1
   1  -9   0 146.291 5.68162   3
   1  -9   0 162.144 5.91327   9
   1  -9   0 153.499 5.72133   2
   1  -9   0 169.311 5.85011   8
  -1   9   0 160.883 5.42346   1
  -1   9   0 156.357 5.47658   5
  -1   9   0 156.264 5.46203   7
   0  -9   0 28.5241 1.74147   3
   0  -9   0 30.3936 2.03426   2
   0  -9   0 29.3214 1.94192   9
   0  -9   0 28.7642 1.76145   8
   0  -9   0 27.1871 1.59131   6
   0   9   0 26.5685 1.54325   7
   0   9   0 26.6770 1.57029   1
   0   9   0 24.8022 1.51875   5
  -1  -9   0 -0.7587 0.42080   3
  -1  -9   0 0.56438 0.68627   6
  -1  -9   0 0.17909 0.49112   8
  -1  -9   0 -0.7224 0.61198   9
  -1  -9   0 0.58352 0.69464   2
   1   9   0 -0.6979 0.53910   1
   1   9   0 -0.9383 0.34411   7
   1   9   0 -0.0984 0.42448   5
  -2  -9   0 9.99699 1.58661   9
  -2  -9   0 11.7811 1.27547   8
  -2  -9   0 9.85560 0.95975   3
  -2  -9   0 7.61903 1.41910   2
  -2  -9   0 10.1059 1.31399   6
   2   9   0 8.31134 1.00218   7
   2   9   0 10.4578 0.91609   5
   2   9   0 10.6718 1.22588   1
  -3  -9   0 31.9606 2.31742   9
  -3  -9   0 32.4632 2.44354   2
  -3  -9   0 35.7187 2.03163   8
  -3  -9   0 35.2276 2.16005   6
   3   9   0 37.5435 2.12208   1
   3   9   0 34.7716 2.00819   4
   3   9   0 35.6400 1.86773   7
   3   9   0 35.5190 1.67463   5
  -4  -9   0 2.78683 0.98835   6
  -4  -9   0 0.83032 1.21432   9
  -4  -9   0 2.57230 0.98952   2
  -4  -9   0 2.31859 0.72899   8
   4   9   0 2.52180 0.67281   7
   4   9   0 2.34786 0.77250   1
   4   9   0 3.39733 0.92390   4
  -5  -9   0 7.13114 1.16979   8
  -5  -9   0 6.76275 1.37174   6
  -5  -9   0 7.06636 1.57482   2
  -5  -9   0 2.21088 1.41796   9
   5   9   0 7.12209 1.11675   7
   5   9   0 7.58723 1.21056   1
   5   9   0 8.41261 1.39886   4
  -6  -9   0 -1.3444 1.17513   2
  -6  -9   0 0.59020 0.62891   8
  -6  -9   0 0.85264 1.04812   6
   6   9   0 1.78364 0.83517   4
   6   9   0 1.68741 1.01600   1
   6   9   0 -0.1125 0.77645   7
  -7  -9   0 1.87367 1.18857   6
  -7  -9   0 -0.3532 1.00639   2
  -7  -9   0 0.08909 0.79323   8
   7   9   0 1.47190 1.03572   1
   7   9   0 1.18483 0.84628   7
   7   9   0 1.67673 1.15576   4
  -8  -9   0 1.38928 0.98898   6
  -8  -9   0 -1.0695 1.54637   2
   8   9   0 1.36386 1.08007   1
   8   9   0 4.02911 1.42642   4
   8   9   0 0.72012 0.63270   7
  -9  -9   0 0.70231 1.26673   2
  -9  -9   0 -0.4150 0.89367   6
   9   9   0 0.30307 0.84830   7
   9   9   0 1.67092 1.36300   4
   9   9   0 -0.4041 0.76720   1
 -10  -9   0 -1.6013 1.36310   2
 -10  -9   0 -0.2345 0.94772   6
  10   9   0 3.56851 1.54982   4
  10   9   0 -0.9614 0.52430   7
  12 -10   0 -0.5773 0.94993   5
  12 -10   0 0.21277 0.85728   8
  12 -10   0 -0.5621 1.10943   3
 -12  10   0 0.39716 0.83283   5
 -12  10   0 1.76446 0.91394   8
 -12  10   0 0.99802 1.03826   3
  11 -10   0 0.77577 1.01294   8
  11 -10   0 0.46347 0.74617   5
  11 -10   0 0.72914 0.88936   3
 -11  10   0 0.27979 0.90335   7
 -11  10   0 -0.3777 0.59432   5
 -11  10   0 0.41060 0.74104   3
  10 -10   0 2.35204 0.90097   8
  10 -10   0 3.20101 1.15224   5
  10 -10   0 2.29985 1.22309   3
 -10  10   0 2.99168 1.17981   3
 -10  10   0 0.93946 0.89837   5
 -10  10   0 3.06483 0.81323   7
   9 -10   0 1.50736 1.03850   2
   9 -10   0 2.24133 0.99335   3
   9 -10   0 1.31521 1.03148   5
   9 -10   0 1.59265 0.96270   8
  -9  10   0 0.94634 0.78963   7
  -9  10   0 0.98408 0.80642   3
  -9  10   0 -0.2184 0.79358   5
   8 -10   0 3.32507 1.08448   5
   8 -10   0 4.42415 1.16595   3
   8 -10   0 6.50858 1.18412   2
   8 -10   0 3.65241 1.15282   8
  -8  10   0 3.52916 0.95841   7
  -8  10   0 2.73970 0.94547   3
  -8  10   0 1.84278 0.93317   5
   7 -10   0 4.88649 1.05235   8
   7 -10   0 4.93385 1.02091   9
   7 -10   0 4.76183 1.29960   3
   7 -10   0 4.74169 1.15226   5
   7 -10   0 4.02196 0.99720   2
  -7  10   0 3.64322 1.01327   5
  -7  10   0 4.42952 0.98309   7
   6 -10   0 2.99623 1.08829   8
   6 -10   0 2.21512 1.10494   3
   6 -10   0 2.69210 0.82616   5
   6 -10   0 3.46950 0.83186   2
   6 -10   0 4.04550 0.96058   9
  -6  10   0 2.83082 0.72951   7
  -6  10   0 1.79008 0.70143   5
   5 -10   0 11.3498 1.46749   5
   5 -10   0 11.1729 1.43816   8
   5 -10   0 15.1567 1.34873   2
   5 -10   0 13.0845 1.74418   3
   5 -10   0 14.4960 1.45908   9
  -5  10   0 12.8865 1.29874   7
  -5  10   0 13.6118 1.50250   5
  -5  10   0 12.2995 1.13705   1
   4 -10   0 3.19514 0.84243   8
   4 -10   0 1.95590 0.78758   9
   4 -10   0 3.40624 1.09124   3
   4 -10   0 3.49064 0.80850   2
  -4  10   0 3.46477 0.92740   5
  -4  10   0 3.90874 0.79813   1
  -4  10   0 3.41154 0.75536   7
   3 -10   0 19.7390 1.62488   3
   3 -10   0 21.8746 1.71108   9
   3 -10   0 18.0811 1.54657   8
   3 -10   0 21.9816 1.57240   2
  -3  10   0 17.9898 1.36280   7
  -3  10   0 18.3432 1.32839   1
  -3  10   0 18.4011 1.49984   5
   2 -10   0 21.8842 1.75065   3
   2 -10   0 18.5550 1.51547   2
   2 -10   0 22.2507 1.79387   8
   2 -10   0 20.3642 1.59741   9
  -2  10   0 19.7752 1.38062   1
  -2  10   0 19.7875 1.53713   7
  -2  10   0 18.9223 1.39067   5
   1 -10   0 12.9727 1.44928   8
   1 -10   0 16.0666 1.63613   2
   1 -10   0 16.4319 1.49692   3
   1 -10   0 14.9703 1.68108   9
  -1  10   0 12.9240 1.19060   1
  -1  10   0 14.0344 1.26524   5
  -1  10   0 12.1718 1.24395   7
   0 -10   0 8.69837 1.19661   8
   0 -10   0 8.74841 1.33860   9
   0 -10   0 10.1083 1.48756   2
   0 -10   0 10.9011 1.29375   3
   0  10   0 9.49052 1.13930   1
   0  10   0 7.47906 1.01082   7
   0  10   0 7.73052 1.03706   5
  -1 -10   0 68.7773 3.22060   8
  -1 -10   0 74.4301 3.57820   2
  -1 -10   0 68.6310 3.60291   9
  -1 -10   0 67.5441 3.07365   3
   1  10   0 66.4473 2.90450   5
   1  10   0 74.8488 3.12031   7
   1  10   0 70.9661 3.09080   1
  -2 -10   0 109.361 4.38623   8
  -2 -10   0 103.221 4.01064   3
  -2 -10   0 99.7439 4.47757   2
  -2 -10   0 99.9044 4.58371   9
  -2 -10   0 95.9401 4.54431   6
   2  10   0 102.713 4.01296   7
   2  10   0 107.934 3.88124   5
   2  10   0 108.648 4.19345   1
  -3 -10   0 2.51730 0.77305   8
  -3 -10   0 0.51729 0.88109   9
  -3 -10   0 2.62848 1.03757   6
  -3 -10   0 1.61610 0.95713   2
   3  10   0 3.03248 0.68052   5
   3  10   0 2.74867 0.97213   1
   3  10   0 2.35544 0.71014   7
  -4 -10   0 12.9015 1.56104   8
  -4 -10   0 11.3119 1.66688   6
  -4 -10   0 9.73041 1.82317   2
   4  10   0 12.1006 1.31374   7
   4  10   0 11.7542 1.46154   1
  -5 -10   0 4.52892 1.60115   2
  -5 -10   0 5.26744 1.12390   8
  -5 -10   0 1.94649 1.12169   6
   5  10   0 5.94684 1.13582   7
   5  10   0 4.85591 1.18063   1
  -6 -10   0 5.53341 1.05107   8
  -6 -10   0 5.46018 1.51955   6
  -6 -10   0 4.28755 1.73593   2
   6  10   0 8.65122 1.49173   1
   6  10   0 6.29084 1.08747   7
  -7 -10   0 -0.4048 1.15816   6
  -7 -10   0 -1.9949 1.44752   2
   7  10   0 0.26632 0.94837   1
   7  10   0 0.79458 0.71393   7
  -8 -10   0 1.32109 1.35110   2
  -8 -10   0 3.29241 1.30064   6
   8  10   0 1.89294 1.04809   7
   8  10   0 2.12592 1.23887   1
  -9 -10   0 1.19206 1.40824   6
  -9 -10   0 -1.2642 1.25872   2
   9  10   0 2.34800 1.08380   1
   9  10   0 1.25626 0.73953   7
  11 -11   0 -0.0257 0.84291   3
  11 -11   0 0.99489 1.10343   8
  11 -11   0 -1.8649 0.51385   5
 -11  11   0 0.43729 0.74733   3
 -11  11   0 1.07388 0.93389   5
  10 -11   0 -0.4605 1.06943   3
  10 -11   0 0.52358 0.79509   8
  10 -11   0 1.91291 0.96349   5
 -10  11   0 0.30899 1.00274   3
 -10  11   0 -0.5906 0.54568   7
 -10  11   0 0.47179 0.65975   5
   9 -11   0 0.50863 1.03058   8
   9 -11   0 1.05470 0.93715   3
   9 -11   0 0.48938 1.05549   5
  -9  11   0 1.79298 0.98562   5
  -9  11   0 -0.8466 0.67653   7
  -9  11   0 -0.6860 0.91564   3
   8 -11   0 11.3000 1.71555   3
   8 -11   0 10.6789 1.51216   2
   8 -11   0 11.1082 1.67577   5
   8 -11   0 10.1432 1.53359   8
  -8  11   0 8.31862 1.43701   3
  -8  11   0 10.7096 1.53606   5
  -8  11   0 11.2027 1.44640   7
   7 -11   0 0.22917 0.70103   3
   7 -11   0 -0.1933 0.64719   5
   7 -11   0 1.18446 0.76868   2
   7 -11   0 1.68256 0.69807   9
   7 -11   0 0.84903 0.98729   8
  -7  11   0 0.61948 0.77220   7
  -7  11   0 0.15941 0.57162   5
   6 -11   0 2.80562 0.87669   5
   6 -11   0 3.24854 0.99192   8
   6 -11   0 4.06442 0.95215   9
   6 -11   0 3.75575 0.91446   2
   6 -11   0 2.71329 0.98780   3
  -6  11   0 2.60261 0.74053   7
  -6  11   0 1.84832 0.72800   5
   5 -11   0 3.61664 0.99228   2
   5 -11   0 2.16629 0.92758   3
   5 -11   0 2.39218 0.70357   9
   5 -11   0 3.07573 0.94922   8
  -5  11   0 2.20224 0.72091   5
  -5  11   0 3.20699 0.78620   7
   4 -11   0 1.31228 0.69432   9
   4 -11   0 -0.7054 0.78779   3
   4 -11   0 0.66274 0.72863   2
   4 -11   0 1.15574 0.84288   8
  -4  11   0 -0.0974 0.55540   1
  -4  11   0 -0.1773 0.70281   7
  -4  11   0 -0.2580 0.45975   5
   3 -11   0 17.9503 1.62346   8
   3 -11   0 22.8835 1.80093   9
   3 -11   0 19.0061 1.68909   3
   3 -11   0 19.3709 1.58564   2
  -3  11   0 18.8268 1.58207   7
  -3  11   0 17.1904 1.45404   5
  -3  11   0 21.8183 1.44782   1
   2 -11   0 10.0134 1.45795   3
   2 -11   0 8.88126 1.31617   8
   2 -11   0 8.50001 1.34772   2
   2 -11   0 8.20605 1.32061   9
  -2  11   0 8.00216 1.19302   5
  -2  11   0 8.01033 1.08444   7
  -2  11   0 9.36398 1.10768   1
   1 -11   0 48.6190 2.69242   8
   1 -11   0 48.0760 2.68814   3
   1 -11   0 52.1531 2.81367   9
   1 -11   0 48.6407 2.69719   2
  -1  11   0 46.2850 2.38229   7
  -1  11   0 50.4828 2.38927   1
  -1  11   0 48.4390 2.46856   5
   0 -11   0 4.25677 1.10296   9
   0 -11   0 4.87737 1.03151   8
   0 -11   0 6.74249 1.16892   3
   0 -11   0 5.68406 1.36440   2
   0  11   0 8.77420 1.13020   1
   0  11   0 5.29267 1.01503   7
   0  11   0 6.85850 1.01565   5
  -1 -11   0 0.92620 1.11702   9
  -1 -11   0 0.58583 0.82835   8
  -1 -11   0 0.34947 0.61190   3
  -1 -11   0 0.74908 0.81164   2
   1  11   0 1.28281 0.75460   1
   1  11   0 1.28251 0.63842   7
   1  11   0 0.64901 0.65726   5
  -2 -11   0 50.9265 2.82539   8
  -2 -11   0 62.1022 3.44346   2
  -2 -11   0 50.8281 3.35657   9
   2  11   0 58.3431 2.54113   5
   2  11   0 52.0931 2.60966   7
   2  11   0 57.9494 2.75225   1
  -3 -11   0 0.20746 0.89480   2
  -3 -11   0 2.25734 0.98217   8
   3  11   0 2.72045 0.97762   1
   3  11   0 2.72452 0.95499   7
  -4 -11   0 22.0298 1.97206   8
  -4 -11   0 19.8089 2.30972   2
   4  11   0 25.8795 2.05274   1
   4  11   0 25.7413 1.73833   7
  -5 -11   0 0.39040 0.85469   8
  -5 -11   0 -0.3119 1.05078   2
   5  11   0 0.42842 0.95499   1
   5  11   0 -0.5710 0.78465   7
  -6 -11   0 -1.2066 1.09628   2
  -6 -11   0 1.39046 0.83090   8
   6  11   0 0.50986 1.02783   1
   6  11   0 0.42280 0.71725   7
  -7 -11   0 1.07579 1.85350   2
   7  11   0 6.86246 1.53694   1
   7  11   0 4.22938 1.19227   7
  -8 -11   0 -1.9643 1.24125   2
   8  11   0 0.36766 1.14974   1
   8  11   0 0.27191 0.70672   7
  10 -12   0 7.42341 1.61853   3
  10 -12   0 8.96583 1.69827   8
 -10  12   0 5.61312 1.33987   3
 -10  12   0 10.2049 1.50595   7
 -10  12   0 5.18044 1.20224   5
   9 -12   0 -0.8165 1.05580   3
   9 -12   0 -0.2348 0.75635   8
  -9  12   0 0.53086 0.71488   5
  -9  12   0 -0.3960 0.79818   7
  -9  12   0 1.55424 1.16423   3
   8 -12   0 -0.4732 1.04306   3
   8 -12   0 1.09824 1.11294   8
  -8  12   0 0.05422 0.93643   3
  -8  12   0 -0.6511 0.81007   7
  -8  12   0 -0.9402 0.45596   5
   7 -12   0 0.23226 0.55693   2
   7 -12   0 0.49734 1.05133   3
   7 -12   0 -0.2090 0.70516   8
  -7  12   0 0.65382 0.82135   7
  -7  12   0 0.93962 0.70997   5
   6 -12   0 5.45991 1.19285   2
   6 -12   0 4.58073 1.17880   8
   6 -12   0 2.59625 1.25386   3
   6 -12   0 4.77072 1.03341   9
  -6  12   0 2.93979 0.84699   7
  -6  12   0 2.49040 1.00452   5
   5 -12   0 -0.2337 0.64943   3
   5 -12   0 0.19294 0.69078   8
   5 -12   0 0.02878 0.47168   2
   5 -12   0 1.30480 0.66950   9
  -5  12   0 -0.3484 0.48707   5
  -5  12   0 -1.9382 0.64191   7
   4 -12   0 2.89298 0.96531   2
   4 -12   0 2.60549 1.07618   8
   4 -12   0 2.76336 0.82457   9
   4 -12   0 3.06290 1.02102   3
  -4  12   0 2.30171 0.80147   5
  -4  12   0 1.73914 0.87413   7
   3 -12   0 15.2359 1.85292   8
   3 -12   0 13.4946 1.38288   9
   3 -12   0 12.9304 1.68930   3
   3 -12   0 13.1318 1.54871   2
  -3  12   0 13.8319 1.54013   5
  -3  12   0 11.9364 1.37753   7
   2 -12   0 -0.6599 0.71946   3
   2 -12   0 0.91323 0.90750   8
   2 -12   0 0.47533 0.77799   9
   2 -12   0 -1.0206 0.47204   2
  -2  12   0 0.53506 0.60169   7
  -2  12   0 0.19511 0.61568   1
  -2  12   0 0.05827 0.48135   5
   1 -12   0 0.62655 0.66216   9
   1 -12   0 -0.4903 0.72455   8
   1 -12   0 0.12537 0.65722   2
   1 -12   0 -0.0354 0.73679   3
  -1  12   0 0.37426 0.66018   5
  -1  12   0 0.42807 0.58280   1
  -1  12   0 -0.4676 0.72025   7
   0 -12   0 4.52065 1.03681   3
   0 -12   0 4.91112 1.37883   2
   0 -12   0 2.54033 1.02982   9
   0 -12   0 2.96579 0.93195   8
   0  12   0 3.74442 0.80485   1
   0  12   0 4.16920 0.80851   5
   0  12   0 3.09857 0.98370   7
  -1 -12   0 -0.9938 0.74615   8
  -1 -12   0 1.52168 0.78085   3
  -1 -12   0 0.33535 0.84387   2
   1  12   0 -0.0583 0.57044   7
   1  12   0 0.24404 0.68215   1
   1  12   0 0.69099 0.65214   5
  -2 -12   0 0.42217 0.65812   8
  -2 -12   0 -0.4199 0.86421   2
   2  12   0 0.31129 0.64166   5
   2  12   0 1.44840 0.92969   7
   2  12   0 0.68754 0.76684   1
  -3 -12   0 1.65392 0.78473   8
  -3 -12   0 -0.2897 1.35732   2
   3  12   0 0.73802 0.70821   7
   3  12   0 2.13959 0.84476   1
  -4 -12   0 0.54258 1.17428   2
  -4 -12   0 3.44443 0.99363   8
   4  12   0 2.16501 0.85406   1
   4  12   0 2.50948 1.01567   7
  -5 -12   0 1.66288 0.98668   8
  -5 -12   0 -1.4225 1.44247   2
   5  12   0 -0.1243 0.68705   1
   5  12   0 -0.2160 0.91976   7
  -6 -12   0 -1.4235 1.14670   2
  -6 -12   0 1.28257 1.01925   8
   6  12   0 -1.3284 0.63813   7
   6  12   0 0.23337 0.72336   1
  -7 -12   0 -2.2522 1.19276   2
   7  12   0 1.02128 0.89950   1
   7  12   0 0.53305 1.04034   7
   9 -13   0 1.33687 1.23259   8
   9 -13   0 2.98371 1.20039   3
  -9  13   0 1.11748 0.84401   5
  -9  13   0 2.27269 1.01745   3
  -9  13   0 -0.4922 0.91413   7
   8 -13   0 -0.3601 0.81819   3
   8 -13   0 -1.1622 0.93281   8
  -8  13   0 0.18663 0.77532   3
  -8  13   0 -0.3051 0.83420   7
  -8  13   0 0.59885 0.72441   5
   7 -13   0 1.48652 0.98190   3
   7 -13   0 0.29733 0.79696   8
  -7  13   0 1.27207 1.03073   5
  -7  13   0 0.83754 0.84721   3
  -7  13   0 1.47501 0.97766   7
   6 -13   0 0.47328 0.79442   8
   6 -13   0 1.72522 0.88997   2
   6 -13   0 0.45659 0.81877   3
  -6  13   0 -0.2978 0.61275   5
  -6  13   0 0.23149 0.65104   7
   5 -13   0 8.07557 1.44248   8
   5 -13   0 11.3843 1.56964   2
   5 -13   0 7.85138 1.68475   3
  -5  13   0 10.6227 1.56254   5
  -5  13   0 8.63770 1.38665   7
   4 -13   0 3.00540 1.02336   8
   4 -13   0 1.16966 0.86076   3
   4 -13   0 4.00825 1.08487   2
  -4  13   0 3.88861 0.93651   7
  -4  13   0 2.19087 0.96084   5
   3 -13   0 0.77898 0.75968   8
   3 -13   0 -0.0320 0.90096   3
   3 -13   0 -0.0873 0.75337   2
  -3  13   0 -0.9919 0.76146   7
  -3  13   0 -0.1007 0.53352   5
   2 -13   0 -0.8428 0.75600   3
   2 -13   0 1.43668 0.78519   8
   2 -13   0 1.14258 0.95796   2
  -2  13   0 -1.3690 0.73239   7
  -2  13   0 -0.6400 0.44033   5
   1 -13   0 19.0601 1.88645   3
   1 -13   0 23.9417 1.97281   2
   1 -13   0 21.3373 2.09902   8
  -1  13   0 20.6337 1.84774   7
  -1  13   0 19.8563 1.57315   5
   0 -13   0 3.40295 1.01130   3
   0 -13   0 3.40770 1.33388   2
   0 -13   0 3.58956 0.98873   8
   0  13   0 3.80485 0.96658   1
   0  13   0 3.92318 1.08255   7
   0  13   0 4.06557 0.88311   5
  -1 -13   0 -2.3999 0.99559   2
  -1 -13   0 -0.7070 0.84821   8
   1  13   0 -0.7321 0.62891   5
   1  13   0 -0.9475 0.66992   1
   1  13   0 0.03082 0.62607   7
  -2 -13   0 3.37130 1.15003   8
  -2 -13   0 1.94924 1.49175   2
   2  13   0 4.04335 1.13863   1
   2  13   0 2.32227 0.85179   7
  -3 -13   0 0.26486 1.07072   2
  -3 -13   0 1.45787 1.01519   8
   3  13   0 2.21437 1.08499   1
   3  13   0 1.30312 0.95070   7
  -4 -13   0 2.73578 1.08676   8
  -4 -13   0 1.12772 1.66850   2
   4  13   0 2.08172 1.08070   7
   4  13   0 1.93483 1.09222   1
  -5 -13   0 -4.4254 1.58921   2
  -5 -13   0 1.57042 0.77324   8
   5  13   0 2.22875 1.14440   1
   5  13   0 0.57177 0.73064   7
  -6 -13   0 -4.5089 1.88192   2
   6  13   0 -0.2218 1.06496   1
   6  13   0 -0.2539 1.05679   7
   8 -14   0 1.40102 1.40049   3
   8 -14   0 0.50065 0.93831   8
  -8  14   0 1.19279 1.13498   7
  -8  14   0 2.91535 1.22660   3
  -8  14   0 -1.1254 0.99384   5
   7 -14   0 0.18305 1.25112   3
   7 -14   0 0.76575 0.92801   8
  -7  14   0 0.97469 0.78283   5
  -7  14   0 0.45103 1.01685   3
  -7  14   0 -0.5579 0.98211   7
   6 -14   0 -0.5622 0.78224   3
   6 -14   0 1.61367 1.00482   8
  -6  14   0 1.15373 0.73626   3
  -6  14   0 0.39318 0.67521   5
  -6  14   0 0.80056 0.99602   7
   5 -14   0 0.75987 0.80325   8
   5 -14   0 0.78263 0.61752   2
   5 -14   0 -0.1737 0.99340   3
  -5  14   0 -0.2163 0.65466   7
  -5  14   0 -0.0573 0.59696   5
   4 -14   0 5.89390 1.35195   3
   4 -14   0 6.86147 1.26417   2
   4 -14   0 8.17272 1.71103   8
  -4  14   0 5.69283 1.30383   7
  -4  14   0 5.59642 1.14320   5
   3 -14   0 2.80838 1.02787   3
   3 -14   0 4.07267 1.34806   8
   3 -14   0 3.35056 0.95859   2
  -3  14   0 3.48743 0.95575   5
  -3  14   0 0.95468 0.76707   7
   2 -14   0 -0.2946 0.88999   3
   2 -14   0 1.72226 0.89901   8
   2 -14   0 3.64990 1.18241   2
  -2  14   0 1.31950 0.91320   5
  -2  14   0 0.32621 0.70333   7
   1 -14   0 0.21940 0.65603   3
   1 -14   0 0.16743 0.99890   8
   1 -14   0 1.76445 0.94561   2
  -1  14   0 0.55727 0.76002   5
  -1  14   0 0.36102 1.00385   7
   0 -14   0 15.0880 1.92608   8
   0 -14   0 17.0813 2.24920   2
   0  14   0 15.1961 1.64186   5
   0  14   0 15.5302 1.80040   7
  -1 -14   0 2.30765 1.50050   2
  -1 -14   0 4.28310 1.14488   8
   1  14   0 4.32573 1.23059   7
  -2 -14   0 4.81884 1.78050   2
  -2 -14   0 10.0202 1.67919   8
   2  14   0 8.97505 1.54480   1
   2  14   0 7.03880 1.22117   7
  -3 -14   0 0.96809 1.26910   2
  -3 -14   0 1.41840 0.83022   8
   3  14   0 1.95453 0.88846   7
   3  14   0 2.11552 1.06614   1
  -4 -14   0 0.49702 0.70973   8
  -4 -14   0 -1.2968 1.10736   2
   4  14   0 -1.2910 0.58299   7
   4  14   0 2.72875 1.14199   1
   6 -15   0 2.61696 1.21085   3
   6 -15   0 5.58671 1.67163   8
  -6  15   0 6.56700 1.48762   5
  -6  15   0 6.00683 1.39519   3
  -6  15   0 3.06586 1.04064   7
   5 -15   0 3.76082 1.48804   3
   5 -15   0 8.07446 1.79736   8
  -5  15   0 2.83860 1.16246   5
  -5  15   0 6.74388 1.47864   3
  -5  15   0 2.37053 1.23085   7
   4 -15   0 3.68152 1.15033   2
   4 -15   0 0.06976 0.73939   3
   4 -15   0 1.25506 0.89376   8
  -4  15   0 -0.7641 0.69853   7
  -4  15   0 -0.5480 0.88192   5
  -4  15   0 1.57673 0.84146   3
   3 -15   0 1.61173 1.22406   8
   3 -15   0 1.29302 0.95005   2
   3 -15   0 -0.4245 0.71672   3
  -3  15   0 -0.0878 0.91187   5
  -3  15   0 1.31129 0.77572   3
  -3  15   0 -0.5217 0.98404   7
   2 -15   0 -0.0269 0.66755   3
   2 -15   0 2.95059 0.97219   2
   2 -15   0 0.94420 0.85518   8
  -2  15   0 1.68395 0.76849   3
  -2  15   0 0.30999 0.75920   7
  -2  15   0 1.65433 0.88143   5
   1 -15   0 2.88730 1.28796   2
   1 -15   0 2.38439 1.22954   8
  -1  15   0 1.32891 0.86784   7
  -1  15   0 1.17676 0.92728   5
   0 -15   0 1.59354 0.87293   8
   0 -15   0 1.68851 1.31054   2
   0  15   0 0.06910 0.89990   5
   0  15   0 -1.0902 0.94577   7
  -1 -15   0 0.38694 0.73616   8
  -1 -15   0 1.13246 1.44290   2
   1  15   0 -1.6584 0.94075   7
  -2 -15   0 -0.3981 0.99671   2
  -2 -15   0 1.23609 0.84410   8
   2  15   0 -2.8619 0.95042   7
   2 -16   0 3.61706 1.07143   2
   2 -16   0 3.15744 1.26040   3
  -2  16   0 0.93751 0.79491   5
  -1  16  -1 4.08183 1.24750   5
   1 -16   1 5.42263 1.42527   8
   1 -16   1 3.47620 1.17609   2
  -2  16  -1 -0.9596 0.84513   7
  -2  16  -1 -0.0178 0.75682   5
  -2  16  -1 2.37703 1.16501   3
   2 -16   1 1.30662 1.42722   8
   2 -16   1 3.22418 1.16855   2
   2 -16   1 1.14354 1.10249   3
  -3  16  -1 -1.6140 0.93336   5
  -3  16  -1 2.08155 0.92406   3
  -3  16  -1 -0.2196 1.27173   7
   3 -16   1 2.88005 1.09685   2
   3 -16   1 0.48713 0.83743   3
   2  15  -1 3.31225 1.08651   7
  -2 -15   1 4.46607 1.20412   8
  -2 -15   1 4.62569 1.86699   2
   1  15  -1 0.02473 0.79251   7
  -1 -15   1 0.30158 1.03051   2
  -1 -15   1 -0.3182 0.67324   8
   0  15  -1 -0.4527 0.80256   5
   0  15  -1 0.08815 0.77161   7
   0 -15   1 0.96725 0.95261   2
   0 -15   1 1.23564 0.88371   8
  -1  15  -1 7.89357 1.43658   5
  -1  15  -1 10.5106 1.66171   7
   1 -15   1 9.89498 1.65214   2
   1 -15   1 10.0916 2.09785   3
   1 -15   1 12.3741 1.95009   8
  -2  15  -1 27.2221 2.16027   3
  -2  15  -1 18.3530 2.10227   7
  -2  15  -1 22.5061 2.22065   5
   2 -15   1 18.0774 2.23832   3
   2 -15   1 26.0072 2.40204   2
   2 -15   1 26.6569 2.55395   8
  -3  15  -1 3.63210 0.99716   3
  -3  15  -1 3.07299 1.00498   7
  -3  15  -1 2.82133 1.16883   5
   3 -15   1 3.67046 1.01221   2
   3 -15   1 3.79920 1.21265   8
   3 -15   1 2.85591 1.07550   3
  -4  15  -1 2.40723 1.16466   7
  -4  15  -1 4.16099 1.13093   3
  -4  15  -1 4.42599 1.11436   5
   4 -15   1 7.53313 1.52463   2
   4 -15   1 5.47112 1.38237   3
   4 -15   1 4.47050 1.35506   8
  -5  15  -1 6.07071 1.46159   3
  -5  15  -1 5.50467 1.18825   7
  -5  15  -1 2.92112 1.03152   5
   5 -15   1 7.17216 1.46558   2
   5 -15   1 3.92015 1.48065   3
   5 -15   1 5.16430 1.67438   8
  -6  15  -1 24.3109 2.24404   3
  -6  15  -1 26.2587 2.34675   5
  -6  15  -1 23.5254 2.01662   7
   6 -15   1 34.2688 2.94961   8
   6 -15   1 26.4303 2.53139   3
  -7  15  -1 -0.3403 1.03020   7
   4  14  -1 0.95903 1.07734   7
   4  14  -1 0.26284 0.97179   1
  -4 -14   1 1.45627 0.79035   8
  -4 -14   1 -3.1997 1.47763   2
   3  14  -1 3.19343 1.16446   1
   3  14  -1 2.04694 1.12993   7
  -3 -14   1 -0.0751 1.57572   2
  -3 -14   1 3.42445 1.22877   8
   2  14  -1 1.13328 1.01692   7
  -2 -14   1 0.92851 1.14481   2
  -2 -14   1 1.76278 1.05591   8
   1  14  -1 10.5398 1.39242   5
   1  14  -1 9.43549 1.34596   7
  -1 -14   1 7.31911 1.55226   2
  -1 -14   1 8.28282 1.47503   8
   0  14  -1 13.6669 1.59075   7
   0  14  -1 14.8270 1.58123   5
   0 -14   1 16.1552 2.01918   2
   0 -14   1 16.7188 1.97415   8
  -1  14  -1 1.34018 0.77397   3
  -1  14  -1 -0.2632 0.53522   5
  -1  14  -1 0.45772 0.94919   7
   1 -14   1 -0.0083 1.01359   8
   1 -14   1 0.29168 1.06659   2
   1 -14   1 0.71023 0.90906   3
  -2  14  -1 13.8365 1.72921   3
  -2  14  -1 16.5434 1.83300   7
  -2  14  -1 14.7230 1.72133   5
   2 -14   1 16.4489 2.01345   8
   2 -14   1 16.4800 2.07088   2
   2 -14   1 16.4600 1.96428   3
  -3  14  -1 -0.0481 0.89113   7
  -3  14  -1 -0.3968 0.56616   3
  -3  14  -1 -0.0840 0.61754   5
   3 -14   1 0.03384 0.69874   3
   3 -14   1 2.32690 1.23244   8
   3 -14   1 1.91114 0.99678   2
  -4  14  -1 10.2938 1.42595   5
  -4  14  -1 9.24631 1.35298   7
  -4  14  -1 11.4691 1.69403   3
   4 -14   1 8.03295 1.42369   2
   4 -14   1 10.1335 1.77443   8
   4 -14   1 10.8457 1.84846   3
  -5  14  -1 7.03529 1.53281   3
  -5  14  -1 8.18496 1.37054   5
  -5  14  -1 8.11080 1.43665   7
   5 -14   1 10.5959 1.58999   2
   5 -14   1 8.46531 1.62122   8
   5 -14   1 6.30925 1.66624   3
  -6  14  -1 -0.3622 0.85036   7
  -6  14  -1 0.01791 0.63712   3
  -6  14  -1 0.70375 0.71182   5
   6 -14   1 -0.4802 0.76382   3
   6 -14   1 -0.7507 0.69405   8
   6 -14   1 1.44491 0.92436   2
  -7  14  -1 5.38092 1.36938   5
  -7  14  -1 3.46003 1.01435   7
  -7  14  -1 6.84540 1.46769   3
   7 -14   1 5.82228 1.44208   8
   7 -14   1 6.14148 1.56690   3
  -8  14  -1 0.13363 0.73053   7
  -8  14  -1 -0.2533 0.93175   5
  -8  14  -1 2.22947 1.12186   3
   8 -14   1 0.15886 0.90060   8
   8 -14   1 2.53576 1.49231   3
   6  13  -1 -0.2403 1.06612   7
   6  13  -1 0.78979 1.01188   1
  -6 -13   1 -2.1051 1.20741   2
   5  13  -1 2.47142 1.13964   1
   5  13  -1 -0.7937 0.99385   7
  -5 -13   1 2.12007 0.83633   8
  -5 -13   1 -1.4442 1.12123   2
   4  13  -1 2.18880 1.07548   1
   4  13  -1 2.13020 0.88202   7
  -4 -13   1 3.49034 1.11682   8
  -4 -13   1 -0.3543 1.12433   2
   3  13  -1 5.47644 1.24081   1
   3  13  -1 6.20131 1.13717   7
  -3 -13   1 4.06709 1.71310   2
  -3 -13   1 5.61630 1.27330   8
   2  13  -1 34.5846 2.26028   1
   2  13  -1 28.6075 2.14209   7
  -2 -13   1 29.8931 2.37601   8
  -2 -13   1 29.1183 2.51337   2
   1  13  -1 1.06122 0.76342   1
   1  13  -1 -1.0205 0.73929   7
   1  13  -1 -0.2684 0.66524   5
  -1 -13   1 1.06096 0.97108   8
  -1 -13   1 0.25066 0.88602   2
   0  13  -1 2.07989 0.82586   7
   0  13  -1 1.91620 0.68314   5
   0 -13   1 1.15451 0.91995   2
   0 -13   1 1.81667 0.86404   8
   0 -13   1 1.03518 0.84094   3
  -1  13  -1 9.35387 1.28476   7
  -1  13  -1 9.44671 1.23929   5
   1 -13   1 9.27458 1.54463   3
   1 -13   1 12.6995 1.80652   2
   1 -13   1 13.3485 1.79421   8
  -2  13  -1 0.24050 0.57680   7
  -2  13  -1 0.35261 0.55985   5
   2 -13   1 0.14009 0.66214   8
   2 -13   1 0.52284 0.65416   2
   2 -13   1 0.05691 0.59121   3
  -3  13  -1 17.1242 1.52929   5
  -3  13  -1 13.9175 1.61466   7
   3 -13   1 17.2000 1.95068   8
   3 -13   1 17.9334 2.05052   3
   3 -13   1 17.6723 1.69769   2
  -4  13  -1 -0.2118 0.77378   5
  -4  13  -1 0.35023 0.86464   7
   4 -13   1 0.63216 0.78009   8
   4 -13   1 1.50897 0.71800   2
   4 -13   1 -0.4409 0.92199   3
  -5  13  -1 0.36601 0.86776   5
  -5  13  -1 -0.7784 0.53676   7
  -5  13  -1 0.41993 0.64215   3
   5 -13   1 1.55903 0.90073   8
   5 -13   1 1.65272 0.75256   2
   5 -13   1 0.16850 0.77981   3
  -6  13  -1 3.84112 1.26694   3
  -6  13  -1 1.19521 0.96307   7
  -6  13  -1 1.45374 0.78575   5
   6 -13   1 2.81419 1.05909   2
   6 -13   1 1.71489 0.92481   8
   6 -13   1 4.01043 1.41096   3
  -7  13  -1 3.54188 1.10833   7
  -7  13  -1 2.85988 1.16306   5
  -7  13  -1 2.38006 0.98875   3
   7 -13   1 3.18782 1.07949   2
   7 -13   1 5.55566 1.29413   8
   7 -13   1 4.75319 1.33999   3
  -8  13  -1 3.63438 1.16218   7
  -8  13  -1 3.86975 1.11915   5
  -8  13  -1 4.49165 1.19749   3
   8 -13   1 3.17117 1.15229   8
   8 -13   1 5.44970 1.44386   3
  -9  13  -1 0.63730 0.81186   5
  -9  13  -1 2.82953 1.14183   7
  -9  13  -1 2.08576 1.02843   3
   9 -13   1 0.78386 1.18089   8
   9 -13   1 2.29661 1.18694   3
   7  12  -1 -0.6790 1.03200   1
   7  12  -1 1.02087 0.76673   7
  -7 -12   1 -2.0359 1.78785   2
   6  12  -1 -0.2668 1.01569   7
   6  12  -1 -0.1713 0.68554   1
  -6 -12   1 -2.1977 1.57829   2
   5  12  -1 12.9316 1.71128   1
   5  12  -1 10.8827 1.43443   7
  -5 -12   1 15.1654 1.78298   8
  -5 -12   1 11.5785 2.06972   2
   4  12  -1 0.74490 0.71026   1
   4  12  -1 2.32877 0.84748   7
  -4 -12   1 2.08499 0.80723   8
  -4 -12   1 -0.6828 1.48584   2
   3  12  -1 5.57902 1.07164   1
   3  12  -1 2.52183 1.04291   7
  -3 -12   1 3.69360 1.28291   2
  -3 -12   1 5.08372 1.11561   8
   2  12  -1 0.27436 0.57309   1
   2  12  -1 -1.0122 0.46721   7
   2  12  -1 -0.0320 0.59863   5
  -2 -12   1 0.83461 0.85430   8
  -2 -12   1 -0.9528 1.13293   2
   1  12  -1 5.24436 0.97615   5
   1  12  -1 3.26700 0.98915   7
   1  12  -1 4.62051 0.97731   1
  -1 -12   1 2.90255 1.32862   2
  -1 -12   1 4.15781 1.13576   8
  -1 -12   1 2.53722 0.88009   3
   0  12  -1 0.48612 0.77952   7
   0  12  -1 1.76604 0.65215   5
   0  12  -1 1.00554 0.66895   1
   0 -12   1 0.69803 0.68175   8
   0 -12   1 0.29999 0.74446   9
   0 -12   1 0.51664 0.74609   3
   0 -12   1 0.99164 0.84551   2
  -1  12  -1 13.1985 1.22569   1
  -1  12  -1 11.6891 1.31835   5
  -1  12  -1 10.3673 1.28498   7
   1 -12   1 14.4280 1.68247   8
   1 -12   1 10.0259 1.45484   3
   1 -12   1 11.0297 1.68128   2
   1 -12   1 11.6096 1.64079   9
  -2  12  -1 0.34152 0.50006   5
  -2  12  -1 -0.4124 0.49353   7
   2 -12   1 -0.0244 0.81081   2
   2 -12   1 0.21347 0.89039   8
   2 -12   1 -0.1419 0.57998   3
   2 -12   1 0.84450 0.81610   9
  -3  12  -1 15.8770 1.66643   5
  -3  12  -1 15.6443 1.36932   7
   3 -12   1 12.6302 1.77899   3
   3 -12   1 17.4878 1.68868   9
   3 -12   1 19.1093 2.02555   8
   3 -12   1 13.9465 1.76596   2
  -4  12  -1 15.2596 1.38157   7
  -4  12  -1 15.2966 1.71253   5
   4 -12   1 18.5343 1.64968   2
   4 -12   1 14.2924 1.93743   3
   4 -12   1 20.8465 1.97695   8
   4 -12   1 20.4360 1.79034   9
  -5  12  -1 5.18307 1.17226   5
  -5  12  -1 4.40474 1.04582   7
   5 -12   1 5.25509 1.24248   3
   5 -12   1 4.96664 1.14844   2
   5 -12   1 4.25814 0.92606   9
   5 -12   1 4.18114 1.09968   8
  -6  12  -1 -0.4755 0.78006   5
  -6  12  -1 -0.0215 0.56171   7
  -6  12  -1 0.01157 0.61025   3
   6 -12   1 -0.0228 0.70566   3
   6 -12   1 -0.2943 0.67167   8
   6 -12   1 0.76769 0.81144   2
   6 -12   1 2.20194 0.82489   9
  -7  12  -1 -0.1294 0.64915   3
  -7  12  -1 -0.0510 0.58256   5
  -7  12  -1 -0.0892 0.80651   7
   7 -12   1 0.88434 0.64135   2
   7 -12   1 1.72763 0.88018   8
   7 -12   1 0.69386 1.10089   3
  -8  12  -1 7.34925 1.54867   3
  -8  12  -1 7.77716 1.32351   5
  -8  12  -1 4.58483 1.14237   7
   8 -12   1 6.30655 1.50977   8
   8 -12   1 6.12177 1.56423   3
   8 -12   1 6.28804 1.31447   2
  -9  12  -1 -0.8477 0.76497   7
  -9  12  -1 1.34486 0.80977   5
  -9  12  -1 -0.2263 0.76086   3
   9 -12   1 0.19779 0.78847   8
   9 -12   1 0.51681 0.89738   3
 -10  12  -1 2.34767 1.03259   7
 -10  12  -1 3.29593 1.11717   3
 -10  12  -1 1.42922 0.85583   5
  10 -12   1 1.85609 0.99563   8
  10 -12   1 0.78875 0.98556   3
   8  11  -1 1.10678 1.12348   1
   8  11  -1 1.02883 1.03502   7
  -8 -11   1 -4.6869 1.62575   2
  -8 -11   1 -0.7603 1.46835   6
   7  11  -1 9.93242 1.41538   7
   7  11  -1 12.2704 1.83766   1
  -7 -11   1 6.95021 1.72443   6
  -7 -11   1 5.02293 1.69562   2
   6  11  -1 8.03138 1.39959   7
   6  11  -1 9.18432 1.61143   1
  -6 -11   1 6.87410 1.76088   6
  -6 -11   1 3.96973 1.87366   2
  -6 -11   1 8.58827 1.29365   8
   5  11  -1 0.93238 0.95353   1
   5  11  -1 0.42017 0.61597   7
  -5 -11   1 -1.4275 1.40050   2
  -5 -11   1 -0.8112 0.79677   6
  -5 -11   1 -0.3398 0.78408   8
   4  11  -1 1.11672 0.88096   7
   4  11  -1 1.05205 0.92886   1
  -4 -11   1 2.55606 0.96070   8
  -4 -11   1 1.45211 1.15520   2
   3  11  -1 5.97205 0.92383   5
   3  11  -1 6.69356 1.03742   7
   3  11  -1 8.10482 1.29345   1
  -3 -11   1 7.34628 1.68591   2
  -3 -11   1 10.0511 1.44467   8
   2  11  -1 22.7515 1.69573   1
   2  11  -1 22.6515 1.69710   7
   2  11  -1 23.1287 1.51269   5
  -2 -11   1 17.9538 1.95137   9
  -2 -11   1 21.4757 1.70773   8
  -2 -11   1 20.1313 2.26860   2
   1  11  -1 5.10565 0.91692   5
   1  11  -1 3.88403 0.88332   1
   1  11  -1 3.30214 0.76948   7
  -1 -11   1 3.25264 0.89915   3
  -1 -11   1 2.69777 1.24092   2
  -1 -11   1 5.21994 1.17516   8
  -1 -11   1 2.51648 1.23336   9
   0  11  -1 4.58929 0.99055   7
   0  11  -1 3.65753 0.74127   1
   0  11  -1 3.49142 0.75854   5
   0 -11   1 3.40831 0.90990   8
   0 -11   1 4.54327 1.08322   2
   0 -11   1 3.12165 0.91041   3
   0 -11   1 3.70398 1.02999   9
  -1  11  -1 90.7690 3.72129   7
  -1  11  -1 95.0257 3.63515   1
  -1  11  -1 89.5811 3.75424   5
   1 -11   1 90.7662 4.06595   2
   1 -11   1 96.5745 4.09123   8
   1 -11   1 90.6675 4.01318   3
   1 -11   1 92.0697 4.24261   9
  -2  11  -1 9.36562 1.24940   7
  -2  11  -1 8.85432 1.05978   1
  -2  11  -1 7.20472 1.04018   5
   2 -11   1 7.38709 1.17913   2
   2 -11   1 7.27679 1.20207   8
   2 -11   1 9.22759 1.31280   9
   2 -11   1 7.30012 1.18400   3
  -3  11  -1 35.8781 1.82339   1
  -3  11  -1 32.4161 1.96882   5
  -3  11  -1 34.1946 2.04030   7
   3 -11   1 34.6938 2.27048   9
   3 -11   1 34.9563 2.34445   8
   3 -11   1 32.5313 2.23513   2
   3 -11   1 33.0068 2.33654   3
  -4  11  -1 0.74121 0.73719   7
  -4  11  -1 1.46942 0.70172   5
   4 -11   1 2.12031 0.79556   9
   4 -11   1 1.18243 0.86389   8
   4 -11   1 0.29719 0.54758   2
   4 -11   1 0.03497 0.64994   3
  -5  11  -1 28.3876 1.86708   5
  -5  11  -1 26.9080 1.86224   7
   5 -11   1 27.4039 2.06258   2
   5 -11   1 29.5120 2.09794   9
   5 -11   1 26.4248 2.25207   3
   5 -11   1 28.1566 2.06329   8
  -6  11  -1 9.68455 1.41863   5
  -6  11  -1 10.3483 1.22400   7
   6 -11   1 8.49110 1.62551   3
   6 -11   1 10.1965 1.44852   2
   6 -11   1 7.92356 1.21243   9
   6 -11   1 8.52922 1.35933   8
  -7  11  -1 0.39853 0.75085   7
  -7  11  -1 -0.6765 0.78618   3
  -7  11  -1 0.91027 0.67222   5
   7 -11   1 1.49266 0.78006   2
   7 -11   1 -0.3478 0.66595   3
   7 -11   1 -0.9227 0.84316   8
   7 -11   1 1.10322 0.65094   9
  -8  11  -1 17.5529 1.64064   5
  -8  11  -1 15.5908 2.00090   3
  -8  11  -1 19.9977 1.70516   7
   8 -11   1 22.4651 1.97047   2
   8 -11   1 18.7296 1.84461   8
   8 -11   1 21.0154 2.43204   3
  -9  11  -1 1.82714 0.81121   5
  -9  11  -1 0.76819 0.83587   7
  -9  11  -1 2.21310 1.23549   3
   9 -11   1 2.67006 1.21249   8
   9 -11   1 2.92487 1.31403   3
   9 -11   1 3.14577 1.06365   2
 -10  11  -1 -0.7163 0.76452   7
 -10  11  -1 -0.1195 0.59788   5
 -10  11  -1 0.62612 0.81794   3
  10 -11   1 -1.2378 0.58188   8
  10 -11   1 0.52024 0.88889   3
 -11  11  -1 0.49809 0.91534   5
 -11  11  -1 2.78874 1.21697   3
  11 -11   1 1.33395 1.28094   3
  11 -11   1 -0.2431 0.95833   8
   9  10  -1 1.67362 1.01850   1
   9  10  -1 0.66992 0.92283   7
  -9 -10   1 -2.4581 1.68852   2
  -9 -10   1 -0.1976 1.39153   6
   8  10  -1 0.95568 0.86868   1
   8  10  -1 0.37077 0.90175   7
  -8 -10   1 -1.3575 1.13347   2
  -8 -10   1 -0.0597 1.37409   6
   7  10  -1 1.83954 1.11111   1
   7  10  -1 0.00201 0.82966   7
  -7 -10   1 -1.0189 0.76309   6
  -7 -10   1 -3.8294 1.26355   2
   6  10  -1 11.1006 1.45739   7
   6  10  -1 10.1218 1.59658   1
  -6 -10   1 9.33400 1.77953   6
  -6 -10   1 6.41235 1.54105   2
  -6 -10   1 11.6884 1.44385   8
   5  10  -1 16.8432 1.44024   7
   5  10  -1 19.7153 1.82631   1
  -5 -10   1 16.4921 1.76209   6
  -5 -10   1 17.5716 2.12607   2
  -5 -10   1 17.8328 1.52228   8
   4  10  -1 5.08773 1.02325   7
   4  10  -1 5.96323 1.18404   1
  -4 -10   1 5.26729 1.34420   6
  -4 -10   1 2.52313 1.12112   2
  -4 -10   1 5.31710 0.97011   8
  -4 -10   1 1.67646 1.19831   9
   3  10  -1 30.1087 1.76712   7
   3  10  -1 29.1103 1.84659   1
   3  10  -1 30.2286 1.61967   5
  -3 -10   1 29.6193 2.16054   6
  -3 -10   1 25.7486 2.46273   9
  -3 -10   1 26.4058 2.16280   2
  -3 -10   1 26.2054 1.81880   8
   2  10  -1 1.18019 0.60390   7
   2  10  -1 1.22994 0.50972   5
  -2 -10   1 2.76562 0.87718   8
  -2 -10   1 1.52143 0.94626   6
  -2 -10   1 1.30199 1.15388   9
  -2 -10   1 1.98130 0.89825   2
  -2 -10   1 1.85307 0.63735   3
   1  10  -1 270.236 8.79379   5
   1  10  -1 272.298 8.92370   7
   1  10  -1 270.702 8.90718   1
  -1 -10   1 273.715 9.00296   3
  -1 -10   1 276.222 9.45982   2
  -1 -10   1 273.322 9.21794   8
  -1 -10   1 255.005 9.02469   6
  -1 -10   1 270.395 9.51025   9
   0  10  -1 7.03138 0.97073   1
   0  10  -1 8.35772 1.11423   7
   0  10  -1 8.58249 0.99873   5
   0 -10   1 6.55332 1.13778   2
   0 -10   1 6.89804 1.12231   3
   0 -10   1 9.05904 1.26975   8
   0 -10   1 6.55929 1.18115   9
  -1  10  -1 136.990 5.12773   7
  -1  10  -1 141.944 5.19331   5
  -1  10  -1 143.884 5.04458   1
   1 -10   1 145.629 5.57218   2
   1 -10   1 152.189 5.57824   8
   1 -10   1 149.830 5.64588   9
   1 -10   1 139.014 5.42582   3
  -2  10  -1 54.1958 2.36155   1
  -2  10  -1 51.5919 2.55238   5
  -2  10  -1 52.7997 2.54862   7
   2 -10   1 59.1762 2.90234   3
   2 -10   1 52.3969 2.73538   8
   2 -10   1 56.7681 2.91906   9
   2 -10   1 58.1608 2.79454   2
  -3  10  -1 4.00221 0.77951   7
  -3  10  -1 4.95408 0.80088   1
  -3  10  -1 3.61078 0.80611   5
   3 -10   1 5.55368 1.06511   9
   3 -10   1 4.77399 0.99600   3
   3 -10   1 4.17713 1.02781   2
   3 -10   1 5.21609 0.96756   8
  -4  10  -1 13.0398 1.08857   1
  -4  10  -1 13.5507 1.39181   5
  -4  10  -1 11.7389 1.32505   7
   4 -10   1 15.2562 1.48297   3
   4 -10   1 13.1749 1.58509   8
   4 -10   1 14.6142 1.57549   2
   4 -10   1 12.6874 1.29653   9
  -5  10  -1 18.6516 1.44097   5
  -5  10  -1 17.0541 1.44889   7
   5 -10   1 16.0372 1.57721   2
   5 -10   1 16.7670 1.63207   3
   5 -10   1 14.7725 1.41414   9
   5 -10   1 16.9356 1.55252   8
  -6  10  -1 1.81937 0.63008   7
  -6  10  -1 2.96357 0.79676   5
   6 -10   1 2.22319 0.92377   3
   6 -10   1 2.90325 0.79499   9
   6 -10   1 2.13061 0.76040   2
   6 -10   1 3.05504 0.83629   5
   6 -10   1 2.80462 0.99467   8
  -7  10  -1 5.42751 1.02285   5
  -7  10  -1 2.19072 0.87621   3
  -7  10  -1 6.33485 1.06005   7
   7 -10   1 6.30358 1.13830   5
   7 -10   1 3.12633 0.96410   2
   7 -10   1 6.62200 1.17680   9
   7 -10   1 6.83846 1.33223   3
   7 -10   1 6.86385 1.19831   8
  -8  10  -1 21.6117 1.89104   3
  -8  10  -1 23.0913 1.72863   7
  -8  10  -1 25.3468 1.96401   5
   8 -10   1 26.7008 2.05699   2
   8 -10   1 23.4459 2.01756   5
   8 -10   1 25.9314 1.99243   9
   8 -10   1 21.9118 2.07545   8
   8 -10   1 22.4160 2.03273   3
  -9  10  -1 3.54410 1.02794   5
  -9  10  -1 3.40816 0.96736   7
  -9  10  -1 3.50148 1.25339   3
   9 -10   1 6.53498 1.39667   8
   9 -10   1 4.62997 1.34191   3
   9 -10   1 4.54329 1.15727   2
   9 -10   1 4.20964 1.16699   5
 -10  10  -1 0.71553 0.73588   5
 -10  10  -1 0.14800 0.75337   7
 -10  10  -1 0.31203 0.69747   3
  10 -10   1 0.44019 0.72413   5
  10 -10   1 0.20238 0.78714   3
  10 -10   1 -0.7877 0.80940   8
 -11  10  -1 0.01870 0.87462   8
 -11  10  -1 0.58864 0.96755   5
 -11  10  -1 -0.1486 0.94440   3
  11 -10   1 1.05192 1.07257   8
  11 -10   1 -0.9800 0.98161   3
 -12  10  -1 1.51709 0.99418   8
 -12  10  -1 1.17925 0.79212   5
 -12  10  -1 2.07721 0.88568   3
  12 -10   1 0.29693 0.92358   3
  12 -10   1 0.98791 1.02364   8
  10   9  -1 3.48499 1.14219   7
  10   9  -1 2.75608 1.41293   1
  10   9  -1 4.40615 1.72043   4
 -10  -9   1 5.37987 1.35650   4
 -10  -9   1 0.55114 1.41926   2
 -10  -9   1 1.53477 1.24619   6
   9   9  -1 0.64148 0.92644   7
   9   9  -1 0.08905 0.76437   1
   9   9  -1 -0.2925 0.81478   4
  -9  -9   1 -0.5921 1.21588   6
  -9  -9   1 -1.4701 1.10797   2
  -9  -9   1 4.86747 1.33655   4
   8   9  -1 2.26827 1.09649   4
   8   9  -1 -0.6554 0.78645   7
   8   9  -1 1.37140 0.83090   1
  -8  -9   1 2.36844 0.81242   4
  -8  -9   1 -0.3939 0.82065   6
  -8  -9   1 2.07273 1.31488   2
   7   9  -1 1.42409 1.08811   4
   7   9  -1 0.73087 0.94695   1
   7   9  -1 0.75078 0.85557   7
  -7  -9   1 -2.2112 1.25416   2
  -7  -9   1 1.44233 0.97448   6
   6   9  -1 25.7617 2.16177   4
   6   9  -1 23.5908 2.00830   1
   6   9  -1 25.3841 1.68737   7
  -6  -9   1 23.3017 1.76827   8
  -6  -9   1 21.1821 2.11416   2
  -6  -9   1 25.2779 2.25112   6
   5   9  -1 48.5176 2.62705   1
   5   9  -1 44.2753 2.64623   4
   5   9  -1 47.3836 2.39242   7
  -5  -9   1 47.0633 2.81075   6
  -5  -9   1 41.5342 2.71552   2
  -5  -9   1 38.5278 2.75053   9
  -5  -9   1 40.1296 2.24717   8
   4   9  -1 30.4559 1.88373   1
   4   9  -1 31.8914 1.57517   5
   4   9  -1 27.4479 1.89374   4
   4   9  -1 34.2322 1.91041   7
  -4  -9   1 27.1653 2.12849   6
  -4  -9   1 22.9056 2.40427   9
  -4  -9   1 26.1816 2.36570   2
  -4  -9   1 31.8801 1.97407   8
   3   9  -1 2.38864 0.61149   5
   3   9  -1 3.44254 0.83014   4
   3   9  -1 2.93211 0.88563   1
   3   9  -1 2.97289 0.79807   7
  -3  -9   1 2.38280 1.16855   2
  -3  -9   1 4.91292 0.99384   8
  -3  -9   1 3.03815 0.99949   6
  -3  -9   1 2.97535 1.01768   9
   2   9  -1 20.6178 1.24148   5
   2   9  -1 17.2634 1.28516   1
   2   9  -1 16.9214 1.24159   7
  -2  -9   1 17.1867 1.22162   3
  -2  -9   1 19.4635 1.56760   8
  -2  -9   1 18.8322 1.59565   6
  -2  -9   1 18.8581 1.91156   2
  -2  -9   1 18.4240 1.74850   9
   1   9  -1 -0.1349 0.41293   7
   1   9  -1 -0.0056 0.32525   5
   1   9  -1 -0.2161 0.38054   1
  -1  -9   1 -0.6253 0.58120   2
  -1  -9   1 0.54772 0.48428   3
  -1  -9   1 1.43330 0.79519   9
  -1  -9   1 1.33389 0.72196   8
  -1  -9   1 -1.0119 0.62622   6
   0   9  -1 6.78390 0.89687   1
   0   9  -1 6.06792 0.83239   7
   0   9  -1 5.54496 0.75890   5
   0  -9   1 6.68627 1.06038   8
   0  -9   1 7.25719 1.14197   9
   0  -9   1 5.53639 0.94955   6
   0  -9   1 5.95606 1.03888   2
   0  -9   1 7.11927 0.99916   3
  -1   9  -1 51.3534 2.29425   7
  -1   9  -1 49.4982 2.33382   5
  -1   9  -1 52.1816 2.22397   1
   1  -9   1 50.5441 2.52934   3
   1  -9   1 53.0674 2.26180   6
   1  -9   1 53.7767 2.75098   9
   1  -9   1 52.0597 2.56896   2
   1  -9   1 53.3767 2.54134   8
  -2   9  -1 6.05910 0.84091   1
  -2   9  -1 4.18083 0.84763   5
  -2   9  -1 6.31316 0.84281   7
   2  -9   1 5.38074 0.99278   3
   2  -9   1 7.21275 1.12593   8
   2  -9   1 5.26932 0.73506   6
   2  -9   1 4.91826 0.98700   2
   2  -9   1 5.34770 1.03980   9
  -3   9  -1 39.5333 2.01738   7
  -3   9  -1 39.0088 2.02840   5
  -3   9  -1 43.2388 1.88411   1
   3  -9   1 41.6335 2.24015   8
   3  -9   1 41.3949 2.27764   3
   3  -9   1 43.1864 2.32919   9
   3  -9   1 39.3446 2.22600   2
  -4   9  -1 11.0141 1.00009   7
  -4   9  -1 12.6769 0.99356   1
  -4   9  -1 11.3695 1.27663   5
   4  -9   1 11.1365 1.33813   9
   4  -9   1 11.2619 1.14788   2
   4  -9   1 12.2707 1.45996   3
   4  -9   1 12.8730 1.25352   8
  -5   9  -1 2.37661 0.62524   1
  -5   9  -1 2.38114 0.80141   5
  -5   9  -1 3.02172 0.77489   7
   5  -9   1 1.63433 0.85089   8
   5  -9   1 3.44035 1.01854   3
   5  -9   1 3.51754 0.91885   2
   5  -9   1 3.44763 0.94722   5
   5  -9   1 2.28604 0.70434   9
  -6   9  -1 1.78245 0.72012   7
  -6   9  -1 0.30382 0.53944   1
  -6   9  -1 1.68930 0.64093   5
   6  -9   1 3.19443 1.05297   3
   6  -9   1 0.68431 0.54695   9
   6  -9   1 1.04037 0.85618   8
   6  -9   1 0.33040 0.60323   5
   6  -9   1 1.33744 0.78718   2
  -7   9  -1 10.5595 1.21832   7
  -7   9  -1 11.9997 1.51816   3
  -7   9  -1 14.8926 1.57275   5
   7  -9   1 11.8311 1.48498   2
   7  -9   1 10.0860 1.37514   8
   7  -9   1 10.3256 1.33897   9
   7  -9   1 14.1940 1.68899   3
   7  -9   1 12.7544 1.55433   5
  -8   9  -1 -0.3946 0.58452   3
  -8   9  -1 0.53762 0.74065   5
  -8   9  -1 0.56880 0.48682   7
   8  -9   1 1.06687 0.87084   5
   8  -9   1 -0.2525 0.67799   2
   8  -9   1 -0.3075 0.57240   3
   8  -9   1 -0.2885 0.78303   8
   8  -9   1 1.23719 0.78512   9
  -9   9  -1 3.02415 0.81636   9
  -9   9  -1 3.47798 1.02548   5
  -9   9  -1 1.46920 1.05179   3
  -9   9  -1 3.64715 0.80520   7
   9  -9   1 3.25305 0.97399   2
   9  -9   1 2.32657 1.14803   3
   9  -9   1 3.28915 1.10069   5
   9  -9   1 3.33758 0.82273   9
   9  -9   1 2.69852 1.07999   8
 -10   9  -1 2.36742 0.84877   7
 -10   9  -1 1.46785 0.76692   5
 -10   9  -1 2.16871 0.91659   3
  10  -9   1 2.27246 0.97061   3
  10  -9   1 0.69646 0.88931   5
  10  -9   1 2.62527 0.98771   2
  10  -9   1 2.15446 0.86219   8
 -11   9  -1 0.18456 0.90663   3
 -11   9  -1 -1.0450 0.73755   8
 -11   9  -1 -0.4037 0.77384   5
  11  -9   1 1.29532 1.04155   3
  11  -9   1 0.58687 0.93240   8
  11  -9   1 -1.6431 0.79160   5
 -12   9  -1 0.07463 0.65139   8
 -12   9  -1 0.66052 0.92484   3
 -12   9  -1 -0.1109 0.88821   5
  12  -9   1 -0.3798 0.62860   8
  12  -9   1 0.06452 1.13431   3
  10   8  -1 0.50392 0.84539   1
  10   8  -1 0.57427 1.02374   4
  10   8  -1 -1.0376 0.51798   7
 -10  -8   1 2.96585 1.01790   4
 -10  -8   1 1.41094 1.44162   6
 -10  -8   1 -1.2592 1.06263   2
   9   8  -1 0.46298 0.85949   7
   9   8  -1 0.25907 0.78698   1
   9   8  -1 0.38835 0.87573   4
  -9  -8   1 0.73406 0.71383   4
  -9  -8   1 -0.3198 0.94181   6
  -9  -8   1 0.31966 1.08937   2
   8   8  -1 0.87232 0.66787   7
   8   8  -1 2.59201 1.12657   1
   8   8  -1 2.67231 1.14226   4
  -8  -8   1 0.45071 1.03150   2
  -8  -8   1 1.44421 1.04958   6
   7   8  -1 15.9913 2.19879   4
   7   8  -1 16.9503 1.53917   7
   7   8  -1 18.2112 1.93308   1
  -7  -8   1 16.1309 2.16099   2
  -7  -8   1 16.4933 2.14282   6
  -7  -8   1 15.7043 1.49566   8
   6   8  -1 0.04845 0.83145   1
   6   8  -1 0.86116 0.89579   4
   6   8  -1 -0.4094 0.65780   7
  -6  -8   1 -1.0541 0.69436   9
  -6  -8   1 0.02339 1.09398   2
  -6  -8   1 0.37754 0.68737   6
  -6  -8   1 0.21227 0.51741   8
   5   8  -1 1.00880 0.78854   4
   5   8  -1 0.42282 0.76023   1
   5   8  -1 0.84729 0.54705   7
  -5  -8   1 -0.1422 0.45033   8
  -5  -8   1 -0.4163 0.74797   9
  -5  -8   1 0.70112 0.83751   6
  -5  -8   1 -1.7997 0.90760   2
   4   8  -1 36.3091 1.54419   5
   4   8  -1 34.9168 1.76562   7
   4   8  -1 34.0065 2.07330   4
   4   8  -1 32.4149 1.87543   1
  -4  -8   1 31.1344 1.89471   8
  -4  -8   1 31.4952 2.15016   2
  -4  -8   1 29.4382 2.07461   6
  -4  -8   1 30.8086 2.44507   9
   3   8  -1 5.40109 0.93232   4
   3   8  -1 3.48404 0.67191   7
   3   8  -1 3.64993 0.85199   1
   3   8  -1 5.09561 0.66583   5
  -3  -8   1 3.53633 1.17623   9
  -3  -8   1 4.51080 1.19210   2
  -3  -8   1 5.32891 0.83411   8
  -3  -8   1 5.59598 0.68821   3
  -3  -8   1 4.89282 1.04100   6
   2   8  -1 1.55404 0.63123   1
   2   8  -1 0.96370 0.48343   5
   2   8  -1 1.68523 0.57980   4
   2   8  -1 0.91062 0.59644   7
  -2  -8   1 1.73198 0.76705   6
  -2  -8   1 2.46516 0.62176   8
  -2  -8   1 1.32174 0.49285   3
  -2  -8   1 1.99421 0.76932   2
  -2  -8   1 1.74667 0.80059   9
   1   8  -1 4.90726 0.65440   4
   1   8  -1 4.96838 0.76311   1
   1   8  -1 5.98661 0.74658   7
   1   8  -1 4.62578 0.71060   5
  -1  -8   1 6.92422 1.22553   9
  -1  -8   1 5.21677 0.94627   2
  -1  -8   1 4.32396 0.75250   8
  -1  -8   1 4.99895 0.90930   6
  -1  -8   1 4.25207 0.72049   3
   0   8  -1 19.0961 1.13644   5
   0   8  -1 17.8236 1.14011   1
   0   8  -1 17.9563 1.15473   7
   0  -8   1 17.3683 1.43313   9
   0  -8   1 18.1943 1.27377   3
   0  -8   1 21.7233 1.60701   2
   0  -8   1 18.9088 1.36982   6
   0  -8   1 18.5249 1.28059   8
  -1   8  -1 7.01284 0.84914   5
  -1   8  -1 9.45414 0.97495   7
  -1   8  -1 8.74429 0.79676   1
   1  -8   1 8.79601 0.82406   6
   1  -8   1 7.76604 1.01970   8
   1  -8   1 8.11141 1.07598   9
   1  -8   1 9.86464 1.19438   2
   1  -8   1 8.06506 1.06030   3
  -2   8  -1 3.55117 0.67901   7
  -2   8  -1 2.64146 0.57330   5
  -2   8  -1 3.11153 0.57252   1
   2  -8   1 2.75726 0.54696   6
   2  -8   1 2.36373 0.63261   3
   2  -8   1 2.63055 0.75266   2
   2  -8   1 2.74645 0.74243   8
   2  -8   1 3.22770 0.80105   9
  -3   8  -1 103.847 3.64742   1
  -3   8  -1 104.003 3.81409   7
  -3   8  -1 102.984 3.92544   5
   3  -8   1 104.882 3.72019   6
   3  -8   1 105.788 4.09990   9
   3  -8   1 108.324 4.09311   2
   3  -8   1 103.977 4.17929   3
   3  -8   1 104.594 4.11805   8
  -4   8  -1 70.7804 2.80032   7
  -4   8  -1 64.5031 2.84958   5
  -4   8  -1 71.2330 2.64369   1
   4  -8   1 68.3980 3.17425   3
   4  -8   1 70.6371 2.75493   6
   4  -8   1 71.0120 2.96840   5
   4  -8   1 67.1330 2.97761   2
   4  -8   1 67.9673 3.07682   9
   4  -8   1 71.9745 3.13601   8
  -5   8  -1 10.4150 1.08496   7
  -5   8  -1 13.2107 1.10363   5
  -5   8  -1 10.4732 0.96042   1
   5  -8   1 11.6810 1.44969   3
   5  -8   1 11.6479 1.34598   8
   5  -8   1 12.0800 0.98148   6
   5  -8   1 10.0149 1.23932   2
   5  -8   1 9.89847 1.25654   9
   5  -8   1 12.9308 1.29708   5
  -6   8  -1 1.77872 0.63653   7
  -6   8  -1 2.01489 0.79568   5
  -6   8  -1 1.72166 0.56100   1
   6  -8   1 1.72908 0.79958   5
   6  -8   1 2.02444 0.78367   2
   6  -8   1 3.37355 0.99294   3
   6  -8   1 1.16807 0.58980   6
   6  -8   1 2.38268 0.81400   9
   6  -8   1 2.31434 0.86848   8
  -7   8  -1 11.7893 1.32760   5
  -7   8  -1 14.6585 1.10647   1
  -7   8  -1 15.7008 1.29490   7
  -7   8  -1 13.6013 1.37378   3
   7  -8   1 16.1470 1.55310   9
   7  -8   1 14.7841 1.47260   3
   7  -8   1 15.0621 1.40400   8
   7  -8   1 14.6361 1.51786   5
   7  -8   1 15.2136 1.59189   6
   7  -8   1 13.4184 1.56430   2
  -8   8  -1 52.6306 2.48236   7
  -8   8  -1 50.0409 2.56502   1
  -8   8  -1 48.1423 2.54372   5
  -8   8  -1 50.5981 2.83466   3
  -8   8  -1 49.8447 2.74615   9
   8  -8   1 54.7489 2.81016   8
   8  -8   1 51.0680 2.83958   9
   8  -8   1 51.2439 2.86334   3
   8  -8   1 61.0348 2.78916   5
   8  -8   1 54.1422 2.86147   2
  -9   8  -1 6.10096 1.16981   3
  -9   8  -1 6.69080 1.03391   7
  -9   8  -1 6.27586 1.14256   9
  -9   8  -1 5.24984 1.11324   5
   9  -8   1 7.53362 1.28598   8
   9  -8   1 7.41415 1.25672   9
   9  -8   1 6.53914 1.21918   3
   9  -8   1 5.22701 1.16164   5
   9  -8   1 5.37963 1.15441   2
 -10   8  -1 -0.2833 0.51078   5
 -10   8  -1 1.26606 0.79482   8
 -10   8  -1 0.05462 0.60182   7
 -10   8  -1 0.73540 0.94971   3
 -10   8  -1 0.31920 0.67847   9
  10  -8   1 0.70758 0.84660   5
  10  -8   1 0.85235 0.77010   9
  10  -8   1 0.65667 0.91153   3
  10  -8   1 -1.6028 0.67774   8
  10  -8   1 0.02369 0.71264   2
 -11   8  -1 2.30843 0.88942   2
 -11   8  -1 1.73055 0.80318   3
 -11   8  -1 2.29185 0.77781   8
 -11   8  -1 1.96865 0.93825   5
  11  -8   1 3.08439 1.09288   2
  11  -8   1 2.32558 0.91955   3
  11  -8   1 1.73011 0.85731   8
  11  -8   1 2.31014 0.99350   5
 -12   8  -1 0.36472 0.83046   8
 -12   8  -1 2.65396 0.92227   3
  12  -8   1 1.68551 0.95021   3
  12  -8   1 2.36415 1.05570   8
  11   7  -1 3.41616 1.65166   4
  11   7  -1 1.41902 0.95618   1
  11   7  -1 1.77359 0.99113   7
 -11  -7   1 3.53502 1.36286   4
 -11  -7   1 -3.1288 1.42934   2
 -11  -7   1 -0.2801 1.04658   6
  10   7  -1 1.67489 0.76116   7
  10   7  -1 0.90074 1.06357   4
  10   7  -1 1.52959 1.21335   1
 -10  -7   1 0.29977 1.44954   2
 -10  -7   1 0.82588 1.39056   6
 -10  -7   1 1.64103 0.90089   4
   9   7  -1 9.40756 1.60690   1
   9   7  -1 10.9641 2.07580   4
   9   7  -1 8.31826 1.29671   7
  -9  -7   1 6.17017 1.49001   2
  -9  -7   1 7.17864 1.79973   6
   8   7  -1 0.06610 0.51801   7
   8   7  -1 1.43519 0.80713   1
   8   7  -1 3.67578 1.39607   4
  -8  -7   1 1.12983 1.22586   2
  -8  -7   1 1.47549 1.20157   6
   7   7  -1 0.16754 0.63773   7
   7   7  -1 -0.7598 0.86060   4
   7   7  -1 0.02278 0.61643   1
  -7  -7   1 -0.1466 0.72535   2
  -7  -7   1 -0.9848 0.96291   9
  -7  -7   1 0.18454 1.00066   6
  -7  -7   1 -0.3688 0.64221   8
   6   7  -1 44.1474 2.74394   4
   6   7  -1 43.4852 2.34087   1
   6   7  -1 46.6817 2.21099   7
  -6  -7   1 44.5075 2.71221   2
  -6  -7   1 40.6298 2.57005   9
  -6  -7   1 40.9569 2.17173   8
  -6  -7   1 37.0904 2.44177   6
   5   7  -1 39.7883 2.12072   1
   5   7  -1 39.8605 1.98496   7
   5   7  -1 36.6703 2.27659   4
   5   7  -1 37.3681 1.76441   5
  -5  -7   1 43.5596 2.11601   8
  -5  -7   1 36.9050 2.45704   2
  -5  -7   1 39.9446 2.40100   6
  -5  -7   1 39.5204 2.42156   9
   4   7  -1 11.7708 1.27074   1
   4   7  -1 9.93365 1.03834   7
   4   7  -1 11.0867 0.77091   5
   4   7  -1 12.7474 1.27351   4
  -4  -7   1 13.1718 1.25225   8
  -4  -7   1 11.1181 1.15128   6
  -4  -7   1 11.0339 1.49372   9
  -4  -7   1 12.7405 1.43514   2
   3   7  -1 106.000 3.68136   7
   3   7  -1 106.909 3.48415   5
   3   7  -1 104.583 3.83599   1
   3   7  -1 104.091 3.96179   4
  -3  -7   1 98.1342 3.75075   8
  -3  -7   1 97.6772 4.04521   2
  -3  -7   1 99.2723 4.22800   9
  -3  -7   1 95.2045 3.92302   6
  -3  -7   1 96.9106 3.44840   3
   2   7  -1 -0.3084 0.29334   4
   2   7  -1 -0.7204 0.35744   1
   2   7  -1 -0.8581 0.37890   7
   2   7  -1 0.27550 0.33831   5
  -2  -7   1 0.44773 0.57852   6
  -2  -7   1 -0.3283 0.50792   9
  -2  -7   1 -0.1411 0.46725   8
  -2  -7   1 -0.4526 0.68762   2
  -2  -7   1 -0.0430 0.25875   3
   1   7  -1 7.57091 0.79079   7
   1   7  -1 8.04643 0.65326   4
   1   7  -1 8.59375 0.67093   5
   1   7  -1 8.00227 0.70411   1
  -1  -7   1 8.23111 1.17801   9
  -1  -7   1 8.10496 0.88674   8
  -1  -7   1 10.0444 1.19623   2
  -1  -7   1 8.65166 0.92130   6
  -1  -7   1 7.95819 0.75412   3
   0   7  -1 -0.3232 0.30673   5
   0   7  -1 -0.1271 0.26172   7
   0   7  -1 -0.2664 0.30823   1
   0   7  -1 0.13719 0.18489   4
   0  -7   1 -0.3681 0.55162   9
   0  -7   1 0.33335 0.57585   2
   0  -7   1 -0.2303 0.25666   3
   0  -7   1 -0.2033 0.26717   8
   0  -7   1 0.17120 0.45008   6
  -1   7  -1 3.35717 0.58667   5
  -1   7  -1 3.84430 0.56569   1
  -1   7  -1 3.22658 0.58880   7
   1  -7   1 4.17737 0.66022   8
   1  -7   1 4.36354 0.66152   6
   1  -7   1 4.50264 0.75989   9
   1  -7   1 2.81412 0.57304   3
   1  -7   1 4.56392 0.72762   2
  -2   7  -1 135.276 4.44535   1
  -2   7  -1 136.268 4.56279   7
  -2   7  -1 133.156 4.63652   5
   2  -7   1 131.640 4.84705   3
   2  -7   1 135.737 4.50155   6
   2  -7   1 133.532 4.76555   2
   2  -7   1 132.804 4.82385   9
   2  -7   1 135.296 4.80957   8
  -3   7  -1 4.93120 0.67014   7
  -3   7  -1 4.26651 0.59133   1
  -3   7  -1 3.96908 0.64391   5
   3  -7   1 3.03979 0.66424   3
   3  -7   1 4.45767 0.77088   2
   3  -7   1 4.07208 0.69138   8
   3  -7   1 4.42853 0.61454   6
   3  -7   1 3.58778 0.65866   9
   3  -7   1 3.57175 0.62690   5
  -4   7  -1 5.27212 0.63864   1
  -4   7  -1 4.18349 0.41755   4
  -4   7  -1 5.15397 0.74424   5
  -4   7  -1 6.50243 0.75975   7
   4  -7   1 4.85797 0.74329   5
   4  -7   1 3.99867 0.76950   9
   4  -7   1 5.00817 0.78568   8
   4  -7   1 5.86012 0.90213   3
   4  -7   1 4.86028 0.82588   2
   4  -7   1 5.48468 0.72390   6
  -5   7  -1 3.58351 0.65054   7
  -5   7  -1 3.05602 0.64771   5
  -5   7  -1 4.60516 0.60541   4
  -5   7  -1 4.71279 0.62850   1
   5  -7   1 4.12667 0.85055   2
   5  -7   1 4.21762 0.71408   6
   5  -7   1 5.01863 0.63070   4
   5  -7   1 3.32882 0.71293   9
   5  -7   1 4.30896 0.85898   8
   5  -7   1 5.82050 1.02148   3
   5  -7   1 4.20641 0.75577   5
  -6   7  -1 37.2098 1.72114   4
  -6   7  -1 33.2140 1.83767   5
  -6   7  -1 36.5081 1.65936   1
  -6   7  -1 37.6312 1.80808   7
   6  -7   1 34.8594 2.15796   3
   6  -7   1 37.2409 2.14171   9
   6  -7   1 33.3484 2.02554   2
   6  -7   1 36.2521 1.74857   4
   6  -7   1 36.0599 2.08520   8
   6  -7   1 34.9611 1.90030   5
   6  -7   1 35.8146 1.93483   6
  -7   7  -1 69.6443 2.86464   4
  -7   7  -1 68.0613 2.70374   1
  -7   7  -1 66.2233 2.92349   5
  -7   7  -1 63.9536 3.04508   3
  -7   7  -1 66.7028 2.75484   7
   7  -7   1 67.5248 3.09940   6
   7  -7   1 67.8752 2.98873   5
   7  -7   1 66.0985 3.20807   9
   7  -7   1 67.2499 3.21381   3
   7  -7   1 69.8359 3.18723   8
   7  -7   1 68.9445 3.18451   2
   7  -7   1 71.8734 2.93769   4
  -8   7  -1 13.9747 1.23565   7
  -8   7  -1 13.6850 1.24382   5
  -8   7  -1 16.7052 1.37717   4
  -8   7  -1 14.3109 1.41509   9
  -8   7  -1 16.0317 1.51563   3
  -8   7  -1 13.2139 1.11448   1
   8  -7   1 15.4206 1.52519   2
   8  -7   1 13.5218 1.43934   6
   8  -7   1 14.7065 1.14417   1
   8  -7   1 14.7855 1.25127   7
   8  -7   1 15.0442 1.73693   3
   8  -7   1 16.5644 1.59804   8
   8  -7   1 13.9765 1.28834   5
   8  -7   1 15.1777 1.55094   9
   8  -7   1 14.0120 1.51023   4
  -9   7  -1 25.4502 1.55865   1
  -9   7  -1 23.3522 1.58702   7
  -9   7  -1 21.8423 1.85479   9
  -9   7  -1 24.1646 1.76317   5
  -9   7  -1 23.7992 1.88339   3
   9  -7   1 23.5979 1.81270   5
   9  -7   1 24.9638 1.96104   2
   9  -7   1 23.7637 1.61866   7
   9  -7   1 26.7756 1.97736   8
   9  -7   1 23.9675 1.96301   6
   9  -7   1 24.3786 1.54597   1
   9  -7   1 28.8838 2.08703   9
   9  -7   1 28.3443 2.09248   3
 -10   7  -1 -0.1115 0.54945   7
 -10   7  -1 0.19388 0.57265   3
 -10   7  -1 -1.3630 0.56513   5
 -10   7  -1 0.08586 0.66071   2
 -10   7  -1 0.92849 0.80517   6
 -10   7  -1 -0.9196 0.62124   9
 -10   7  -1 0.25421 0.51568   8
  10  -7   1 -0.2938 0.53833   8
  10  -7   1 1.69253 0.86079   2
  10  -7   1 0.42099 0.84038   6
  10  -7   1 0.97246 0.64241   3
  10  -7   1 2.09085 0.81903   9
  10  -7   1 -0.6305 0.70194   5
  10  -7   1 -0.0877 0.58968   7
 -11   7  -1 -0.7827 0.66089   5
 -11   7  -1 0.51192 0.90799   6
 -11   7  -1 0.10850 0.75677   2
 -11   7  -1 0.66473 0.64300   3
 -11   7  -1 0.37570 0.74653   8
  11  -7   1 0.65695 0.87295   3
  11  -7   1 0.03447 0.73993   5
  11  -7   1 -0.9781 0.74085   8
  11  -7   1 -0.4430 0.76473   2
 -12   7  -1 1.01841 0.85225   8
 -12   7  -1 -0.0884 0.53369   2
  12   6  -1 1.72785 1.61033   4
  11   6  -1 -1.1654 0.74804   7
  11   6  -1 0.22427 1.00795   1
  11   6  -1 0.59234 1.39004   4
 -11  -6   1 0.60040 1.53371   6
 -11  -6   1 -1.9709 1.27249   2
 -11  -6   1 3.49293 1.42928   4
  10   6  -1 1.45218 1.34882   4
  10   6  -1 0.04194 0.73402   7
  10   6  -1 0.38096 0.79004   1
 -10  -6   1 0.22724 0.93816   6
 -10  -6   1 -1.5427 1.19420   2
   9   6  -1 -2.2562 0.87127   4
   9   6  -1 0.29112 0.69154   1
   9   6  -1 1.62101 0.78452   7
  -9  -6   1 0.01809 0.84408   6
  -9  -6   1 -1.3942 1.02654   2
   8   6  -1 5.99256 1.25342   1
   8   6  -1 6.80486 1.62875   4
   8   6  -1 6.25512 0.95365   7
  -8  -6   1 3.47241 1.22770   2
  -8  -6   1 7.43792 1.59944   6
  -8  -6   1 5.92841 1.44904   9
   7   6  -1 1.16920 0.82920   4
   7   6  -1 1.51527 0.90749   1
   7   6  -1 1.40675 0.71164   7
  -7  -6   1 1.87318 1.06124   6
  -7  -6   1 -0.7335 0.87909   9
  -7  -6   1 2.38471 1.07227   2
  -7  -6   1 -0.1403 0.64160   8
   6   6  -1 -0.2253 0.66049   1
   6   6  -1 0.53047 0.54263   7
   6   6  -1 0.57754 0.66030   4
  -6  -6   1 0.84201 0.64448   6
  -6  -6   1 0.25778 0.64511   2
  -6  -6   1 0.94133 0.61915   8
  -6  -6   1 -0.1907 0.62929   9
   5   6  -1 103.070 3.44562   5
   5   6  -1 107.957 4.42185   4
   5   6  -1 107.982 3.81018   7
   5   6  -1 101.725 4.01705   1
  -5  -6   1 99.2903 3.78028   8
  -5  -6   1 104.134 4.31239   6
  -5  -6   1 102.102 4.25325   9
  -5  -6   1 99.6495 4.13567   2
   4   6  -1 6.74876 1.08089   4
   4   6  -1 5.86621 0.81320   1
   4   6  -1 5.30635 0.54437   5
   4   6  -1 5.54600 0.74952   7
  -4  -6   1 5.84079 0.81795   8
  -4  -6   1 5.83047 0.93479   6
  -4  -6   1 5.38457 0.69861   3
  -4  -6   1 4.47669 1.04457   9
  -4  -6   1 5.03669 0.90055   2
   3   6  -1 4.47281 0.79798   4
   3   6  -1 3.80723 0.47047   5
   3   6  -1 4.64596 0.67556   1
   3   6  -1 2.97238 0.50826   7
  -3  -6   1 3.17041 0.72489   2
  -3  -6   1 3.34081 0.57876   8
  -3  -6   1 3.57465 0.44632   3
  -3  -6   1 2.93467 0.64629   6
  -3  -6   1 2.18893 0.85536   9
   2   6  -1 5.11191 0.65756   1
   2   6  -1 5.51288 0.74445   4
   2   6  -1 5.32432 0.55747   5
   2   6  -1 3.45306 0.51767   7
  -2  -6   1 4.03260 0.52022   3
  -2  -6   1 4.00250 0.89689   9
  -2  -6   1 3.92590 0.64652   8
  -2  -6   1 5.38279 0.75437   6
  -2  -6   1 3.89960 0.85062   2
   1   6  -1 31.6763 1.34256   4
   1   6  -1 27.8787 1.32828   7
   1   6  -1 28.6108 1.27644   5
   1   6  -1 29.9387 1.35366   1
  -1  -6   1 28.7605 1.66000   9
  -1  -6   1 30.1889 1.46244   8
  -1  -6   1 29.4469 1.50746   6
  -1  -6   1 26.8774 1.56532   2
  -1  -6   1 27.0351 1.34511   3
   0   6  -1 23.1783 0.89447   4
   0   6  -1 21.4856 1.12265   7
   0   6  -1 19.7500 1.01313   1
   0   6  -1 20.2411 1.05045   5
   0  -6   1 21.3367 1.42301   9
   0  -6   1 21.9854 1.29471   2
   0  -6   1 19.9845 1.21442   8
   0  -6   1 19.8505 1.15855   3
   0  -6   1 21.4707 1.23273   6
  -1   6  -1 14.5154 0.85540   7
  -1   6  -1 13.7891 0.80479   1
  -1   6  -1 14.2217 0.92120   5
   1  -6   1 14.5993 1.00243   2
   1  -6   1 14.4925 1.00636   3
   1  -6   1 13.6286 0.95324   8
   1  -6   1 14.6364 0.91965   6
   1  -6   1 14.0195 1.02624   9
  -2   6  -1 31.1968 1.28479   1
  -2   6  -1 28.1888 1.39586   5
  -2   6  -1 29.5243 1.34487   7
   2  -6   1 28.6129 1.48534   8
   2  -6   1 30.1709 1.54174   9
   2  -6   1 28.1302 1.52411   3
   2  -6   1 31.0096 1.35508   6
   2  -6   1 28.5393 1.42418   5
   2  -6   1 30.7718 1.51072   2
  -3   6  -1 81.0465 2.79018   1
  -3   6  -1 79.8036 2.88998   7
  -3   6  -1 79.5418 3.00915   5
  -3   6  -1 79.7193 2.53881   4
   3  -6   1 81.4067 3.12730   8
   3  -6   1 81.4661 3.05314   5
   3  -6   1 82.5294 3.17588   9
   3  -6   1 82.1874 3.21929   3
   3  -6   1 79.7923 2.93189   6
   3  -6   1 81.6956 3.10334   2
  -4   6  -1 79.9307 2.84624   7
  -4   6  -1 77.1030 2.70643   1
  -4   6  -1 74.3016 2.63161   4
  -4   6  -1 75.1833 2.94099   5
   4  -6   1 76.2565 3.15205   3
   4  -6   1 73.1827 2.64347   4
   4  -6   1 77.7470 2.99267   5
   4  -6   1 78.4488 3.13084   9
   4  -6   1 78.6278 3.10584   8
   4  -6   1 80.3636 3.10636   2
   4  -6   1 78.1812 2.94093   6
  -5   6  -1 87.2713 3.20636   4
  -5   6  -1 88.1410 3.13125   1
  -5   6  -1 88.7292 3.40629   5
  -5   6  -1 88.8241 3.25422   7
   5  -6   1 92.5572 3.47195   5
   5  -6   1 86.8673 3.23224   4
   5  -6   1 93.1632 3.54318   8
   5  -6   1 90.1003 3.60337   9
   5  -6   1 89.4464 3.45437   6
   5  -6   1 89.9897 3.55684   2
   5  -6   1 95.6652 3.70540   3
  -6   6  -1 34.5346 1.56922   1
  -6   6  -1 32.7337 1.71024   5
  -6   6  -1 33.4782 1.64026   7
  -6   6  -1 31.4621 1.66750   4
   6  -6   1 33.2102 1.86948   6
   6  -6   1 34.3445 1.77002   5
   6  -6   1 35.8026 1.95027   8
   6  -6   1 33.7644 1.92421   2
   6  -6   1 30.5350 1.85385   9
   6  -6   1 35.1659 1.56708   1
   6  -6   1 35.6701 1.75956   4
   6  -6   1 34.2864 1.64687   7
   6  -6   1 34.0376 1.93100   3
  -7   6  -1 14.0893 1.07635   7
  -7   6  -1 16.4306 1.27419   9
  -7   6  -1 13.8300 1.29165   3
  -7   6  -1 12.4004 1.15440   5
  -7   6  -1 12.2236 1.13667   4
  -7   6  -1 14.6156 1.03670   1
   7  -6   1 14.2584 1.25076   5
   7  -6   1 12.5596 1.23223   4
   7  -6   1 12.4128 1.23160   9
   7  -6   1 14.0213 1.24286   2
   7  -6   1 14.0376 1.31689   6
   7  -6   1 13.7414 1.33603   8
   7  -6   1 15.2716 1.02775   1
   7  -6   1 14.5761 1.42507   3
   7  -6   1 14.6952 1.08904   7
  -8   6  -1 0.47768 0.68237   4
  -8   6  -1 1.42749 0.72030   3
  -8   6  -1 1.26210 0.66498   9
  -8   6  -1 1.22433 0.63818   5
  -8   6  -1 -0.6415 0.46267   7
  -8   6  -1 0.33768 0.49996   1
   8  -6   1 -0.0820 0.61675   5
   8  -6   1 1.36698 0.56218   1
   8  -6   1 0.96288 0.56950   7
   8  -6   1 0.72274 0.71347   8
   8  -6   1 0.74924 0.71288   9
   8  -6   1 0.80497 0.80231   3
   8  -6   1 0.94286 0.77682   6
   8  -6   1 0.69729 0.65335   4
   8  -6   1 0.52789 0.70734   2
  -9   6  -1 2.15543 0.68232   1
  -9   6  -1 2.70464 0.79572   8
  -9   6  -1 2.59595 0.70131   7
  -9   6  -1 2.58859 0.89624   4
  -9   6  -1 1.96576 0.95030   6
  -9   6  -1 1.39810 0.78315   9
  -9   6  -1 1.46658 0.72422   5
  -9   6  -1 2.51548 0.71146   3
   9  -6   1 1.92741 0.79421   6
   9  -6   1 1.79056 0.74842   5
   9  -6   1 2.40146 0.87638   9
   9  -6   1 2.49304 0.76951   3
   9  -6   1 1.67037 0.65120   7
   9  -6   1 2.30226 0.93241   4
   9  -6   1 2.64190 0.73090   1
   9  -6   1 2.67906 0.91645   2
   9  -6   1 1.89949 0.82378   8
 -10   6  -1 1.44420 0.81496   2
 -10   6  -1 2.12042 0.70886   3
 -10   6  -1 4.06850 0.93600   8
 -10   6  -1 2.09069 0.92826   9
 -10   6  -1 2.25661 0.72709   7
 -10   6  -1 1.18955 0.72285   5
 -10   6  -1 3.55239 0.81567   1
 -10   6  -1 3.23665 0.87079   4
 -10   6  -1 3.50691 1.01900   6
  10  -6   1 2.84826 0.83174   8
  10  -6   1 3.78713 1.08444   2
  10  -6   1 2.74618 0.83720   3
  10  -6   1 2.04305 0.72586   7
  10  -6   1 2.67178 1.04138   4
  10  -6   1 3.05614 0.98113   9
  10  -6   1 2.63942 0.87787   5
  10  -6   1 2.44805 0.95828   6
  10  -6   1 2.19361 0.75302   1
 -11   6  -1 0.24102 0.71785   6
 -11   6  -1 -0.7608 0.62225   8
 -11   6  -1 2.34844 0.92193   4
 -11   6  -1 -0.1419 0.68046   2
 -11   6  -1 0.16725 0.77928   1
 -11   6  -1 0.41620 0.53614   3
  11  -6   1 0.09102 0.74987   2
  11  -6   1 1.30575 1.02080   4
  11  -6   1 0.11140 0.95469   6
  11  -6   1 -0.4982 0.70437   8
  11  -6   1 0.03306 0.72233   3
 -12   6  -1 2.59336 1.00129   2
 -12   6  -1 2.49752 1.29407   6
 -12   6  -1 4.44170 1.19530   4
  12  -6   1 2.57541 1.25212   6
  12  -6   1 2.94423 2.03461   4
  12  -6   1 0.65302 0.98650   2
 -13   6  -1 3.66820 1.45188   6
  12   5  -1 2.02868 1.72136   4
  12   5  -1 0.41685 0.78877   1
 -12  -5   1 5.66875 1.66186   4
 -12  -5   1 -0.3500 1.09683   6
 -12  -5   1 -2.7306 1.30479   2
  11   5  -1 1.89526 1.45603   4
  11   5  -1 0.75182 0.78013   7
  11   5  -1 0.69260 0.79563   1
 -11  -5   1 -1.0970 0.78124   2
 -11  -5   1 6.01053 1.61402   4
 -11  -5   1 0.84578 1.59261   6
  10   5  -1 1.57326 1.09773   1
  10   5  -1 2.17562 1.16384   4
  10   5  -1 -0.0039 0.68784   7
 -10  -5   1 0.49897 0.94737   6
 -10  -5   1 -0.5471 1.03071   2
   9   5  -1 -0.0404 0.66583   7
   9   5  -1 0.43550 0.81730   4
   9   5  -1 0.29415 0.65431   1
  -9  -5   1 -1.0047 0.91407   2
  -9  -5   1 -0.4689 1.04786   6
   8   5  -1 0.92210 0.67049   7
   8   5  -1 3.55369 0.92471   1
   8   5  -1 3.14669 1.13030   4
  -8  -5   1 0.78452 0.70683   9
  -8  -5   1 2.51026 0.72549   8
  -8  -5   1 2.47565 0.97621   6
  -8  -5   1 2.49223 0.88533   2
   7   5  -1 0.31588 0.72097   1
   7   5  -1 0.47186 0.71706   4
   7   5  -1 1.23478 0.51357   7
  -7  -5   1 1.03236 0.57742   8
  -7  -5   1 -0.3485 0.78851   2
  -7  -5   1 0.83465 0.67529   9
  -7  -5   1 0.46685 0.66987   6
   6   5  -1 0.15873 0.63974   1
   6   5  -1 -0.0144 0.76899   4
   6   5  -1 -0.0260 0.46242   7
  -6  -5   1 -0.1906 0.49430   8
  -6  -5   1 1.16746 0.63501   2
  -6  -5   1 0.35709 0.59728   9
  -6  -5   1 -0.4776 0.45322   6
   5   5  -1 17.4438 1.23286   1
   5   5  -1 18.3479 1.09901   7
   5   5  -1 18.4635 0.89329   5
   5   5  -1 18.2532 1.56090   4
  -5  -5   1 17.9687 1.43064   9
  -5  -5   1 18.7861 1.55318   6
  -5  -5   1 19.9113 1.22256   8
  -5  -5   1 18.2728 1.37188   2
   4   5  -1 3.78031 0.43383   5
   4   5  -1 4.00315 0.54212   7
   4   5  -1 4.26357 0.81304   4
   4   5  -1 2.44899 0.21584   3
   4   5  -1 3.84231 0.63221   1
  -4  -5   1 3.28270 0.82117   6
  -4  -5   1 2.99866 0.77582   2
  -4  -5   1 2.83219 0.70465   9
  -4  -5   1 3.75699 0.62146   8
  -4  -5   1 3.06435 0.24645   3
   3   5  -1 3.48224 0.48281   7
   3   5  -1 3.69955 0.42907   5
   3   5  -1 3.44358 0.68322   4
   3   5  -1 4.74679 0.62926   1
  -3  -5   1 3.54987 0.37082   3
  -3  -5   1 2.18085 0.73136   9
  -3  -5   1 2.32720 0.72068   2
  -3  -5   1 3.59696 0.57948   8
  -3  -5   1 2.81190 0.67743   6
   2   5  -1 0.26829 0.32266   1
   2   5  -1 0.12761 0.31550   4
   2   5  -1 0.09442 0.21442   7
   2   5  -1 0.19531 0.21311   5
  -2  -5   1 0.35329 0.57812   9
  -2  -5   1 -0.1415 0.33694   8
  -2  -5   1 0.57853 0.40489   6
  -2  -5   1 0.36635 0.42969   2
  -2  -5   1 -0.1529 0.20703   3
   1   5  -1 14.0654 0.79068   4
   1   5  -1 12.8243 0.70476   5
   1   5  -1 12.9974 0.75930   1
   1   5  -1 13.8052 0.77670   7
  -1  -5   1 14.0701 0.79198   3
  -1  -5   1 12.9980 0.89624   6
  -1  -5   1 12.8367 0.86732   8
  -1  -5   1 12.4744 0.94990   2
  -1  -5   1 12.6831 1.10101   9
   0   5  -1 0.29378 0.21653   7
   0   5  -1 -0.0030 0.22645   1
   0   5  -1 0.59080 0.17896   4
   0   5  -1 0.34482 0.31849   9
   0   5  -1 0.68264 0.22502   5
   0  -5   1 0.48463 0.25933   8
   0  -5   1 0.60906 0.40080   6
   0  -5   1 0.00444 0.29852   9
   0  -5   1 0.53549 0.26017   3
   0  -5   1 0.44544 0.33585   2
  -1   5  -1 18.1007 0.83937   1
  -1   5  -1 15.6508 0.90301   5
  -1   5  -1 18.2584 1.05686   9
  -1   5  -1 16.6042 0.89024   7
   1  -5   1 16.7729 1.01169   3
   1  -5   1 19.0974 1.12304   9
   1  -5   1 17.8536 1.05402   2
   1  -5   1 17.0381 1.00280   8
   1  -5   1 16.2547 0.88834   6
  -2   5  -1 7.57759 0.69141   9
  -2   5  -1 7.88102 0.60570   7
  -2   5  -1 9.79605 0.70356   5
  -2   5  -1 7.96084 0.53907   1
   2  -5   1 8.77744 0.72635   3
   2  -5   1 8.72151 0.69176   8
   2  -5   1 8.51459 0.60215   6
   2  -5   1 8.80540 0.77154   9
   2  -5   1 9.05851 0.71496   5
   2  -5   1 9.32340 0.76548   2
  -3   5  -1 1.71510 0.32716   7
  -3   5  -1 1.27764 0.26634   4
  -3   5  -1 1.14599 0.33224   5
  -3   5  -1 1.34566 0.43738   9
  -3   5  -1 1.58295 0.30228   1
   3  -5   1 0.50346 0.28579   9
   3  -5   1 1.06801 0.25952   4
   3  -5   1 0.97555 0.36806   3
   3  -5   1 1.39646 0.44775   8
   3  -5   1 2.40681 0.43849   6
   3  -5   1 0.98021 0.32689   5
   3  -5   1 0.43098 0.36276   2
  -4   5  -1 4.63330 0.53415   7
  -4   5  -1 4.65351 0.57410   4
  -4   5  -1 5.00031 0.62659   5
  -4   5  -1 5.42400 0.54735   1
   4  -5   1 4.66584 0.51488   4
   4  -5   1 4.79694 0.67658   6
   4  -5   1 4.03520 0.66648   8
   4  -5   1 4.93523 0.76965   3
   4  -5   1 5.09032 0.63949   5
   4  -5   1 4.38783 0.64963   9
   4  -5   1 4.18328 0.65297   2
  -5   5  -1 9.34778 0.77055   5
  -5   5  -1 9.09238 0.68456   1
  -5   5  -1 9.67027 0.70065   7
   5  -5   1 9.10053 0.95105   9
   5  -5   1 9.06000 0.94031   2
   5  -5   1 10.9875 0.97645   8
   5  -5   1 9.19450 0.68744   1
   5  -5   1 9.27555 0.89605   6
   5  -5   1 9.08605 0.80030   4
   5  -5   1 9.34454 0.69682   7
   5  -5   1 10.0333 0.91216   3
   5  -5   1 8.16119 0.87047   5
  -6   5  -1 9.84963 0.78944   1
  -6   5  -1 11.6923 0.95669   5
  -6   5  -1 10.4343 0.96182   9
  -6   5  -1 9.93257 0.82292   7
   6  -5   1 11.7181 1.01835   4
   6  -5   1 9.97020 0.83006   7
   6  -5   1 9.70876 0.79598   1
   6  -5   1 9.77957 0.99512   9
   6  -5   1 11.0377 1.20146   3
   6  -5   1 9.77690 0.93613   8
   6  -5   1 9.59112 0.95518   2
   6  -5   1 12.1590 1.00497   5
   6  -5   1 10.3203 1.06586   6
  -7   5  -1 2.41748 0.62675   5
  -7   5  -1 2.07435 0.69121   3
  -7   5  -1 2.22577 0.56959   7
  -7   5  -1 2.21194 0.67198   9
  -7   5  -1 2.02039 0.55033   1
   7  -5   1 2.25889 0.57278   7
   7  -5   1 1.31769 0.70388   9
   7  -5   1 3.04820 0.78169   3
   7  -5   1 2.10453 0.72718   4
   7  -5   1 1.27904 0.48464   1
   7  -5   1 2.48192 0.60443   8
   7  -5   1 2.56057 0.71997   6
   7  -5   1 1.55736 0.58776   2
   7  -5   1 1.80164 0.60522   5
  -8   5  -1 10.0684 1.11774   5
  -8   5  -1 11.5232 1.29066   3
  -8   5  -1 10.2213 1.07950   1
  -8   5  -1 10.9304 1.02524   8
  -8   5  -1 11.5207 1.01322   7
  -8   5  -1 11.2983 1.14443   9
   8  -5   1 11.5156 1.47069   4
   8  -5   1 10.9553 1.34927   3
   8  -5   1 11.7283 1.19779   2
   8  -5   1 10.1130 1.30161   9
   8  -5   1 10.6621 1.05696   7
   8  -5   1 11.8569 1.13229   8
   8  -5   1 13.5985 1.66594   6
   8  -5   1 10.5514 1.17351   5
   8  -5   1 11.8437 1.03123   1
  -9   5  -1 -0.2942 0.51219   7
  -9   5  -1 0.36615 0.81582   6
  -9   5  -1 0.56583 0.61452   1
  -9   5  -1 0.41787 0.47873   8
  -9   5  -1 -0.7522 0.67350   4
  -9   5  -1 0.34712 0.48719   9
  -9   5  -1 -0.0898 0.51160   5
  -9   5  -1 0.76531 0.49173   2
  -9   5  -1 0.53103 0.59322   3
   9  -5   1 0.78023 0.57048   3
   9  -5   1 1.38762 0.85415   4
   9  -5   1 -0.0640 0.63206   8
   9  -5   1 0.26705 0.53189   7
   9  -5   1 0.07647 0.51586   2
   9  -5   1 -0.3410 0.76379   6
   9  -5   1 0.64941 0.59308   1
   9  -5   1 0.76141 0.72306   9
   9  -5   1 0.32323 0.46330   5
 -10   5  -1 17.1658 1.66919   4
 -10   5  -1 16.6772 1.60602   2
 -10   5  -1 16.9632 1.41346   1
 -10   5  -1 19.2722 1.96209   6
 -10   5  -1 17.1036 1.47316   3
 -10   5  -1 18.8991 1.53077   8
 -10   5  -1 13.4902 1.67290   9
 -10   5  -1 16.3064 1.34646   5
 -10   5  -1 18.1114 1.36132   7
  10  -5   1 18.0831 1.45281   1
  10  -5   1 17.6549 1.95422   2
  10  -5   1 19.5917 1.63236   3
  10  -5   1 15.7464 1.32494   7
  10  -5   1 16.1970 1.62695   4
  10  -5   1 15.4479 2.06726   6
  10  -5   1 16.9339 1.45605   5
  10  -5   1 17.3418 1.59668   8
 -11   5  -1 1.68526 0.83484   9
 -11   5  -1 2.78921 1.26204   6
 -11   5  -1 2.81687 0.86300   1
 -11   5  -1 3.29225 0.89059   8
 -11   5  -1 3.51039 0.99001   4
 -11   5  -1 2.52395 0.92514   2
  11  -5   1 2.52748 1.25673   6
  11  -5   1 1.35533 0.81566   8
  11  -5   1 2.68745 0.89440   1
  11  -5   1 2.99896 0.92563   2
  11  -5   1 3.51671 1.10047   4
 -12   5  -1 1.80704 0.95886   2
 -12   5  -1 2.17575 1.06192   6
 -12   5  -1 2.53452 0.90234   4
 -12   5  -1 0.64939 0.76507   1
  12  -5   1 2.02759 1.23026   4
  12  -5   1 2.08455 1.11077   2
  12  -5   1 1.75949 0.98947   6
 -13   5  -1 2.53695 0.97291   4
 -13   5  -1 0.38981 0.89966   2
 -13   5  -1 2.60202 1.40683   6
  13  -5   1 3.09725 1.42526   4
  13  -5   1 1.40158 1.36625   6
  12   4  -1 0.99154 1.16412   4
  12   4  -1 0.53120 1.05952   1
 -12  -4   1 0.25713 1.11225   6
 -12  -4   1 -0.2006 1.30297   2
 -12  -4   1 1.70537 1.10005   4
  11   4  -1 -0.4665 0.70321   1
  11   4  -1 -0.2665 0.88974   4
  11   4  -1 -0.2066 0.72661   7
 -11  -4   1 -0.1462 0.79649   2
 -11  -4   1 0.15769 0.98066   6
 -11  -4   1 1.24406 0.89454   4
  10   4  -1 1.50674 1.00132   1
  10   4  -1 2.60045 1.19774   4
  10   4  -1 0.64510 0.68111   7
 -10  -4   1 1.40096 1.13919   2
 -10  -4   1 0.35986 1.24656   6
   9   4  -1 7.81209 1.25511   1
   9   4  -1 8.33643 1.05666   7
   9   4  -1 6.58442 1.50386   4
  -9  -4   1 8.54407 1.58967   6
  -9  -4   1 8.50716 1.32201   2
  -9  -4   1 6.01341 1.16818   9
   8   4  -1 0.79868 0.63562   7
   8   4  -1 0.87654 0.79223   1
   8   4  -1 4.11305 1.22520   4
  -8  -4   1 1.49221 0.70513   9
  -8  -4   1 2.63925 0.70220   8
  -8  -4   1 0.86563 0.99214   6
  -8  -4   1 1.88397 0.72414   2
   7   4  -1 3.12850 0.99712   4
   7   4  -1 3.11894 0.87205   1
   7   4  -1 2.20905 0.57968   7
  -7  -4   1 1.84857 0.69152   9
  -7  -4   1 2.36476 0.84772   6
  -7  -4   1 2.20991 0.74247   2
  -7  -4   1 4.03811 0.69381   8
   6   4  -1 1.37083 0.34401   5
   6   4  -1 1.18357 0.65154   1
   6   4  -1 1.10966 0.69461   4
   6   4  -1 0.78239 0.47543   7
  -6  -4   1 1.34926 0.72228   2
  -6  -4   1 0.71718 0.53145   9
  -6  -4   1 0.67821 0.46455   8
  -6  -4   1 1.88805 0.69915   6
   5   4  -1 1.00197 0.56627   4
   5   4  -1 1.41964 0.57137   1
   5   4  -1 1.96218 0.47313   7
   5   4  -1 1.36272 0.30017   5
  -5  -4   1 1.89067 0.58101   9
  -5  -4   1 1.76515 0.72908   6
  -5  -4   1 1.01068 0.42337   8
  -5  -4   1 1.85598 0.66788   2
   4   4  -1 77.2341 3.27218   4
   4   4  -1 71.3249 2.90661   1
   4   4  -1 82.5613 2.60212   5
   4   4  -1 79.5685 2.79230   7
  -4  -4   1 78.9342 3.16093   9
  -4  -4   1 79.8292 2.81534   8
  -4  -4   1 75.9250 3.19517   6
  -4  -4   1 78.2310 3.05417   2
   3   4  -1 -0.1001 0.26150   4
   3   4  -1 -0.0677 0.31655   1
   3   4  -1 -0.0305 0.15050   5
   3   4  -1 -0.0871 0.17865   7
  -3  -4   1 0.16058 0.29575   8
  -3  -4   1 0.21309 0.33618   2
  -3  -4   1 -0.1686 0.31648   9
  -3  -4   1 -0.1897 0.25930   6
  -3  -4   1 -0.2476 0.10126   3
   2   4  -1 210.166 6.71099   4
   2   4  -1 204.079 6.53944   1
   2   4  -1 209.021 6.46042   7
   2   4  -1 211.187 6.35537   5
  -2  -4   1 205.415 6.70545   6
  -2  -4   1 200.406 6.33703   3
  -2  -4   1 207.104 6.70925   2
  -2  -4   1 208.682 6.78118   9
  -2  -4   1 212.645 6.54179   8
   1   4  -1 2.27263 0.42465   9
   1   4  -1 2.28363 0.29486   5
   1   4  -1 2.99495 0.36921   7
   1   4  -1 2.68840 0.38691   1
   1   4  -1 2.52646 0.38186   4
  -1  -4   1 2.43163 0.34430   3
  -1  -4   1 2.53306 0.47134   2
  -1  -4   1 2.67240 0.38214   8
  -1  -4   1 2.11619 0.47771   9
  -1  -4   1 3.20553 0.49506   6
   0   4  -1 141.244 4.67207   9
   0   4  -1 144.996 4.32125   4
   0   4  -1 139.356 4.46897   5
   0   4  -1 138.618 4.46949   7
   0   4  -1 140.519 4.42800   1
   0  -4   1 137.970 4.54716   3
   0  -4   1 143.590 4.57366   8
   0  -4   1 141.575 4.71983   9
   0  -4   1 141.043 4.64599   2
   0  -4   1 141.750 4.56542   6
  -1   4  -1 203.340 6.50484   9
  -1   4  -1 203.836 6.23624   1
  -1   4  -1 199.093 6.36203   5
  -1   4  -1 205.434 6.31816   7
   1  -4   1 208.495 6.35604   6
   1  -4   1 202.143 6.45569   2
   1  -4   1 205.704 6.45184   8
   1  -4   1 197.946 6.47343   3
   1  -4   1 213.856 6.53872   9
  -2   4  -1 39.0399 1.54193   5
  -2   4  -1 38.9853 1.47129   7
  -2   4  -1 40.3148 1.65471   9
  -2   4  -1 39.1659 1.29148   4
  -2   4  -1 38.0943 1.38446   1
   2  -4   1 38.9211 1.60562   8
   2  -4   1 38.1253 1.54956   5
   2  -4   1 36.9626 1.64968   3
   2  -4   1 41.0884 1.65849   9
   2  -4   1 37.9370 1.29425   4
   2  -4   1 38.9772 1.60279   2
   2  -4   1 37.2418 1.51089   6
  -3   4  -1 13.6165 0.72740   7
  -3   4  -1 14.0991 0.83868   5
  -3   4  -1 14.1848 0.69198   1
  -3   4  -1 15.4489 0.92517   9
   3  -4   1 13.8651 0.74927   4
   3  -4   1 15.3977 0.96261   9
   3  -4   1 14.0005 0.84931   6
   3  -4   1 14.7907 0.89017   2
   3  -4   1 15.1457 0.87119   5
   3  -4   1 14.7626 0.92829   3
   3  -4   1 14.6154 0.88023   8
  -4   4  -1 226.668 7.48950   5
  -4   4  -1 234.659 7.33946   1
  -4   4  -1 230.466 7.66273   9
  -4   4  -1 242.631 7.41121   7
   4  -4   1 240.167 7.54312   5
   4  -4   1 267.912 7.71171   8
   4  -4   1 239.883 7.40270   7
   4  -4   1 236.211 7.70526   3
   4  -4   1 233.575 7.65936   2
   4  -4   1 234.158 7.55101   4
   4  -4   1 241.977 7.35290   1
   4  -4   1 239.809 7.68307   6
   4  -4   1 229.245 7.68974   9
  -5   4  -1 6.87898 0.69899   9
  -5   4  -1 6.84688 0.57559   1
  -5   4  -1 6.18073 0.66903   5
  -5   4  -1 5.88393 0.62771   7
   5  -4   1 6.57334 0.79183   3
   5  -4   1 5.93913 0.62202   1
   5  -4   1 5.37737 0.73868   9
   5  -4   1 5.93445 0.61689   7
   5  -4   1 5.42745 0.78279   4
   5  -4   1 5.32563 0.63255   5
   5  -4   1 5.25396 0.73094   8
   5  -4   1 7.41977 0.86991   2
   5  -4   1 6.69734 0.90885   6
  -6   4  -1 71.6330 2.60334   7
  -6   4  -1 72.6669 2.95973   9
  -6   4  -1 64.2048 2.63868   5
  -6   4  -1 61.1979 2.70914   3
  -6   4  -1 67.8129 2.57971   1
   6  -4   1 73.0149 2.74209   5
   6  -4   1 67.7422 2.94731   4
   6  -4   1 70.0196 2.59073   1
   6  -4   1 71.6962 3.07220   6
   6  -4   1 72.9552 2.61747   7
   6  -4   1 66.1477 2.81804   3
   6  -4   1 72.6460 3.02764   9
   6  -4   1 67.6944 2.91823   2
   6  -4   1 69.5965 2.80632   8
  -7   4  -1 0.63337 0.37603   8
  -7   4  -1 0.29921 0.47238   3
  -7   4  -1 1.43789 0.60360   9
  -7   4  -1 0.22813 0.37484   5
  -7   4  -1 0.28840 0.37535   7
   7  -4   1 -0.1830 0.38066   5
   7  -4   1 0.38942 0.42057   2
   7  -4   1 0.45484 0.48178   4
   7  -4   1 -0.0668 0.50428   9
   7  -4   1 0.15240 0.39807   8
   7  -4   1 0.86940 0.67424   6
   7  -4   1 0.30611 0.41241   1
   7  -4   1 0.71612 0.51002   3
   7  -4   1 0.36654 0.36834   7
  -8   4  -1 2.02336 0.67170   3
  -8   4  -1 2.20188 0.56327   5
  -8   4  -1 1.46363 0.50487   8
  -8   4  -1 1.39768 0.69764   9
  -8   4  -1 1.81080 0.60382   2
  -8   4  -1 2.41721 0.57211   7
   8  -4   1 0.99694 0.48732   7
   8  -4   1 1.63667 0.75892   9
   8  -4   1 1.73699 0.66155   2
   8  -4   1 2.09791 0.63077   1
   8  -4   1 1.90243 0.68793   3
   8  -4   1 1.51012 0.83112   6
   8  -4   1 1.53191 0.56391   5
   8  -4   1 1.73157 0.57577   8
   8  -4   1 1.93332 0.74495   4
  -9   4  -1 0.82434 0.61429   3
  -9   4  -1 1.12273 0.97167   6
  -9   4  -1 -0.3044 0.61339   9
  -9   4  -1 2.38756 0.59581   5
  -9   4  -1 0.74423 0.52447   7
  -9   4  -1 0.72972 0.61943   8
  -9   4  -1 -0.3675 0.61613   2
   9  -4   1 1.40741 0.57619   7
   9  -4   1 1.48031 0.91297   4
   9  -4   1 1.14335 0.58780   5
   9  -4   1 1.71688 1.01627   6
   9  -4   1 0.68612 0.66788   8
   9  -4   1 1.44649 0.73498   3
   9  -4   1 1.10996 0.55726   1
   9  -4   1 1.23572 0.87216   2
 -10   4  -1 -1.0453 0.78030   6
 -10   4  -1 -0.3687 0.55406   8
 -10   4  -1 0.62771 0.51619   7
 -10   4  -1 -0.2052 0.45629   2
 -10   4  -1 -0.2231 0.65117   9
 -10   4  -1 0.27090 0.53132   3
  10  -4   1 -0.0396 0.60315   1
  10  -4   1 -0.0658 0.57431   2
  10  -4   1 0.66364 0.56219   7
  10  -4   1 0.30379 0.69937   6
  10  -4   1 -1.1585 0.57949   3
  10  -4   1 0.34723 0.63376   8
  10  -4   1 -0.1382 0.87064   4
 -11   4  -1 6.85894 1.27448   2
 -11   4  -1 4.41256 1.27374   6
 -11   4  -1 4.09135 0.95881   8
 -11   4  -1 8.59087 1.55426   4
 -11   4  -1 4.31645 1.03481   9
  11  -4   1 5.61756 1.09476   1
  11  -4   1 5.53325 1.15543   2
  11  -4   1 6.21539 1.56194   4
  11  -4   1 4.77255 1.48803   6
 -12   4  -1 5.14111 1.59223   6
 -12   4  -1 2.80180 1.02545   2
 -12   4  -1 4.27910 1.23299   4
  12  -4   1 3.55981 1.40952   4
  12  -4   1 2.78709 1.41914   6
  12  -4   1 2.41419 0.95911   1
 -13   4  -1 0.21906 0.92191   6
 -13   4  -1 1.99797 0.87815   4
 -13   4  -1 2.20179 0.85278   1
 -13   4  -1 0.71416 0.96619   2
  13  -4   1 1.02693 0.99839   1
  13  -4   1 0.58461 0.95664   6
  13  -4   1 1.87935 1.33910   4
  13   3  -1 -0.1804 0.77065   1
  13   3  -1 0.63822 1.17744   4
 -13  -3   1 -2.2511 1.13780   2
 -13  -3   1 -1.0418 1.64704   6
 -13  -3   1 1.78922 1.12200   4
  12   3  -1 1.66946 1.19219   1
  12   3  -1 2.04766 1.26617   4
 -12  -3   1 2.81616 1.64795   6
 -12  -3   1 0.15742 0.89040   2
 -12  -3   1 1.05617 0.97539   4
  11   3  -1 1.12176 0.85743   1
  11   3  -1 2.13215 0.84813   7
  11   3  -1 0.98893 1.04806   4
 -11  -3   1 0.90326 0.85164   2
 -11  -3   1 1.11247 1.00585   6
 -11  -3   1 2.45707 1.14819   4
  10   3  -1 1.20903 0.92465   1
  10   3  -1 0.48091 0.70123   7
  10   3  -1 1.77047 1.04248   4
 -10  -3   1 2.44889 1.11129   2
 -10  -3   1 2.58680 1.11454   6
   9   3  -1 0.14150 0.58366   7
   9   3  -1 0.06082 0.78455   4
   9   3  -1 0.79427 0.65478   1
  -9  -3   1 1.23109 1.14316   6
  -9  -3   1 1.16876 0.66788   2
  -9  -3   1 0.62736 0.79242   9
   8   3  -1 -0.0386 0.66245   1
   8   3  -1 -1.1632 0.59311   4
   8   3  -1 0.37269 0.39113   7
  -8  -3   1 0.71339 0.72672   9
  -8  -3   1 -0.0007 0.66296   2
  -8  -3   1 0.18292 0.45474   8
  -8  -3   1 -0.2386 0.62246   6
   7   3  -1 118.560 5.08051   4
   7   3  -1 120.154 4.54435   1
   7   3  -1 116.192 4.27011   7
  -7  -3   1 125.924 4.71940   9
  -7  -3   1 124.156 4.16728   8
  -7  -3   1 116.784 4.96313   6
  -7  -3   1 121.029 4.61120   2
   6   3  -1 12.0816 0.87346   7
   6   3  -1 10.9747 0.99800   1
   6   3  -1 13.7035 0.75369   5
   6   3  -1 13.0100 1.32967   4
  -6  -3   1 14.0671 1.41331   6
  -6  -3   1 15.6889 0.93111   8
  -6  -3   1 13.6093 1.22714   9
  -6  -3   1 12.8993 1.06848   2
   5   3  -1 0.51546 0.27284   7
   5   3  -1 0.57857 0.35882   1
   5   3  -1 0.63342 0.23191   5
   5   3  -1 0.16989 0.47044   4
  -5  -3   1 0.63717 0.32478   8
  -5  -3   1 0.76053 0.48322   2
  -5  -3   1 0.68669 0.57748   6
  -5  -3   1 1.00094 0.43875   9
   4   3  -1 48.7878 2.38124   4
   4   3  -1 49.6132 2.06974   1
   4   3  -1 50.6205 1.77011   5
   4   3  -1 51.0077 1.94029   7
  -4  -3   1 53.5100 2.24303   9
  -4  -3   1 52.1205 1.91388   8
  -4  -3   1 51.6126 2.30557   6
  -4  -3   1 52.3661 2.16997   2
   3   3  -1 0.07921 0.30165   1
   3   3  -1 0.78968 0.07422   3
   3   3  -1 0.84018 0.39648   4
   3   3  -1 0.97860 0.20205   5
   3   3  -1 3.08539 0.40492   7
   3   3  -1 0.88818 0.35742   9
  -3  -3   1 1.17294 0.29851   8
  -3  -3   1 0.84963 0.08701   3
  -3  -3   1 0.54143 0.40081   9
  -3  -3   1 1.02556 0.34412   2
  -3  -3   1 0.72246 0.42851   6
   2   3  -1 198.360 6.46217   1
   2   3  -1 215.354 6.68112   4
   2   3  -1 232.418 6.32032   5
   2   3  -1 200.280 6.38241   7
  -2  -3   1 200.009 6.62976   6
  -2  -3   1 205.676 6.58427   2
  -2  -3   1 216.366 6.44076   8
  -2  -3   1 196.251 6.23652   3
  -2  -3   1 208.651 6.64633   9
   1   3  -1 449.524 13.3024   4
   1   3  -1 429.859 13.1961   7
   1   3  -1 445.693 13.2266   1
   1   3  -1 440.027 13.1546   5
  -1  -3   1 428.021 13.1673   3
  -1  -3   1 450.993 13.3672   6
  -1  -3   1 453.481 13.4440   9
  -1  -3   1 438.524 13.3771   2
  -1  -3   1 448.776 13.2567   8
   0   3  -1 4.82818 0.34467   1
   0   3  -1 4.78966 0.33298   5
   0   3  -1 6.81796 0.53354   9
   0   3  -1 4.68977 0.27102   4
   0   3  -1 4.54640 0.36663   7
   0  -3   1 4.48104 0.38446   3
   0  -3   1 6.49803 0.50977   6
   0  -3   1 6.11705 0.50480   2
   0  -3   1 4.70791 0.56410   9
   0  -3   1 4.04552 0.37177   8
  -1   3  -1 215.873 6.64210   5
  -1   3  -1 219.118 6.75036   9
  -1   3  -1 211.984 6.51140   1
  -1   3  -1 216.639 6.58812   7
   1  -3   1 216.480 6.64154   6
   1  -3   1 223.964 6.75784   9
   1  -3   1 225.023 6.72736   2
   1  -3   1 209.272 6.72454   3
   1  -3   1 216.614 6.66041   5
   1  -3   1 214.488 6.69392   8
  -2   3  -1 388.542 11.5212   9
  -2   3  -1 372.248 11.4093   5
  -2   3  -1 375.693 11.2553   1
  -2   3  -1 371.644 11.3235   7
   2  -3   1 374.301 11.4834   8
   2  -3   1 385.882 11.5405   9
   2  -3   1 372.121 11.4506   6
   2  -3   1 374.138 11.4251   5
   2  -3   1 392.615 11.3195   4
   2  -3   1 371.532 11.5303   3
   2  -3   1 386.676 11.5079   2
  -3   3  -1 38.9215 1.37133   1
  -3   3  -1 36.6504 1.39160   7
  -3   3  -1 36.0997 1.46225   5
  -3   3  -1 37.3697 1.57162   9
   3  -3   1 36.3264 1.49913   4
   3  -3   1 37.0171 1.56948   2
   3  -3   1 37.3885 1.62267   9
   3  -3   1 40.0704 1.51244   5
   3  -3   1 36.6045 1.57109   3
   3  -3   1 36.0087 1.57618   6
   3  -3   1 37.7584 1.54473   8
   3  -3   1 37.9642 1.40033   7
   3  -3   1 36.4315 1.35940   1
  -4   3  -1 5.79057 0.56205   9
  -4   3  -1 4.58566 0.49853   5
  -4   3  -1 4.70891 0.46881   7
   4  -3   1 3.97593 0.55585   8
   4  -3   1 5.01068 0.65955   6
   4  -3   1 5.59389 0.70140   4
   4  -3   1 5.43957 0.45960   7
   4  -3   1 4.91568 0.50205   1
   4  -3   1 5.21071 0.54779   5
   4  -3   1 5.39822 0.63188   3
   4  -3   1 5.25642 0.67248   9
   4  -3   1 4.85423 0.62010   2
  -5   3  -1 13.2915 0.83698   5
  -5   3  -1 10.5099 0.87657   3
  -5   3  -1 13.1696 1.00327   9
   5  -3   1 13.9310 0.96217   8
   5  -3   1 13.7750 1.04951   4
   5  -3   1 14.6315 0.82156   7
   5  -3   1 14.0133 1.10108   6
   5  -3   1 14.4466 0.82308   1
   5  -3   1 13.6641 1.02132   2
   5  -3   1 15.4337 1.00171   3
   5  -3   1 13.7297 0.85987   5
   5  -3   1 14.9329 1.09232   9
  -6   3  -1 98.6772 3.74489   3
  -6   3  -1 103.765 3.64431   5
  -6   3  -1 103.817 3.74882   8
  -6   3  -1 105.653 3.97567   9
   6  -3   1 103.496 4.09721   4
   6  -3   1 105.356 3.84193   3
   6  -3   1 106.045 4.04439   9
   6  -3   1 106.476 3.68610   5
   6  -3   1 111.815 3.65306   7
   6  -3   1 104.469 3.96330   2
   6  -3   1 112.426 3.87774   8
   6  -3   1 105.192 4.16584   6
   6  -3   1 103.516 3.68024   1
  -7   3  -1 0.44201 0.42444   3
  -7   3  -1 1.24419 0.48209   8
  -7   3  -1 0.47196 0.49267   2
  -7   3  -1 1.04679 0.41037   5
  -7   3  -1 0.56103 0.41128   9
   7  -3   1 0.76428 0.68962   6
   7  -3   1 0.72939 0.47836   2
   7  -3   1 0.54691 0.47419   3
   7  -3   1 0.58869 0.47832   1
   7  -3   1 0.61485 0.40477   5
   7  -3   1 0.78365 0.49070   8
   7  -3   1 1.64008 0.77955   4
   7  -3   1 1.06694 0.42625   7
   7  -3   1 0.99098 0.51089   9
  -8   3  -1 4.95116 0.94472   9
  -8   3  -1 5.87387 0.76536   5
  -8   3  -1 4.27355 1.11400   6
  -8   3  -1 5.48299 0.80528   8
  -8   3  -1 4.23295 0.79937   2
  -8   3  -1 5.57688 0.80676   3
   8  -3   1 4.72839 0.70334   5
   8  -3   1 4.25925 1.11201   4
   8  -3   1 4.49619 0.83294   1
   8  -3   1 6.11631 0.90120   8
   8  -3   1 4.65640 0.87051   2
   8  -3   1 4.87505 0.84017   3
   8  -3   1 6.02944 1.23996   6
   8  -3   1 5.04148 0.73850   7
  -9   3  -1 20.3739 1.52479   2
  -9   3  -1 19.4008 1.34433   3
  -9   3  -1 19.6680 1.28112   5
  -9   3  -1 20.1560 1.91975   6
  -9   3  -1 20.2498 1.57474   9
  -9   3  -1 21.1248 1.36373   8
   9  -3   1 22.3221 1.96504   4
   9  -3   1 20.8938 1.97415   6
   9  -3   1 18.1822 1.45235   1
   9  -3   1 20.0709 1.31158   7
   9  -3   1 20.5306 1.31461   5
   9  -3   1 17.1867 1.42237   8
   9  -3   1 18.0209 1.39035   3
   9  -3   1 18.1824 1.56332   2
 -10   3  -1 2.24707 1.01828   6
 -10   3  -1 0.50901 0.57445   9
 -10   3  -1 1.32696 0.67291   8
 -10   3  -1 1.90064 0.80536   2
  10  -3   1 1.95478 0.95083   6
  10  -3   1 0.56689 0.71704   1
  10  -3   1 1.95035 0.78283   2
  10  -3   1 1.89367 0.63294   7
  10  -3   1 2.28424 1.18383   4
 -11   3  -1 1.17419 0.75499   8
 -11   3  -1 0.23619 0.71078   2
 -11   3  -1 0.15503 0.57633   9
 -11   3  -1 2.49282 1.31883   6
  11  -3   1 0.72437 0.72456   2
  11  -3   1 2.30367 1.28374   4
  11  -3   1 1.26820 0.66961   1
  11  -3   1 0.63534 1.17600   6
 -12   3  -1 5.05438 1.29096   4
 -12   3  -1 3.96697 1.03491   2
 -12   3  -1 6.73449 1.53956   6
  12  -3   1 6.50134 1.75635   4
  12  -3   1 6.00918 1.22733   1
  12  -3   1 7.48192 1.65310   6
 -13   3  -1 4.26777 1.61035   6
 -13   3  -1 3.88857 1.22797   4
 -13   3  -1 0.49232 0.71142   2
  13  -3   1 1.22938 1.07456   4
  13  -3   1 1.38804 0.97325   1
  13  -3   1 3.31565 1.57734   6
  13   2  -1 2.61914 0.98692   1
  13   2  -1 3.99306 1.53461   4
 -13  -2   1 1.83848 1.08884   2
 -13  -2   1 4.56759 1.35753   4
 -13  -2   1 2.67596 1.73368   6
  12   2  -1 -0.3585 0.87922   4
  12   2  -1 0.80305 0.76105   1
 -12  -2   1 -0.1383 0.78564   2
 -12  -2   1 1.77129 1.44464   6
 -12  -2   1 2.90359 1.25137   4
  11   2  -1 0.87105 0.72624   7
  11   2  -1 0.99998 1.04895   4
  11   2  -1 0.31004 0.92107   1
 -11  -2   1 0.85664 1.25525   6
 -11  -2   1 1.06445 0.87452   4
 -11  -2   1 1.01154 0.82328   2
  10   2  -1 4.10455 0.92563   7
  10   2  -1 4.89414 1.45900   4
  10   2  -1 5.71852 1.11022   1
 -10  -2   1 5.13494 1.05872   9
 -10  -2   1 4.98012 1.17786   2
 -10  -2   1 4.77746 1.33654   6
   9   2  -1 3.93972 1.28452   4
   9   2  -1 3.17580 0.76567   7
   9   2  -1 2.80136 1.04025   6
   9   2  -1 1.79570 0.88062   1
  -9  -2   1 2.13634 0.90051   9
  -9  -2   1 2.55643 0.89738   2
  -9  -2   1 3.36051 1.04767   6
   8   2  -1 -0.3518 0.46908   7
   8   2  -1 0.22158 0.47952   1
   8   2  -1 -0.9643 0.81297   6
   8   2  -1 -1.2454 0.59931   4
  -8  -2   1 -0.0850 0.40566   8
  -8  -2   1 -0.6077 0.86414   6
  -8  -2   1 0.01497 0.48177   9
  -8  -2   1 -0.8975 0.33675   2
   7   2  -1 1.08296 0.50857   7
   7   2  -1 0.49048 0.46644   1
   7   2  -1 1.33750 0.35741   5
   7   2  -1 0.79658 0.72338   4
   7   2  -1 0.80022 0.67154   6
  -7  -2   1 1.21070 0.44742   8
  -7  -2   1 1.88681 0.64729   2
  -7  -2   1 2.29366 0.70272   9
  -7  -2   1 0.65961 0.60457   6
   6   2  -1 0.64122 0.42893   1
   6   2  -1 0.97189 0.67113   4
   6   2  -1 1.37470 0.32265   5
   6   2  -1 1.14298 0.76930   6
   6   2  -1 0.47910 0.38414   7
  -6  -2   1 0.18990 0.62673   6
  -6  -2   1 1.13510 0.53346   2
  -6  -2   1 1.20925 0.35273   8
  -6  -2   1 0.61263 0.50746   9
   5   2  -1 3.55182 0.39447   5
   5   2  -1 2.26548 0.71302   4
   5   2  -1 3.86542 0.52631   7
   5   2  -1 3.54667 0.64771   1
   5   2  -1 2.66592 0.81120   6
  -5  -2   1 2.88124 0.60052   9
  -5  -2   1 3.01390 0.52283   2
  -5  -2   1 3.43461 0.78721   6
  -5  -2   1 3.19450 0.41565   8
   4   2  -1 8.61124 0.94458   4
   4   2  -1 9.06724 0.62863   7
   4   2  -1 8.96483 0.69197   1
   4   2  -1 9.50605 0.52712   5
   4   2  -1 9.80276 0.88862   6
  -4  -2   1 10.3954 0.59903   8
  -4  -2   1 9.22277 0.70461   2
  -4  -2   1 9.27732 0.83200   6
  -4  -2   1 9.60952 0.80783   9
   3   2  -1 117.434 3.82756   7
   3   2  -1 117.805 4.21040   4
   3   2  -1 122.544 3.72608   5
   3   2  -1 121.423 4.20035   6
   3   2  -1 117.263 3.95649   1
  -3  -2   1 116.227 4.14012   6
  -3  -2   1 123.179 4.00173   2
  -3  -2   1 121.109 3.78217   8
  -3  -2   1 123.774 4.05347   9
   2   2  -1 396.073 11.8926   9
   2   2  -1 405.469 11.5800   3
   2   2  -1 384.537 11.9933   4
   2   2  -1 377.636 11.6327   5
   2   2  -1 377.591 11.7160   7
   2   2  -1 379.661 11.8013   1
  -2  -2   1 392.933 11.9045   9
  -2  -2   1 386.383 11.8560   2
  -2  -2   1 439.267 11.6273   3
  -2  -2   1 394.437 11.7067   8
  -2  -2   1 387.563 11.9659   6
   1   2  -1 8.89871 0.51732   4
   1   2  -1 8.08230 0.45242   1
   1   2  -1 10.4949 0.42178   5
   1   2  -1 9.27931 0.43384   7
  -1  -2   1 8.89018 0.46053   8
  -1  -2   1 8.70546 0.52111   6
  -1  -2   1 9.41222 0.54034   2
  -1  -2   1 8.70523 0.39006   3
  -1  -2   1 9.70783 0.57298   9
   0   2  -1 128.066 3.98892   5
   0   2  -1 135.880 3.91765   4
   0   2  -1 132.935 3.98660   7
   0   2  -1 131.260 3.94520   1
   0   2  -1 118.087 4.08183   9
   0  -2   1 139.395 3.91658   4
   0  -2   1 127.386 4.07726   2
   0  -2   1 131.670 4.02916   8
   0  -2   1 129.591 4.02980   3
   0  -2   1 127.907 4.06530   6
   0  -2   1 134.534 4.11969   9
  -1   2  -1 815.756 25.1026   5
  -1   2  -1 853.737 25.1898   9
  -1   2  -1 816.454 25.0493   7
  -1   2  -1 806.501 25.2705   1
   1  -2   1 967.644 25.2369   9
   1  -2   1 908.782 25.4759   4
   1  -2   1 848.743 25.1596   8
   1  -2   1 829.114 25.2904   6
   1  -2   1 843.499 25.1850   3
   1  -2   1 858.993 25.1732   2
   1  -2   1 833.325 25.1187   5
  -2   2  -1 4.62301 0.28442   7
  -2   2  -1 4.12490 0.38525   9
  -2   2  -1 4.19295 0.30982   5
   2  -2   1 4.78031 0.28536   1
   2  -2   1 3.67491 0.40230   6
   2  -2   1 4.32247 0.37547   4
   2  -2   1 5.96491 0.41401   3
   2  -2   1 3.96053 0.31145   5
   2  -2   1 4.38396 0.38765   2
   2  -2   1 3.80194 0.44689   9
   2  -2   1 5.06800 0.38096   8
   2  -2   1 4.03594 0.28860   7
  -3   2  -1 144.161 4.65114   9
  -3   2  -1 142.098 4.62604   9
  -3   2  -1 135.851 4.43622   5
   3  -2   1 144.529 4.40666   7
   3  -2   1 144.473 4.70495   6
   3  -2   1 142.487 4.55508   8
   3  -2   1 139.988 4.42241   1
   3  -2   1 141.601 4.63003   2
   3  -2   1 137.761 4.56113   3
   3  -2   1 141.986 4.66398   9
   3  -2   1 142.256 4.46254   5
   3  -2   1 139.908 4.63398   4
  -4   2  -1 99.1910 3.32922   8
  -4   2  -1 98.7079 3.51766   9
  -4   2  -1 101.059 3.51722   9
  -4   2  -1 89.6465 3.30605   3
   4  -2   1 100.526 3.38759   8
   4  -2   1 99.8994 3.27831   5
   4  -2   1 101.554 3.23331   7
   4  -2   1 100.914 3.39920   3
   4  -2   1 93.4227 3.26351   1
   4  -2   1 99.4113 3.50413   2
   4  -2   1 100.144 3.62645   6
   4  -2   1 100.180 3.55983   9
   4  -2   1 98.0719 3.57704   4
  -5   2  -1 73.7378 2.84045   2
  -5   2  -1 65.8208 2.63760   3
  -5   2  -1 71.9997 2.67512   8
  -5   2  -1 75.0586 2.89583   9
   5  -2   1 76.9670 2.70419   1
   5  -2   1 75.1321 3.07533   6
   5  -2   1 74.2334 2.90000   2
   5  -2   1 78.2669 2.75996   3
   5  -2   1 72.3739 2.60282   5
   5  -2   1 75.5782 2.95159   9
   5  -2   1 74.8939 2.59372   7
   5  -2   1 77.6241 2.77011   8
   5  -2   1 70.4916 2.99455   4
  -6   2  -1 18.9360 1.27296   9
  -6   2  -1 19.4954 1.23257   2
  -6   2  -1 20.4108 1.14898   8
  -6   2  -1 19.7550 1.12929   3
   6  -2   1 21.3877 1.45610   4
   6  -2   1 20.3857 1.35686   9
   6  -2   1 21.3391 1.17325   3
   6  -2   1 19.3993 1.17772   1
   6  -2   1 20.8520 1.07764   7
   6  -2   1 21.8900 1.47971   6
   6  -2   1 19.5222 1.28461   2
   6  -2   1 19.3559 1.13264   8
   6  -2   1 20.9455 1.09015   5
  -7   2  -1 6.29494 1.03476   6
  -7   2  -1 5.49892 0.71362   3
  -7   2  -1 5.29593 0.88674   9
  -7   2  -1 5.03221 0.85439   2
  -7   2  -1 4.85735 0.65497   8
   7  -2   1 4.70170 0.86633   2
   7  -2   1 6.55306 0.72167   7
   7  -2   1 6.28164 0.68977   5
   7  -2   1 4.76101 0.74170   8
   7  -2   1 6.23406 0.84507   1
   7  -2   1 5.64864 1.00856   6
   7  -2   1 6.60414 0.78456   3
   7  -2   1 6.23139 1.09301   4
  -8   2  -1 11.7362 1.31118   6
  -8   2  -1 12.9365 0.96307   3
  -8   2  -1 12.0343 0.86677   5
  -8   2  -1 12.3238 1.13151   2
  -8   2  -1 14.0919 1.09024   8
  -8   2  -1 11.0226 1.32535   9
   8  -2   1 11.3193 1.56107   4
   8  -2   1 10.6526 0.99364   1
   8  -2   1 13.1584 1.03923   3
   8  -2   1 12.3556 0.90607   5
   8  -2   1 13.4994 1.72693   6
   8  -2   1 11.8796 0.96260   7
   8  -2   1 14.2481 1.26585   2
  -9   2  -1 1.57864 0.58668   8
  -9   2  -1 1.25436 0.75312   2
  -9   2  -1 1.16457 0.96587   6
  -9   2  -1 2.53128 0.85272   9
  -9   2  -1 1.78832 0.53439   3
   9  -2   1 2.02683 0.66370   1
   9  -2   1 0.85389 1.01820   4
   9  -2   1 0.88328 0.81346   2
   9  -2   1 1.80567 1.05235   6
   9  -2   1 2.97552 0.65661   7
 -10   2  -1 -0.2714 0.63482   2
 -10   2  -1 -0.2635 0.53764   8
 -10   2  -1 0.06146 0.71784   9
 -10   2  -1 0.35826 0.71650   6
  10  -2   1 0.85581 0.78463   1
  10  -2   1 1.05750 1.08089   4
  10  -2   1 0.34409 0.76018   6
  10  -2   1 1.02770 0.56663   7
 -11   2  -1 1.63429 0.91151   2
 -11   2  -1 2.10492 1.27209   6
  11  -2   1 1.71936 1.00644   4
  11  -2   1 2.13966 1.33038   6
  11  -2   1 1.64763 0.90016   1
 -12   2  -1 2.03015 1.06709   6
 -12   2  -1 2.75138 0.94610   2
 -12   2  -1 5.28582 1.24536   4
  12  -2   1 4.72275 1.64567   6
  12  -2   1 2.20574 1.03513   1
  12  -2   1 2.88142 1.21594   4
 -13   2  -1 9.43560 1.82222   4
 -13   2  -1 8.06573 1.94149   6
 -13   2  -1 3.29194 1.20159   2
  13  -2   1 4.40773 1.42132   4
  13  -2   1 5.77134 1.64141   6
  13  -2   1 5.89470 1.32342   1
  13   1  -1 1.20606 1.08590   1
  13   1  -1 0.40475 1.06700   4
 -13  -1   1 1.83713 1.62352   6
 -13  -1   1 4.91488 1.49137   4
 -13  -1   1 0.43236 1.17994   2
  12   1  -1 0.14975 0.97975   4
  12   1  -1 0.67751 0.79509   1
 -12  -1   1 0.69084 0.85120   4
 -12  -1   1 0.33988 0.91582   2
 -12  -1   1 1.12742 1.39720   6
  11   1  -1 0.75801 0.72669   7
  11   1  -1 1.05295 0.99582   4
  11   1  -1 0.17671 0.64064   1
 -11  -1   1 1.40716 1.25233   6
 -11  -1   1 0.63533 0.83448   4
 -11  -1   1 -0.6127 0.47547   2
  10   1  -1 0.07801 1.08021   6
  10   1  -1 -1.0725 0.66751   1
  10   1  -1 -0.1656 0.61398   7
  10   1  -1 0.07367 0.79552   4
 -10  -1   1 -0.3833 0.45330   2
 -10  -1   1 1.66642 1.13574   6
 -10  -1   1 -0.0102 0.53901   9
   9   1  -1 0.50540 0.76358   6
   9   1  -1 1.49743 0.85178   1
   9   1  -1 1.01624 0.84056   4
   9   1  -1 1.81152 0.69363   7
  -9  -1   1 0.54807 0.54075   2
  -9  -1   1 0.53704 0.74623   6
  -9  -1   1 0.13219 0.49831   9
  -9  -1   1 0.81259 0.46625   8
   8   1  -1 13.4505 1.46798   6
   8   1  -1 10.1337 1.18540   1
   8   1  -1 10.4761 1.61006   4
   8   1  -1 11.3003 1.11759   7
  -8  -1   1 10.0221 1.44798   6
  -8  -1   1 12.0166 1.22747   2
  -8  -1   1 10.6629 0.88578   8
  -8  -1   1 10.2438 1.08513   9
   7   1  -1 1.96920 0.57698   1
   7   1  -1 1.72911 0.78180   4
   7   1  -1 2.04333 0.47811   7
   7   1  -1 1.68858 0.41443   5
   7   1  -1 1.49463 0.72624   6
  -7  -1   1 2.01078 0.44351   8
  -7  -1   1 1.35912 0.59576   2
  -7  -1   1 2.46259 0.67084   9
  -7  -1   1 1.95813 0.74388   6
   6   1  -1 5.99460 1.16714   4
   6   1  -1 5.45828 0.76643   1
   6   1  -1 6.94930 0.72903   7
   6   1  -1 6.40751 1.02686   6
   6   1  -1 7.40451 0.57520   5
  -6  -1   1 6.22630 0.56966   8
  -6  -1   1 6.24425 0.77661   2
  -6  -1   1 6.58935 0.99652   6
  -6  -1   1 5.44150 0.41033   3
  -6  -1   1 7.90103 0.79153   9
   5   1  -1 60.4899 2.78949   4
   5   1  -1 63.2150 2.49298   1
   5   1  -1 62.5516 2.19145   5
   5   1  -1 61.6502 2.78365   6
   5   1  -1 64.8222 2.33829   7
  -5  -1   1 63.4278 2.75870   6
  -5  -1   1 65.1862 2.47707   2
  -5  -1   1 60.1179 2.01168   3
  -5  -1   1 62.6463 2.52674   9
  -5  -1   1 66.4804 2.23158   8
   4   1  -1 2.18846 0.41323   1
   4   1  -1 2.65602 0.20899   3
   4   1  -1 2.30507 0.30613   5
   4   1  -1 2.22979 0.57712   4
   4   1  -1 2.22455 0.59056   6
   4   1  -1 2.21748 0.34229   7
   4   1  -1 1.85464 0.37300   9
  -4  -1   1 2.49715 0.57585   6
  -4  -1   1 2.57399 0.42876   9
  -4  -1   1 2.07633 0.28774   8
  -4  -1   1 1.69818 0.17431   3
  -4  -1   1 2.01777 0.38078   2
   3   1  -1 750.019 23.0989   7
   3   1  -1 779.952 23.4576   6
   3   1  -1 781.067 23.0277   5
   3   1  -1 750.331 23.2605   9
   3   1  -1 792.587 23.5151   4
   3   1  -1 840.969 23.1484   3
   3   1  -1 779.692 23.2233   1
  -3  -1   1 783.769 23.2589   9
  -3  -1   1 789.407 23.0232   8
  -3  -1   1 786.824 23.2207   2
  -3  -1   1 762.398 23.1462   3
  -3  -1   1 779.420 23.4334   6
   2   1  -1 1083.69 32.6594   5
   2   1  -1 1088.31 32.6368   6
   2   1  -1 1092.73 32.4773   1
   2   1  -1 1146.78 32.5597   7
   2   1  -1 1090.00 32.6662   4
   2   1  -1 1105.15 32.7292   9
  -2  -1   1 1121.70 32.7276   9
  -2  -1   1 1107.81 32.4775   2
  -2  -1   1 1090.28 32.6194   6
   1   1  -1 66.4013 2.07099   5
   1   1  -1 66.8328 2.10075   7
   1   1  -1 67.3291 2.22491   4
   1   1  -1 74.7737 2.04547   3
   1   1  -1 67.8360 2.17256   9
   1   1  -1 66.5617 2.00610   3
   1   1  -1 65.9275 2.13258   1
  -1  -1   1 62.5298 2.02371   3
  -1  -1   1 66.8830 2.15424   2
  -1  -1   1 68.9438 2.18142   9
  -1  -1   1 67.2284 2.21927   6
  -1  -1   1 68.5802 2.06819   8
   0   1  -1 577.156 18.6224   3
   0   1  -1 653.958 18.6080   1
   0   1  -1 609.708 18.6379   7
   0   1  -1 585.689 18.6104   5
   0  -1   1 635.441 18.6521   2
   0  -1   1 655.080 18.7243   9
   0  -1   1 630.356 18.6931   6
   0  -1   1 649.615 18.7583   4
   0  -1   1 634.289 18.6481   3
   0  -1   1 651.060 18.7341   8
  -1   1  -1 28.7683 1.03945   9
  -1   1  -1 27.6402 0.90595   7
  -1   1  -1 26.2317 0.94036   5
  -1   1  -1 25.2916 0.96848   3
   1  -1   1 28.0050 1.03510   9
   1  -1   1 27.9484 0.90604   7
   1  -1   1 28.9975 1.00268   8
   1  -1   1 28.7674 0.90391   1
   1  -1   1 29.4444 0.99073   4
   1  -1   1 30.4443 1.05620   6
   1  -1   1 28.9691 0.95770   5
   1  -1   1 28.3461 1.02887   2
   1  -1   1 28.2194 1.00092   3
  -2   1  -1 88.8982 2.98596   9
  -2   1  -1 81.2150 2.84923   3
  -2   1  -1 91.5219 2.98053   9
  -2   1  -1 90.9848 2.87810   8
  -2   1  -1 90.2301 2.81532   5
   2  -1   1 91.1043 2.97451   2
   2  -1   1 93.0338 3.01543   9
   2  -1   1 90.0575 2.83530   1
   2  -1   1 90.9145 2.82316   5
   2  -1   1 91.0152 3.03854   6
   2  -1   1 87.9955 2.99143   4
   2  -1   1 91.4363 2.89877   3
   2  -1   1 93.4609 2.80108   7
   2  -1   1 93.5610 2.91597   8
  -3   1  -1 3.82553 0.47274   9
  -3   1  -1 5.32908 0.48947   9
  -3   1  -1 4.20128 0.37337   8
  -3   1  -1 3.94003 0.42944   3
   3  -1   1 5.13073 0.49233   1
   3  -1   1 5.01031 0.64526   6
   3  -1   1 4.44302 0.43431   9
   3  -1   1 4.93867 0.68343   4
   3  -1   1 4.30611 0.35063   5
   3  -1   1 4.96532 0.49936   9
   3  -1   1 4.89834 0.38993   3
   3  -1   1 4.45373 0.45581   2
   3  -1   1 4.66593 0.45296   8
   3  -1   1 4.15262 0.34948   7
  -4   1  -1 0.61123 0.32770   2
  -4   1  -1 0.52976 0.25447   8
  -4   1  -1 0.75800 0.35580   9
  -4   1  -1 0.92951 0.30549   9
  -4   1  -1 0.21349 0.25010   3
   4  -1   1 1.29398 0.40495   2
   4  -1   1 0.35387 0.27244   3
   4  -1   1 0.77826 0.40015   4
   4  -1   1 0.93743 0.49254   6
   4  -1   1 1.30937 0.42623   9
   4  -1   1 0.99206 0.33072   8
   4  -1   1 0.50395 0.19689   9
   4  -1   1 0.91059 0.34179   1
   4  -1   1 0.92872 0.24157   5
   4  -1   1 0.82446 0.25970   7
  -5   1  -1 7.26347 0.71810   9
  -5   1  -1 7.48188 0.62943   8
  -5   1  -1 5.81058 0.53194   3
  -5   1  -1 7.08576 0.66974   2
   5  -1   1 8.08836 1.08356   4
   5  -1   1 6.52175 0.57076   8
   5  -1   1 6.85319 0.58035   3
   5  -1   1 6.41282 0.72255   1
   5  -1   1 6.01853 0.73946   2
   5  -1   1 7.43318 0.54468   5
   5  -1   1 7.01133 0.57665   7
   5  -1   1 7.24864 0.95684   6
  -6   1  -1 4.03214 0.53379   3
  -6   1  -1 4.29086 0.59464   8
  -6   1  -1 4.28512 0.82660   6
  -6   1  -1 4.17240 0.69663   9
  -6   1  -1 3.79468 0.64712   2
   6  -1   1 5.16537 0.60102   3
   6  -1   1 4.24467 0.56156   7
   6  -1   1 4.41708 0.64072   1
   6  -1   1 4.33732 0.90568   4
   6  -1   1 4.97472 0.75765   2
   6  -1   1 4.67863 0.50969   5
   6  -1   1 4.45466 0.83682   6
  -7   1  -1 0.09670 0.28344   3
  -7   1  -1 0.03988 0.35831   9
  -7   1  -1 0.16861 0.65627   6
  -7   1  -1 0.04286 0.34141   2
  -7   1  -1 1.07527 0.44572   8
   7  -1   1 0.66707 0.39783   7
   7  -1   1 -0.3489 0.50890   4
   7  -1   1 0.27661 0.41802   2
   7  -1   1 -0.2290 0.63611   6
   7  -1   1 0.56192 0.32195   5
   7  -1   1 0.64076 0.40304   1
  -8   1  -1 1.20119 0.54340   2
  -8   1  -1 0.18453 0.60208   6
  -8   1  -1 1.01147 0.63955   9
  -8   1  -1 1.13376 0.39052   3
  -8   1  -1 0.43396 0.45183   8
   8  -1   1 0.96928 0.70338   6
   8  -1   1 0.67337 0.68513   2
   8  -1   1 -0.2009 0.79684   4
   8  -1   1 1.05856 0.43551   5
   8  -1   1 0.52054 0.45759   1
   8  -1   1 2.12090 0.56300   7
  -9   1  -1 -0.1668 0.64401   2
  -9   1  -1 -0.8887 0.81273   6
  -9   1  -1 0.18994 0.52698   9
  -9   1  -1 0.50588 0.52292   8
   9  -1   1 -0.2224 0.44161   7
   9  -1   1 -0.1096 0.65022   1
   9  -1   1 -0.4598 0.92982   4
   9  -1   1 -0.2217 0.88912   6
 -10   1  -1 4.50136 1.15155   6
 -10   1  -1 2.76694 0.72623   8
 -10   1  -1 2.87721 0.96567   9
 -10   1  -1 4.38453 0.93915   2
  10  -1   1 3.63732 0.79985   7
  10  -1   1 4.21980 1.23169   6
  10  -1   1 3.93812 1.21531   4
  10  -1   1 5.30673 1.10954   1
 -11   1  -1 1.34130 1.24967   6
 -11   1  -1 2.18313 1.00529   2
  11  -1   1 2.82846 1.15303   4
  11  -1   1 1.20394 0.93258   1
  11  -1   1 2.47098 1.11716   6
 -12   1  -1 1.72990 1.38153   6
 -12   1  -1 2.12399 0.90868   2
  12  -1   1 3.02030 1.52067   4
  12  -1   1 1.07743 1.38554   6
  12  -1   1 1.78480 1.04088   1
 -13   1  -1 4.11112 1.40178   4
 -13   1  -1 2.13833 1.23814   6
 -13   1  -1 1.09272 1.10869   2
  13  -1   1 3.85867 1.72668   4
  13  -1   1 2.81516 1.31347   6
  13  -1   1 2.29498 0.91788   1
  13   0  -1 -0.2219 0.69181   1
  13   0  -1 0.33712 1.42564   4
 -13   0   1 4.50572 1.48514   4
 -13   0   1 0.40251 1.02007   6
 -13   0   1 0.99222 1.04186   2
  12   0  -1 2.58209 1.49519   4
  12   0  -1 2.33074 1.12740   1
 -12   0   1 1.41570 1.15504   4
 -12   0   1 0.30568 1.25436   6
 -12   0   1 -0.0933 0.80909   2
  11   0  -1 0.64946 0.94880   1
  11   0  -1 2.28801 1.38711   4
  11   0  -1 1.89037 1.37271   6
  11   0  -1 1.43111 0.71961   7
 -11   0   1 0.17646 1.18093   6
 -11   0   1 0.81190 1.10433   4
 -11   0   1 0.55828 0.63454   2
 -11   0   1 -0.6101 0.79059   9
  10   0  -1 2.14990 0.93644   1
  10   0  -1 0.91762 1.16463   6
  10   0  -1 1.37970 1.15729   4
  10   0  -1 1.15570 0.53894   7
 -10   0   1 1.67477 0.69764   2
 -10   0   1 1.62176 0.83018   9
 -10   0   1 2.50657 1.16817   6
   9   0  -1 1.26396 0.75913   1
   9   0  -1 -0.6741 0.90487   4
   9   0  -1 1.21593 1.03840   6
   9   0  -1 0.96529 0.56083   7
  -9   0   1 0.43949 0.43128   8
  -9   0   1 2.21461 1.09410   6
  -9   0   1 0.43073 0.63510   2
  -9   0   1 0.44204 0.64658   9
   8   0  -1 7.30372 1.49938   4
   8   0  -1 7.44997 0.94297   7
   8   0  -1 7.76227 1.12262   1
   8   0  -1 8.20314 0.73968   5
   8   0  -1 8.15255 1.43870   6
  -8   0   1 8.11334 0.83754   8
  -8   0   1 9.29202 1.45990   6
  -8   0   1 7.93917 1.09827   9
  -8   0   1 6.90255 1.02543   2
   7   0  -1 0.21959 0.51197   6
   7   0  -1 0.57148 0.31400   5
   7   0  -1 0.32590 0.29316   3
   7   0  -1 0.47567 0.61986   4
   7   0  -1 -0.2703 0.47243   1
   7   0  -1 -0.2037 0.26575   7
  -7   0   1 -0.1599 0.42801   2
  -7   0   1 0.10435 0.24340   3
  -7   0   1 -0.2565 0.31771   9
  -7   0   1 0.47597 0.53446   6
  -7   0   1 0.12429 0.30443   8
   6   0  -1 21.2273 0.96633   3
   6   0  -1 21.0103 1.04014   5
   6   0  -1 19.6988 1.43413   6
   6   0  -1 20.8809 1.13270   7
   6   0  -1 18.8856 1.47500   4
   6   0  -1 18.5686 1.16606   1
  -6   0   1 20.1891 1.42203   6
  -6   0   1 19.1360 1.21789   9
  -6   0   1 17.7707 0.89171   3
  -6   0   1 20.4879 1.01225   8
  -6   0   1 19.2685 1.23572   2
   5   0  -1 195.920 6.49659   1
   5   0  -1 201.034 6.86090   6
   5   0  -1 209.341 6.40794   7
   5   0  -1 199.822 6.23417   3
   5   0  -1 203.108 6.29865   5
   5   0  -1 194.859 6.91323   4
  -5   0   1 213.153 7.03889   9
  -5   0   1 199.837 6.82767   6
  -5   0   1 202.602 6.53210   2
  -5   0   1 208.059 6.59815   9
  -5   0   1 183.960 6.17607   3
  -5   0   1 210.286 6.28929   8
   4   0  -1 57.1539 2.35593   6
   4   0  -1 56.5514 1.92707   3
   4   0  -1 56.2893 2.03288   7
   4   0  -1 58.3194 2.41726   4
   4   0  -1 55.4042 2.12692   1
   4   0  -1 54.4729 1.95884   5
  -4   0   1 55.6277 2.31357   6
  -4   0   1 54.5175 2.11066   2
  -4   0   1 57.0799 2.21859   9
  -4   0   1 60.0116 1.95382   8
  -4   0   1 55.0045 2.15772   9
   3   0  -1 421.502 12.5779   7
   3   0  -1 403.495 12.4855   3
   3   0  -1 415.505 12.9082   4
   3   0  -1 434.978 12.6921   2
   3   0  -1 428.469 12.5108   8
   3   0  -1 417.829 12.5291   5
   3   0  -1 420.381 12.8580   6
   3   0  -1 421.270 12.6575   1
   3   0  -1 413.485 12.6755   9
  -3   0   1 419.510 12.4835   8
  -3   0   1 423.953 12.6421   2
  -3   0   1 426.564 12.8458   6
  -3   0   1 421.155 12.6780   9
  -3   0   1 418.597 12.7187   9
   2   0  -1 19.7027 0.73339   3
   2   0  -1 21.6614 0.83054   2
   2   0  -1 20.3401 0.78333   7
   2   0  -1 19.3416 0.81425   9
   2   0  -1 20.5150 0.91499   6
   2   0  -1 20.4448 0.95048   4
   2   0  -1 21.9895 0.84945   1
   2   0  -1 21.2483 0.73326   8
   2   0  -1 20.2797 0.76380   5
  -2   0   1 19.6445 0.70804   8
  -2   0   1 19.3129 0.81184   9
  -2   0   1 20.4822 0.90483   6
  -2   0   1 19.1943 0.78687   2
   1   0  -1 193.135 5.76467   1
   1   0  -1 192.130 5.83659   4
   1   0  -1 187.622 5.67339   8
   1   0  -1 196.714 5.71874   3
   1   0  -1 188.871 5.72779   9
   1   0  -1 192.547 5.73649   5
   1   0  -1 196.090 5.74682   7
  -1   0   1 192.928 5.72776   9
  -1   0   1 194.584 5.71873   2
  -1   0   1 194.856 5.80377   6
  -1   0   1 190.150 5.82532   4
   0   0  -1 -0.0032 0.00765   8
   0   0   1 -0.0028 0.00690   1
   0   0   1 0.01297 0.02085   4
   0   0   1 0.01175 0.00890   7
  -1   0  -1 109.379 3.38574   2
  -1   0  -1 111.017 3.30015   3
  -1   0  -1 105.461 3.24232   5
  -1   0  -1 107.424 3.40143   9
  -1   0  -1 108.690 3.26228   5
  -1   0  -1 110.262 3.34000   8
   1   0   1 112.040 3.42728   9
   1   0   1 110.409 3.43228   4
   1   0   1 113.611 3.26398   7
   1   0   1 111.028 3.24637   5
   1   0   1 108.685 3.40097   2
   1   0   1 107.982 3.32385   1
   1   0   1 112.201 3.45181   6
  -2   0  -1 161.161 4.95212   3
  -2   0  -1 161.219 5.11648   2
  -2   0  -1 164.381 5.15655   9
  -2   0  -1 163.374 5.18327   9
  -2   0  -1 164.891 5.02583   8
   2   0   1 161.876 5.24017   6
   2   0   1 190.056 4.97291   7
   2   0   1 164.509 4.90867   5
   2   0   1 158.732 5.03299   1
   2   0   1 163.309 5.14898   2
   2   0   1 160.513 5.22083   4
   2   0   1 161.551 5.15054   9
  -3   0  -1 47.6023 1.84305   2
  -3   0  -1 45.4340 1.61871   3
  -3   0  -1 52.6105 1.74659   8
  -3   0  -1 48.8591 1.89537   9
  -3   0  -1 48.9020 1.92234   9
   3   0   1 47.9412 1.76461   1
   3   0   1 50.4937 1.60169   5
   3   0   1 47.7407 1.87619   9
   3   0   1 48.0748 1.88381   2
   3   0   1 50.0850 1.66047   7
   3   0   1 48.8100 2.04784   4
   3   0   1 49.2121 2.04975   6
  -4   0  -1 2.03127 0.43282   9
  -4   0  -1 1.88664 0.41225   9
  -4   0  -1 1.29661 0.41006   2
  -4   0  -1 1.73192 0.33281   8
  -4   0  -1 1.51018 0.26307   3
   4   0   1 1.41845 0.46303   2
   4   0   1 0.61988 0.34141   1
   4   0   1 2.04451 0.26145   5
   4   0   1 2.13324 0.61254   4
   4   0   1 1.73498 0.37525   9
   4   0   1 1.34814 0.28586   7
   4   0   1 1.63948 0.55119   6
  -5   0  -1 240.416 7.26244   8
  -5   0  -1 235.667 7.57957   9
  -5   0  -1 230.903 7.48902   2
  -5   0  -1 229.952 7.07398   3
  -5   0  -1 227.507 7.75841   6
   5   0   1 238.041 7.58439   2
   5   0   1 236.099 7.20099   7
   5   0   1 225.146 7.35420   1
   5   0   1 222.251 7.77065   6
   5   0   1 227.320 7.81824   4
   5   0   1 231.139 7.06502   5
  -6   0  -1 -0.3122 0.35402   6
  -6   0  -1 -0.5664 0.22998   3
  -6   0  -1 -0.0431 0.30484   9
  -6   0  -1 0.12354 0.22802   8
  -6   0  -1 0.37146 0.35368   2
   6   0   1 -0.5878 0.38273   4
   6   0   1 0.47831 0.25568   5
   6   0   1 -0.0625 0.44274   6
   6   0   1 0.37057 0.36722   2
   6   0   1 0.16403 0.33896   1
   6   0   1 -0.0546 0.27488   7
  -7   0  -1 -0.0938 0.46542   2
  -7   0  -1 -0.0394 0.35965   8
  -7   0  -1 -0.2494 0.25689   3
  -7   0  -1 0.22579 0.38957   9
  -7   0  -1 0.21498 0.52278   6
   7   0   1 -0.4015 0.31951   7
   7   0   1 -0.0244 0.24790   5
   7   0   1 -0.5762 0.27863   1
   7   0   1 -1.1581 0.63688   4
   7   0   1 -0.1092 0.50499   6
  -8   0  -1 1.68329 0.60712   2
  -8   0  -1 0.68713 0.66077   9
  -8   0  -1 1.48162 0.54260   8
  -8   0  -1 1.10591 0.95864   6
   8   0   1 2.32025 1.04340   6
   8   0   1 1.31121 0.82238   4
   8   0   1 0.47655 0.45449   7
   8   0   1 1.03607 0.70196   1
  -9   0  -1 -0.5756 0.39901   2
  -9   0  -1 0.54503 0.72642   6
  -9   0  -1 -0.2832 0.49652   9
  -9   0  -1 -0.5380 0.45476   8
   9   0   1 0.29443 0.69945   6
   9   0   1 0.19526 0.77745   4
   9   0   1 -0.5072 0.45271   1
   9   0   1 -0.4716 0.46241   7
 -10   0  -1 4.13004 1.06523   2
 -10   0  -1 3.78294 0.92946   9
 -10   0  -1 4.53259 0.86121   8
 -10   0  -1 3.96661 1.18218   6
  10   0   1 7.31170 1.66809   4
  10   0   1 4.44469 0.83018   7
  10   0   1 4.69061 1.09523   1
  10   0   1 5.36674 1.33829   6
 -11   0  -1 1.14475 0.91548   2
 -11   0  -1 1.95130 1.33791   6
  11   0   1 0.88802 0.99087   4
  11   0   1 0.81875 0.93662   1
  11   0   1 0.55186 0.97759   6
 -12   0  -1 2.75284 1.51776   6
 -12   0  -1 1.45405 0.85723   2
  12   0   1 4.30393 1.69915   6
  12   0   1 0.99421 1.01648   4
  12   0   1 3.24347 0.96686   1
 -13   0  -1 1.44413 1.15013   6
 -13   0  -1 4.00387 1.44692   4
 -13   0  -1 -1.3060 0.89601   2
  13   0   1 1.31789 1.48974   4
  13   0   1 0.53572 1.12178   6
  13   0   1 -0.1656 0.92104   1
  13  -1  -1 -0.1587 0.89766   1
  13  -1  -1 1.64924 1.19793   4
 -13   1   1 0.53504 0.98544   6
 -13   1   1 -1.0960 0.79822   2
 -13   1   1 1.24453 0.88636   4
  12  -1  -1 0.21765 0.91584   4
  12  -1  -1 -0.7922 0.83744   6
  12  -1  -1 0.90888 0.94514   1
 -12   1   1 -0.3683 0.79346   2
 -12   1   1 0.51267 0.87816   6
 -12   1   1 0.88844 0.87624   4
  11  -1  -1 1.33742 0.99579   4
  11  -1  -1 0.68409 1.21482   6
  11  -1  -1 0.65501 0.50148   7
  11  -1  -1 0.69327 0.89451   1
 -11   1   1 1.93047 1.24228   6
 -11   1   1 1.25508 0.70457   2
 -11   1   1 1.32003 0.88265   9
 -11   1   1 2.46182 1.07466   4
  10  -1  -1 1.64237 1.17621   6
  10  -1  -1 0.31735 0.78656   1
  10  -1  -1 1.33576 0.56218   7
  10  -1  -1 0.86335 0.81866   4
 -10   1   1 0.48115 0.77497   4
 -10   1   1 -0.1145 0.61863   2
 -10   1   1 1.34106 1.03902   6
 -10   1   1 0.25759 0.67318   9
   9  -1  -1 0.36385 0.46834   5
   9  -1  -1 -0.1297 0.79652   6
   9  -1  -1 0.01762 0.34912   7
   9  -1  -1 -1.1312 0.50328   4
   9  -1  -1 -0.5998 0.43532   1
  -9   1   1 1.45397 0.98281   6
  -9   1   1 0.08546 0.42438   8
  -9   1   1 0.02332 0.43178   2
  -9   1   1 -0.5936 0.52553   9
   8  -1  -1 30.9325 2.19652   6
   8  -1  -1 28.4838 1.68854   1
   8  -1  -1 30.6049 1.54013   5
   8  -1  -1 33.7120 1.55165   3
   8  -1  -1 30.5302 1.58811   7
   8  -1  -1 25.7191 2.11213   4
  -8   1   1 32.2623 1.88974   9
  -8   1   1 32.5700 1.54623   8
  -8   1   1 30.2626 2.13647   6
  -8   1   1 29.2472 1.42314   3
  -8   1   1 33.0011 1.84320   2
   7  -1  -1 26.6376 1.55025   2
   7  -1  -1 24.5381 1.87801   4
   7  -1  -1 23.9583 1.70171   6
   7  -1  -1 23.3540 1.26019   3
   7  -1  -1 25.8654 1.51952   1
   7  -1  -1 25.7346 1.29280   5
   7  -1  -1 24.6622 1.36210   7
  -7   1   1 24.9125 1.77355   6
  -7   1   1 29.0656 1.63760   9
  -7   1   1 21.5837 1.18782   3
  -7   1   1 30.6400 1.55447   2
  -7   1   1 26.5942 1.28933   8
   6  -1  -1 36.9358 1.75071   2
   6  -1  -1 35.2291 1.93931   6
   6  -1  -1 36.6037 1.54234   8
   6  -1  -1 36.4113 2.01738   4
   6  -1  -1 32.4564 1.48435   3
   6  -1  -1 35.5917 1.66537   1
   6  -1  -1 35.5846 1.52673   5
   6  -1  -1 35.4312 1.58455   7
  -6   1   1 35.4356 1.72411   9
  -6   1   1 36.2569 1.96702   6
  -6   1   1 38.2865 1.51852   8
  -6   1   1 28.9792 1.43724   3
  -6   1   1 33.5298 1.68160   2
   5  -1  -1 15.6940 0.85707   8
   5  -1  -1 12.9207 0.88177   1
   5  -1  -1 15.3210 0.95917   9
   5  -1  -1 15.3899 0.89205   7
   5  -1  -1 15.1191 0.84047   5
   5  -1  -1 14.9506 1.13513   4
   5  -1  -1 15.5132 1.10966   6
   5  -1  -1 15.1843 0.99399   2
   5  -1  -1 16.4577 0.87085   3
  -5   1   1 16.1880 1.02589   9
  -5   1   1 16.3143 1.16258   6
  -5   1   1 15.1474 0.80991   8
  -5   1   1 14.6977 0.94203   9
  -5   1   1 14.7390 0.94685   2
   4  -1  -1 154.033 4.98084   1
   4  -1  -1 154.510 4.88512   8
   4  -1  -1 151.509 4.90875   3
   4  -1  -1 156.297 5.23780   6
   4  -1  -1 151.925 4.90696   7
   4  -1  -1 155.288 4.90031   5
   4  -1  -1 156.735 5.03362   2
   4  -1  -1 155.419 5.27833   4
   4  -1  -1 154.703 5.01967   9
  -4   1   1 159.930 4.85479   8
  -4   1   1 154.753 5.06946   9
  -4   1   1 153.209 4.98100   2
  -4   1   1 148.484 5.17711   6
  -4   1   1 155.732 5.04230   9
   3  -1  -1 1078.90 32.3960   1
   3  -1  -1 1033.10 32.3624   3
   3  -1  -1 1078.31 32.3535   5
   3  -1  -1 1077.58 32.4090   9
   3  -1  -1 1103.05 32.6296   4
   3  -1  -1 1113.88 32.5826   6
   3  -1  -1 1155.08 32.4834   9
   3  -1  -1 1121.36 32.4298   2
   3  -1  -1 1096.76 32.3312   8
   3  -1  -1 1106.98 32.3616   7
  -3   1   1 1116.21 32.4360   9
  -3   1   1 1100.58 32.5558   6
  -3   1   1 1099.62 32.4519   9
  -3   1   1 1088.17 32.3864   2
   2  -1  -1 748.360 22.9990   3
   2  -1  -1 796.639 22.9765   7
   2  -1  -1 770.739 22.9818   1
   2  -1  -1 783.439 23.1119   4
   2  -1  -1 774.901 22.9451   8
   2  -1  -1 783.238 22.9985   9
   2  -1  -1 780.386 22.9846   5
   2  -1  -1 779.716 22.9742   2
   2  -1  -1 799.611 23.0720   6
  -2   1   1 771.411 23.0863   4
  -2   1   1 773.704 22.9887   9
  -2   1   1 773.013 22.9751   9
  -2   1   1 793.199 23.0572   6
   1  -1  -1 30.2965 0.98170   9
   1  -1  -1 29.1495 1.00512   1
   1  -1  -1 29.4143 1.02686   5
   1  -1  -1 29.1028 1.00918   7
   1  -1  -1 29.3707 0.97649   6
   1  -1  -1 28.0160 1.04227   3
   1  -1  -1 30.6927 0.97550   2
   1  -1  -1 28.9959 1.00206   8
  -1   1   1 29.4806 1.00890   1
  -1   1   1 29.6051 0.97362   6
  -1   1   1 30.0493 0.97768   9
  -1   1   1 30.0184 1.02642   4
   0  -1  -1 680.624 20.8359   2
   0  -1  -1 665.015 20.6762   3
   0  -1  -1 660.417 20.7284   5
   0  -1  -1 698.130 20.7757   8
   0  -1  -1 784.389 21.0923   9
   0   1   1 754.245 20.5709   7
   0   1   1 638.709 20.6636   1
   0   1   1 727.337 20.9182   6
  -1  -1  -1 0.77462 0.14340   8
  -1  -1  -1 1.14623 0.19133   9
  -1  -1  -1 1.17581 0.17292   2
   1   1   1 0.71447 0.19691   6
   1   1   1 0.41494 0.15386   4
   1   1   1 1.84789 0.21986   9
   1   1   1 0.45706 0.14883   1
  -2  -1  -1 1249.48 37.6380   8
  -2  -1  -1 1334.94 37.6176   3
  -2  -1  -1 1316.01 37.4144   9
  -2  -1  -1 1242.82 37.3566   2
   2   1   1 1337.31 37.3764   5
   2   1   1 1227.98 37.4948   6
   2   1   1 1283.26 37.5137   4
   2   1   1 1201.47 37.5314   7
   2   1   1 1219.89 37.2964   1
  -3  -1  -1 169.524 4.83431   3
  -3  -1  -1 160.017 5.16186   2
  -3  -1  -1 157.831 5.20918   9
  -3  -1  -1 167.797 5.37423   6
  -3  -1  -1 161.821 5.00487   8
   3   1   1 158.019 4.80069   5
   3   1   1 159.558 4.93538   7
   3   1   1 158.698 5.36410   4
   3   1   1 156.772 5.08841   1
   3   1   1 153.338 5.34766   6
  -4  -1  -1 223.502 7.64146   6
  -4  -1  -1 235.038 7.21956   8
  -4  -1  -1 237.509 7.50681   9
  -4  -1  -1 243.295 7.00243   3
  -4  -1  -1 231.122 7.42606   2
   4   1   1 252.856 7.18732   7
   4   1   1 226.268 7.33650   1
   4   1   1 229.581 6.99475   5
   4   1   1 227.142 7.73911   9
   4   1   1 224.317 7.68862   4
   4   1   1 234.328 7.71911   6
  -5  -1  -1 0.50121 0.25708   8
  -5  -1  -1 0.69792 0.38880   9
  -5  -1  -1 1.22787 0.40252   2
  -5  -1  -1 1.00377 0.21004   3
  -5  -1  -1 0.81861 0.45995   6
   5   1   1 0.45017 0.48470   6
   5   1   1 0.64698 0.21608   5
   5   1   1 0.45499 0.31510   7
   5   1   1 0.55675 0.36094   1
   5   1   1 0.69155 0.50053   4
  -6  -1  -1 19.2703 1.47603   6
  -6  -1  -1 21.0469 0.87012   3
  -6  -1  -1 21.1949 1.12987   8
  -6  -1  -1 20.9455 1.30712   2
  -6  -1  -1 19.1133 1.37933   9
   6   1   1 18.4214 1.49531   6
   6   1   1 21.2509 1.25491   1
   6   1   1 20.0697 1.05199   7
   6   1   1 21.3304 0.90468   5
   6   1   1 19.2909 1.65077   4
  -7  -1  -1 57.1628 2.93106   6
  -7  -1  -1 58.2603 2.33376   8
  -7  -1  -1 62.7679 2.08451   3
  -7  -1  -1 59.3849 2.68548   2
  -7  -1  -1 66.4139 2.84211   9
   7   1   1 53.8873 2.95243   4
   7   1   1 52.4845 2.03930   5
   7   1   1 56.0834 2.30438   7
   7   1   1 54.8533 2.50218   1
   7   1   1 54.3952 2.93072   6
  -8  -1  -1 0.65474 0.71634   2
  -8  -1  -1 1.03110 0.76806   6
  -8  -1  -1 0.92152 0.48172   8
  -8  -1  -1 0.55927 0.68055   9
   8   1   1 0.77491 1.02672   4
   8   1   1 1.08535 0.71401   1
   8   1   1 1.89025 0.57122   7
   8   1   1 -0.0704 0.65022   6
  -9  -1  -1 2.00182 0.61666   8
  -9  -1  -1 1.31767 0.84639   2
  -9  -1  -1 1.50947 0.86791   6
  -9  -1  -1 1.14451 0.82506   9
   9   1   1 1.70219 0.68590   1
   9   1   1 1.63921 0.92549   4
   9   1   1 1.72254 0.93639   6
   9   1   1 1.52848 0.61829   7
 -10  -1  -1 12.1984 1.19261   8
 -10  -1  -1 12.5148 1.88178   6
 -10  -1  -1 11.2032 1.55916   2
 -10  -1  -1 12.2083 1.62221   9
  10   1   1 8.78292 1.69466   6
  10   1   1 13.4262 1.63170   1
  10   1   1 9.39463 1.77435   4
  10   1   1 10.7711 1.21822   7
 -11  -1  -1 1.15338 1.26721   6
 -11  -1  -1 0.43530 0.90862   2
  11   1   1 0.79078 1.31291   4
  11   1   1 0.77714 0.73081   1
  11   1   1 -0.5163 1.17145   6
 -12  -1  -1 0.77786 0.74851   2
 -12  -1  -1 1.61571 1.46834   6
  12   1   1 2.37035 1.11752   1
  12   1   1 -0.2627 0.89090   4
  12   1   1 1.04885 1.51464   6
 -13  -1  -1 0.73046 1.16496   6
 -13  -1  -1 3.00168 1.18768   4
 -13  -1  -1 0.87451 0.93835   2
  13   1   1 0.46343 0.76127   1
  13   1   1 1.89676 1.21855   4
  14  -2  -1 0.25115 1.46939   4
  13  -2  -1 -0.2605 0.88253   1
  13  -2  -1 1.28139 1.48126   4
 -13   2   1 0.39114 1.24514   6
 -13   2   1 2.57767 1.26584   4
 -13   2   1 0.35676 0.62805   2
  12  -2  -1 2.69793 1.22743   6
  12  -2  -1 2.56812 1.07371   1
  12  -2  -1 2.24935 1.43079   4
 -12   2   1 3.56081 1.22203   4
 -12   2   1 1.44678 0.99360   6
 -12   2   1 2.10715 0.99509   2
  11  -2  -1 2.30264 0.96340   1
  11  -2  -1 1.25896 0.94780   6
  11  -2  -1 3.45076 1.41724   4
  11  -2  -1 3.91407 0.85087   7
 -11   2   1 4.18312 1.29717   4
 -11   2   1 1.72166 0.84872   2
 -11   2   1 1.88149 0.91754   9
 -11   2   1 2.11672 1.01406   6
  10  -2  -1 35.4031 1.89455   7
  10  -2  -1 33.4834 2.49751   4
  10  -2  -1 39.4665 2.78144   6
  10  -2  -1 35.0036 2.06067   1
 -10   2   1 34.8290 2.45466   4
 -10   2   1 33.3183 2.05278   2
 -10   2   1 34.7815 2.23344   9
 -10   2   1 37.8625 2.67937   6
 -10   2   1 36.5573 1.91249   8
   9  -2  -1 2.22828 0.80296   1
   9  -2  -1 3.39845 0.70174   5
   9  -2  -1 2.98352 0.71340   7
   9  -2  -1 3.35918 1.15462   6
   9  -2  -1 2.50800 0.96878   4
  -9   2   1 2.04100 0.99546   6
  -9   2   1 3.61287 0.67589   8
  -9   2   1 2.91980 0.59882   3
  -9   2   1 3.56452 0.83235   2
  -9   2   1 1.78510 0.88435   4
  -9   2   1 2.84662 0.73074   9
   8  -2  -1 -0.8423 0.32921   8
   8  -2  -1 -0.0260 0.36806   5
   8  -2  -1 0.20507 0.45307   7
   8  -2  -1 -0.4516 0.74989   4
   8  -2  -1 -0.0705 0.53584   2
   8  -2  -1 -0.3045 0.36133   3
   8  -2  -1 0.13891 0.54483   6
   8  -2  -1 0.05878 0.43807   1
  -8   2   1 0.03515 0.38844   9
  -8   2   1 0.31595 0.35919   3
  -8   2   1 0.59108 0.42185   8
  -8   2   1 -0.3564 0.67453   6
  -8   2   1 -0.2554 0.46082   2
   7  -2  -1 3.05899 0.57792   8
   7  -2  -1 3.63116 0.62091   7
   7  -2  -1 3.51879 0.63740   1
   7  -2  -1 3.31801 0.58444   5
   7  -2  -1 4.89686 0.94061   6
   7  -2  -1 4.17323 0.76884   2
   7  -2  -1 3.70988 0.63420   3
   7  -2  -1 4.06299 0.89635   4
  -7   2   1 2.39844 0.54094   3
  -7   2   1 2.79609 0.63206   2
  -7   2   1 3.63102 0.66962   9
  -7   2   1 3.24382 0.75542   6
  -7   2   1 3.35188 0.55574   8
   6  -2  -1 -0.4282 0.26461   3
   6  -2  -1 0.58916 0.43023   2
   6  -2  -1 0.72489 0.36992   5
   6  -2  -1 0.89396 0.58468   6
   6  -2  -1 0.05513 0.32627   1
   6  -2  -1 0.20968 0.59022   4
   6  -2  -1 -0.0641 0.30617   7
   6  -2  -1 0.41923 0.31760   8
  -6   2   1 -0.2204 0.21920   2
  -6   2   1 -0.2116 0.25662   8
  -6   2   1 0.37820 0.38479   9
  -6   2   1 -0.1319 0.31179   6
   5  -2  -1 12.9766 1.06201   4
   5  -2  -1 12.5625 0.83789   2
   5  -2  -1 12.8725 0.80343   8
   5  -2  -1 12.6751 0.91222   9
   5  -2  -1 11.1489 0.97119   6
   5  -2  -1 10.4494 0.71571   5
   5  -2  -1 11.9958 0.79364   1
   5  -2  -1 10.7220 0.75419   3
   5  -2  -1 11.1682 0.76259   7
  -5   2   1 11.1186 0.95507   6
  -5   2   1 11.4256 0.85231   9
  -5   2   1 10.9530 0.76730   2
  -5   2   1 11.8663 0.82674   9
   4  -2  -1 168.051 5.45954   9
   4  -2  -1 171.969 5.57552   6
   4  -2  -1 164.286 5.32879   8
   4  -2  -1 172.628 5.32306   7
   4  -2  -1 168.441 5.40946   2
   4  -2  -1 161.449 5.32809   5
   4  -2  -1 163.458 5.39702   3
   4  -2  -1 162.618 5.32987   1
   4  -2  -1 171.226 5.61977   4
  -4   2   1 169.691 5.43665   9
  -4   2   1 167.952 5.52529   6
  -4   2   1 167.201 5.41556   9
   3  -2  -1 12.9384 0.76114   6
   3  -2  -1 12.5457 0.73028   9
   3  -2  -1 12.8154 0.80876   4
   3  -2  -1 13.0571 0.68112   8
   3  -2  -1 13.0963 0.75784   3
   3  -2  -1 12.9438 0.69927   1
   3  -2  -1 13.7934 0.68057   7
   3  -2  -1 11.5607 0.66786   5
   3  -2  -1 12.8231 0.69026   2
  -3   2   1 12.8154 0.70659   9
  -3   2   1 14.1804 0.73614   9
  -3   2   1 13.3160 0.78492   4
  -3   2   1 13.4671 0.69238   1
   2  -2  -1 67.8981 2.21582   2
   2  -2  -1 65.1723 2.22556   8
   2  -2  -1 66.1520 2.24231   4
   2  -2  -1 68.0311 2.23576   9
   2  -2  -1 70.0406 2.22262   6
   2  -2  -1 66.3139 2.19306   1
   2  -2  -1 65.2917 2.20023   7
   2  -2  -1 65.5135 2.24912   5
   2  -2  -1 67.1317 2.31026   3
  -2   2   1 64.4616 2.18660   1
  -2   2   1 66.0238 2.22753   4
  -2   2   1 66.4742 2.20414   7
  -2   2   1 65.7099 2.21332   9
   1  -2  -1 487.184 14.7769   3
   1  -2  -1 505.326 14.6968   9
   1  -2  -1 491.558 14.6802   7
   1  -2  -1 497.535 14.6713   2
   1  -2  -1 494.348 14.7203   5
   1  -2  -1 496.465 14.7281   8
   1  -2  -1 535.171 14.8516   6
  -1   2   1 493.224 14.6936   9
  -1   2   1 481.510 14.6684   1
  -1   2   1 481.727 14.6774   7
  -1   2   1 487.658 14.6293   4
   0  -2  -1 239.657 7.13192   2
   0  -2  -1 242.206 7.02249   6
   0  -2  -1 238.215 7.15843   9
   0  -2  -1 232.689 7.07174   5
   0  -2  -1 228.391 7.12339   3
   0  -2  -1 233.269 7.14062   8
   0   2   1 237.074 7.07411   4
   0   2   1 242.433 7.14845   9
   0   2   1 228.329 7.06095   5
   0   2   1 234.797 7.10590   1
   0   2   1 235.210 7.07667   7
  -1  -2  -1 727.765 21.7474   8
  -1  -2  -1 738.624 21.8227   9
  -1  -2  -1 738.838 21.7885   2
  -1  -2  -1 746.418 21.8099   6
  -1  -2  -1 736.202 21.6710   3
   1   2   1 749.327 21.6883   5
   1   2   1 751.451 21.8355   4
   1   2   1 722.039 21.7481   1
   1   2   1 711.496 21.6715   7
   1   2   1 746.515 21.8203   9
   1   2   1 723.549 21.8051   6
  -2  -2  -1 250.777 7.59530   2
  -2  -2  -1 255.041 7.34256   3
  -2  -2  -1 245.007 7.48097   8
  -2  -2  -1 244.152 7.69612   6
   2   2   1 256.369 7.27282   5
   2   2   1 247.383 7.40823   7
   2   2   1 236.223 7.52741   1
   2   2   1 223.030 7.59837   9
   2   2   1 244.814 7.71127   6
   2   2   1 252.710 7.74477   4
  -3  -2  -1 287.827 9.31400   6
  -3  -2  -1 303.345 9.16486   2
  -3  -2  -1 291.749 9.18888   9
  -3  -2  -1 294.911 8.97586   8
  -3  -2  -1 308.409 8.76604   3
   3   2   1 297.567 9.38950   4
   3   2   1 284.656 9.07201   1
   3   2   1 301.054 8.72868   5
   3   2   1 288.611 8.89926   7
   3   2   1 289.175 9.33758   6
  -4  -2  -1 134.995 4.37458   8
  -4  -2  -1 129.960 4.80483   6
  -4  -2  -1 131.888 4.58808   2
  -4  -2  -1 140.973 4.10258   3
  -4  -2  -1 137.499 4.66822   9
   4   2   1 131.783 4.84720   6
   4   2   1 132.821 4.10233   5
   4   2   1 134.840 4.87910   4
   4   2   1 133.484 4.30692   7
   4   2   1 139.108 4.55164   1
  -5  -2  -1 151.059 5.28659   2
  -5  -2  -1 158.294 5.38229   9
  -5  -2  -1 155.488 5.02634   8
  -5  -2  -1 156.264 5.60622   6
  -5  -2  -1 159.250 4.69663   3
   5   2   1 150.923 5.65256   4
   5   2   1 150.042 5.22532   1
   5   2   1 151.786 5.61741   6
   5   2   1 153.835 4.73334   5
   5   2   1 158.109 4.99822   7
  -6  -2  -1 23.0221 1.21194   8
  -6  -2  -1 20.4737 1.44240   2
  -6  -2  -1 23.3763 0.85655   3
  -6  -2  -1 21.0215 1.57558   6
  -6  -2  -1 22.1923 1.43919   9
   6   2   1 21.5891 1.32701   1
   6   2   1 23.1368 0.91939   5
   6   2   1 21.1177 1.15705   7
   6   2   1 22.7556 1.65626   6
   6   2   1 21.7792 1.76842   4
  -7  -2  -1 15.0336 1.39847   9
  -7  -2  -1 16.0801 1.06895   8
  -7  -2  -1 14.5092 1.21149   2
  -7  -2  -1 14.1897 1.43309   6
   7   2   1 14.0038 1.01897   7
   7   2   1 13.4899 1.47988   4
   7   2   1 13.5546 1.14892   1
   7   2   1 12.5436 1.71139   6
  -8  -2  -1 7.17739 1.09154   9
  -8  -2  -1 7.49382 1.48490   6
  -8  -2  -1 6.65774 0.85948   8
  -8  -2  -1 9.89380 1.28873   2
   8   2   1 8.35908 0.90425   7
   8   2   1 6.34361 1.48887   6
   8   2   1 5.43218 1.06926   1
   8   2   1 7.93929 1.68628   4
  -9  -2  -1 1.63287 0.69240   2
  -9  -2  -1 1.02124 0.66930   9
  -9  -2  -1 1.64020 1.11471   6
  -9  -2  -1 1.11387 0.60724   8
   9   2   1 2.02689 0.90614   1
   9   2   1 1.97327 1.06685   4
   9   2   1 0.52911 0.57713   7
   9   2   1 3.45184 1.33941   6
 -10  -2  -1 1.50539 0.76628   2
 -10  -2  -1 0.56995 1.19100   6
  10   2   1 1.90489 0.78743   1
  10   2   1 1.32784 0.67863   7
  10   2   1 1.89673 1.12249   4
  10   2   1 1.42204 1.27189   6
 -11  -2  -1 1.95337 0.91840   2
 -11  -2  -1 1.59669 1.31361   6
  11   2   1 1.15781 1.01611   1
  11   2   1 1.49803 1.44552   4
  11   2   1 1.79206 1.39693   6
 -12  -2  -1 3.68452 1.19099   2
 -12  -2  -1 5.28086 1.81169   6
  12   2   1 2.05909 0.96267   1
  12   2   1 3.27590 1.64267   4
 -13  -2  -1 2.74543 1.09766   4
 -13  -2  -1 -0.5178 0.89077   6
 -13  -2  -1 0.99230 0.98091   2
  13   2   1 0.75260 1.15708   4
  13   2   1 1.32164 1.12220   1
  14  -3  -1 1.38553 1.44286   4
  13  -3  -1 2.86225 1.02741   1
  13  -3  -1 2.22389 1.52905   4
  13  -3  -1 2.37671 1.60166   6
 -13   3   1 4.16912 1.43300   4
 -13   3   1 2.81908 1.19198   6
  12  -3  -1 2.98164 1.45059   4
  12  -3  -1 2.82484 1.46208   6
  12  -3  -1 3.81238 1.10169   1
 -12   3   1 4.55142 1.39698   4
 -12   3   1 2.69434 1.36118   6
 -12   3   1 2.93357 0.99826   2
  11  -3  -1 2.17553 0.78779   1
  11  -3  -1 2.72725 1.11035   6
  11  -3  -1 2.36186 1.27863   4
 -11   3   1 5.77708 1.38136   4
 -11   3   1 1.80604 0.90201   9
 -11   3   1 3.03235 0.92769   2
 -11   3   1 5.49883 1.42425   6
  10  -3  -1 4.03398 1.02393   2
  10  -3  -1 6.60132 1.12997   1
  10  -3  -1 7.14518 0.99812   7
  10  -3  -1 5.49242 1.25192   4
  10  -3  -1 4.06847 1.11675   6
  10  -3  -1 4.93202 0.88872   5
 -10   3   1 4.94926 0.83930   8
 -10   3   1 4.45326 1.00602   9
 -10   3   1 4.64361 1.14345   6
 -10   3   1 4.35971 1.14487   4
 -10   3   1 3.47732 0.89598   2
   9  -3  -1 -0.0516 0.64722   2
   9  -3  -1 0.54354 0.86486   6
   9  -3  -1 0.50289 0.63756   4
   9  -3  -1 -0.2535 0.54539   3
   9  -3  -1 -0.3712 0.57126   1
   9  -3  -1 0.27529 0.48199   7
   9  -3  -1 -0.0003 0.53843   8
   9  -3  -1 0.21863 0.48962   5
  -9   3   1 0.16772 0.53202   2
  -9   3   1 -0.2064 0.83828   6
  -9   3   1 -0.5700 0.82690   4
  -9   3   1 -0.0904 0.44979   3
  -9   3   1 1.00210 0.64854   9
  -9   3   1 0.40998 0.45152   8
   8  -3  -1 1.69750 0.89518   4
   8  -3  -1 1.45338 0.54252   8
   8  -3  -1 1.64820 0.66656   1
   8  -3  -1 1.34326 0.65248   2
   8  -3  -1 1.05111 0.57781   3
   8  -3  -1 2.12156 0.61593   7
   8  -3  -1 1.51405 0.54308   5
   8  -3  -1 1.76547 0.71685   6
  -8   3   1 2.01928 0.56317   3
  -8   3   1 2.20564 0.55981   8
  -8   3   1 0.97992 0.78171   4
  -8   3   1 2.33594 0.66126   2
  -8   3   1 1.89504 0.82743   6
  -8   3   1 2.16011 0.58564   9
   7  -3  -1 14.8506 1.37000   6
   7  -3  -1 16.3166 1.03581   7
   7  -3  -1 17.4487 1.14235   5
   7  -3  -1 16.7665 1.18764   3
   7  -3  -1 15.7439 1.24103   2
   7  -3  -1 16.5988 1.15996   1
   7  -3  -1 16.6046 1.07723   8
   7  -3  -1 15.3786 1.42187   4
  -7   3   1 16.1484 1.28474   6
  -7   3   1 14.1976 1.33868   4
  -7   3   1 16.8337 1.02641   8
  -7   3   1 16.6507 1.25624   9
  -7   3   1 17.7954 1.21821   2
   6  -3  -1 12.6289 1.00459   2
   6  -3  -1 12.9697 0.95594   5
   6  -3  -1 13.1741 0.90861   7
   6  -3  -1 12.9263 0.98213   3
   6  -3  -1 12.8564 1.04757   9
   6  -3  -1 12.5224 0.92920   8
   6  -3  -1 13.3997 1.14515   6
   6  -3  -1 13.0315 1.17370   4
   6  -3  -1 11.9131 0.93135   1
  -6   3   1 13.1133 1.00307   9
  -6   3   1 11.5177 1.06213   6
  -6   3   1 13.0525 0.96223   2
  -6   3   1 11.8491 1.06980   4
   5  -3  -1 6.97911 0.74173   4
   5  -3  -1 9.30688 0.66315   7
   5  -3  -1 8.57372 0.70892   1
   5  -3  -1 7.90974 0.76199   3
   5  -3  -1 7.98254 0.76271   9
   5  -3  -1 8.56927 0.75396   2
   5  -3  -1 8.64721 0.67492   8
   5  -3  -1 9.39101 0.85718   6
   5  -3  -1 8.37092 0.73336   5
  -5   3   1 8.53102 0.74141   9
  -5   3   1 8.42433 0.73561   9
  -5   3   1 8.54218 0.69783   1
  -5   3   1 9.11259 0.78144   4
   4  -3  -1 128.533 4.25129   1
   4  -3  -1 128.340 4.38598   9
   4  -3  -1 130.021 4.35783   2
   4  -3  -1 130.027 4.33029   8
   4  -3  -1 132.352 4.46579   4
   4  -3  -1 130.898 4.26776   7
   4  -3  -1 125.513 4.41736   3
   4  -3  -1 135.665 4.45400   6
   4  -3  -1 128.527 4.33933   5
  -4   3   1 130.469 4.26185   1
  -4   3   1 129.140 4.42004   4
  -4   3   1 136.182 4.37875   9
  -4   3   1 133.781 4.36917   9
  -4   3   1 127.058 4.25097   7
   3  -3  -1 255.447 8.03141   9
   3  -3  -1 250.728 8.01443   8
   3  -3  -1 263.169 8.01457   2
   3  -3  -1 261.883 7.96117   7
   3  -3  -1 267.505 8.01705   6
   3  -3  -1 256.083 7.92060   1
   3  -3  -1 262.554 8.04290   5
   3  -3  -1 247.983 8.11821   3
   3  -3  -1 264.046 8.02705   4
  -3   3   1 265.152 8.01503   9
  -3   3   1 265.175 8.00488   4
  -3   3   1 252.750 7.94874   7
  -3   3   1 255.325 7.92470   1
   2  -3  -1 9.81221 0.59255   5
   2  -3  -1 9.83291 0.67552   3
   2  -3  -1 9.25788 0.54351   7
   2  -3  -1 9.57783 0.59315   8
   2  -3  -1 10.7858 0.62383   9
   2  -3  -1 9.68768 0.58471   2
   2  -3  -1 10.2529 0.51221   6
  -2   3   1 9.45523 0.54464   7
  -2   3   1 10.2818 0.61434   9
  -2   3   1 10.2368 0.52736   4
  -2   3   1 9.78493 0.53190   1
   1  -3  -1 4.41672 0.45913   9
   1  -3  -1 4.07440 0.34164   5
   1  -3  -1 3.54130 0.42741   3
   1  -3  -1 3.54285 0.24927   6
   1  -3  -1 4.24222 0.43121   2
   1  -3  -1 3.62967 0.43770   8
  -1   3   1 4.38413 0.38635   1
  -1   3   1 4.47063 0.33077   4
  -1   3   1 3.73345 0.43588   9
  -1   3   1 4.18832 0.33691   5
  -1   3   1 3.26442 0.30128   7
   0  -3  -1 261.832 8.01231   9
   0  -3  -1 265.763 7.81002   6
   0  -3  -1 254.091 7.94296   3
   0  -3  -1 258.626 7.96487   2
   0  -3  -1 256.097 7.86789   5
   0  -3  -1 257.472 7.96106   8
   0   3   1 253.453 7.85352   5
   0   3   1 258.876 7.87540   7
   0   3   1 264.748 7.98596   9
   0   3   1 260.392 7.90620   1
   0   3   1 266.306 7.84167   4
  -1  -3  -1 31.9079 1.34695   2
  -1  -3  -1 30.9343 1.19933   3
  -1  -3  -1 30.5910 1.27363   8
  -1  -3  -1 33.1406 1.27904   6
  -1  -3  -1 31.2551 1.35399   9
   1   3   1 30.7012 1.29112   4
   1   3   1 29.5638 1.11353   5
   1   3   1 30.8509 1.24577   1
   1   3   1 30.2208 1.32427   9
   1   3   1 31.3779 1.18885   7
  -2  -3  -1 1.51296 0.35746   2
  -2  -3  -1 1.16532 0.29649   8
  -2  -3  -1 0.53695 0.20155   3
  -2  -3  -1 1.09785 0.41771   9
  -2  -3  -1 0.73259 0.28160   6
   2   3   1 0.55868 0.19476   7
   2   3   1 0.81263 0.16557   5
   2   3   1 0.50886 0.25004   9
   2   3   1 0.41363 0.26845   6
   2   3   1 0.57584 0.30148   4
   2   3   1 0.72507 0.33158   1
  -3  -3  -1 210.339 6.36845   3
  -3  -3  -1 210.398 6.92183   6
  -3  -3  -1 209.110 6.82222   9
  -3  -3  -1 229.848 6.65407   8
  -3  -3  -1 209.223 6.76536   2
   3   3   1 214.421 6.31471   5
   3   3   1 205.148 6.50556   7
   3   3   1 206.313 6.93164   6
   3   3   1 205.277 6.69604   1
   3   3   1 206.601 6.96478   4
  -4  -3  -1 271.505 8.67847   9
  -4  -3  -1 262.115 8.80775   6
  -4  -3  -1 266.741 8.03655   3
  -4  -3  -1 271.974 8.38120   8
  -4  -3  -1 279.298 8.63278   2
   4   3   1 267.194 8.90168   4
   4   3   1 267.186 8.53554   1
   4   3   1 278.175 8.04646   5
   4   3   1 266.157 8.85765   6
   4   3   1 259.980 8.27557   7
  -5  -3  -1 77.5211 3.39167   6
  -5  -3  -1 78.2680 2.47704   3
  -5  -3  -1 82.6134 3.26020   9
  -5  -3  -1 80.1543 3.14257   2
  -5  -3  -1 75.7470 2.85833   8
   5   3   1 81.6105 3.11749   1
   5   3   1 81.8020 2.55444   5
   5   3   1 80.7917 3.47095   6
   5   3   1 77.8536 3.44794   4
   5   3   1 80.7333 2.82884   7
  -6  -3  -1 4.24680 0.90522   6
  -6  -3  -1 4.54854 0.90426   9
  -6  -3  -1 3.44160 0.61936   8
  -6  -3  -1 4.12225 0.85885   2
   6   3   1 4.04528 0.73150   1
   6   3   1 3.08241 0.83301   6
   6   3   1 4.89183 1.15780   4
   6   3   1 5.18484 0.65873   7
  -7  -3  -1 1.47379 0.53397   8
  -7  -3  -1 -0.2065 0.75871   6
  -7  -3  -1 0.70659 0.67342   2
  -7  -3  -1 0.97634 0.72143   9
   7   3   1 1.02377 0.47287   7
   7   3   1 0.77226 0.93609   6
   7   3   1 0.79923 0.74974   4
   7   3   1 0.61917 0.52777   1
  -8  -3  -1 0.04376 0.67931   6
  -8  -3  -1 0.90692 0.60928   2
  -8  -3  -1 -0.1027 0.74616   9
  -8  -3  -1 0.44193 0.54853   8
   8   3   1 0.24645 0.75377   6
   8   3   1 0.44543 0.52127   1
   8   3   1 -0.3858 0.98073   4
   8   3   1 0.34653 0.50000   7
  -9  -3  -1 24.2863 2.16673   6
  -9  -3  -1 30.0652 2.13852   2
  -9  -3  -1 26.4359 1.66478   8
  -9  -3  -1 26.1302 1.96945   9
   9   3   1 26.9242 2.33526   4
   9   3   1 22.4590 1.77698   1
   9   3   1 28.9693 1.71195   7
   9   3   1 27.8633 2.33730   6
 -10  -3  -1 -0.3216 0.64025   2
 -10  -3  -1 1.05987 0.94444   6
  10   3   1 2.67540 1.15211   4
  10   3   1 0.03473 0.83280   6
  10   3   1 0.49787 0.49305   7
  10   3   1 1.43049 0.98998   1
 -11  -3  -1 0.60810 0.86852   2
 -11  -3  -1 4.33361 1.41757   6
  11   3   1 1.74110 1.49770   4
  11   3   1 0.92330 1.06613   1
 -12  -3  -1 0.55465 1.27508   2
 -12  -3  -1 1.85464 1.12732   6
  12   3   1 1.74514 0.93379   1
  12   3   1 1.25715 1.22368   4
  13   3   1 -0.3501 1.24652   1
  13  -4  -1 2.14746 1.02326   1
  13  -4  -1 0.33147 1.28613   6
  13  -4  -1 1.98840 1.35445   4
 -13   4   1 0.23745 1.10514   6
 -13   4   1 -0.5230 0.78265   1
 -13   4   1 3.26369 1.21225   4
  12  -4  -1 0.98256 0.89771   6
  12  -4  -1 2.19585 0.95563   1
  12  -4  -1 0.75879 1.20867   4
 -12   4   1 -0.4811 0.68304   2
 -12   4   1 2.95510 1.09161   4
 -12   4   1 0.51066 0.81352   6
 -12   4   1 0.27543 0.73845   7
 -12   4   1 0.47626 0.62221   1
  11  -4  -1 2.69029 0.82754   7
  11  -4  -1 3.11126 1.29559   4
  11  -4  -1 4.55672 1.36135   6
  11  -4  -1 2.48078 0.97615   2
  11  -4  -1 3.55226 1.02176   1
 -11   4   1 3.56771 1.32801   6
 -11   4   1 3.79557 0.96294   1
 -11   4   1 2.06530 0.86845   2
 -11   4   1 5.67471 1.28021   4
 -11   4   1 3.61643 0.97951   9
  10  -4  -1 -0.1673 0.63529   3
  10  -4  -1 0.96556 0.73431   1
  10  -4  -1 1.98102 0.89934   6
  10  -4  -1 1.36185 0.86215   4
  10  -4  -1 1.73961 0.68659   5
  10  -4  -1 1.26321 0.80517   2
  10  -4  -1 2.10144 0.72175   7
  10  -4  -1 1.65965 0.69907   8
 -10   4   1 1.30015 0.72684   2
 -10   4   1 1.65708 0.65668   3
 -10   4   1 2.32899 0.60815   5
 -10   4   1 1.70871 0.99387   6
 -10   4   1 1.45171 0.79985   4
 -10   4   1 1.99319 0.66940   8
 -10   4   1 1.10324 0.64316   9
 -10   4   1 1.31706 0.72061   1
   9  -4  -1 2.23101 1.01901   4
   9  -4  -1 2.97429 0.78422   5
   9  -4  -1 0.05548 0.59819   8
   9  -4  -1 0.44594 0.66988   2
   9  -4  -1 -0.2716 0.56586   3
   9  -4  -1 0.86659 0.68913   1
   9  -4  -1 1.74373 0.54739   7
   9  -4  -1 0.95819 0.90722   6
  -9   4   1 1.50105 0.70240   2
  -9   4   1 0.85116 0.91447   4
  -9   4   1 2.12777 0.67507   3
  -9   4   1 2.01710 0.80848   6
  -9   4   1 0.27461 0.50419   8
  -9   4   1 0.66806 0.63568   1
  -9   4   1 0.81545 0.66102   9
   8  -4  -1 -0.5054 0.49809   9
   8  -4  -1 -0.4677 0.47978   1
   8  -4  -1 -0.1221 0.33849   5
   8  -4  -1 0.77284 0.76101   4
   8  -4  -1 -0.3417 0.32551   2
   8  -4  -1 0.72121 0.50974   7
   8  -4  -1 -0.3674 0.60685   6
   8  -4  -1 0.48265 0.53306   3
   8  -4  -1 -0.1090 0.48747   8
  -8   4   1 -0.5273 0.63882   4
  -8   4   1 -0.2361 0.43293   2
  -8   4   1 -0.4633 0.56180   6
  -8   4   1 -0.7301 0.43387   1
  -8   4   1 -0.2981 0.35196   9
  -8   4   1 -0.3535 0.42964   8
  -8   4   1 0.25288 0.37743   3
   7  -4  -1 7.63700 0.90122   1
   7  -4  -1 6.17267 0.84917   2
   7  -4  -1 6.85719 0.96930   9
   7  -4  -1 7.67862 0.92418   5
   7  -4  -1 7.25388 0.81320   7
   7  -4  -1 6.42805 1.06343   6
   7  -4  -1 8.13829 0.92815   8
   7  -4  -1 7.02460 0.94687   3
   7  -4  -1 8.26107 1.19752   4
  -7   4   1 6.18664 0.75574   7
  -7   4   1 4.80119 0.78280   9
  -7   4   1 5.21977 0.78547   1
  -7   4   1 6.37721 0.80959   2
  -7   4   1 7.89235 1.18341   4
  -7   4   1 6.75282 1.05220   6
   6  -4  -1 -0.0254 0.25407   7
   6  -4  -1 -0.0955 0.26101   9
   6  -4  -1 -0.1269 0.25942   1
   6  -4  -1 1.18539 0.40120   5
   6  -4  -1 -0.0658 0.48885   4
   6  -4  -1 0.20968 0.44041   3
   6  -4  -1 -0.0395 0.41653   6
   6  -4  -1 0.55964 0.43623   8
   6  -4  -1 0.41741 0.40345   2
  -6   4   1 -0.1617 0.22047   1
  -6   4   1 0.09451 0.25736   9
  -6   4   1 -0.0647 0.23230   7
  -6   4   1 0.15185 0.41627   4
  -6   4   1 -0.1982 0.25006   6
   5  -4  -1 34.9903 1.73539   9
   5  -4  -1 38.3286 1.61001   7
   5  -4  -1 34.8422 1.75281   3
   5  -4  -1 36.9766 1.74712   4
   5  -4  -1 35.5258 1.58700   1
   5  -4  -1 37.4865 1.68551   5
   5  -4  -1 37.4648 1.69055   8
   5  -4  -1 37.3572 1.77035   6
   5  -4  -1 36.7659 1.72070   2
  -5   4   1 36.2625 1.58544   7
  -5   4   1 37.3965 1.71782   9
  -5   4   1 37.8716 1.74431   4
  -5   4   1 34.2791 1.67470   9
  -5   4   1 37.4135 1.60156   1
   4  -4  -1 44.0908 1.79961   7
   4  -4  -1 44.2559 1.90042   8
   4  -4  -1 44.1077 1.97844   3
   4  -4  -1 45.0202 1.91389   9
   4  -4  -1 44.3902 1.74471   1
   4  -4  -1 43.4577 1.88402   5
   4  -4  -1 46.3112 1.87392   4
   4  -4  -1 48.8404 1.90374   6
   4  -4  -1 44.3663 1.87376   2
  -4   4   1 44.9557 1.82837   4
  -4   4   1 46.4331 1.87528   9
  -4   4   1 46.2599 1.77946   1
  -4   4   1 43.7396 1.79530   7
   3  -4  -1 100.174 3.59222   8
   3  -4  -1 104.991 3.74003   3
   3  -4  -1 110.443 3.48595   6
   3  -4  -1 103.718 3.59458   9
   3  -4  -1 104.172 3.61192   5
   3  -4  -1 105.118 3.51019   7
   3  -4  -1 106.420 3.57320   2
  -3   4   1 107.194 3.57955   9
  -3   4   1 104.281 3.43620   4
  -3   4   1 103.004 3.46067   1
  -3   4   1 104.854 3.51059   7
   2  -4  -1 81.2696 2.60728   6
   2  -4  -1 79.9978 2.86072   8
   2  -4  -1 81.6714 2.83604   9
   2  -4  -1 74.9924 2.91469   3
   2  -4  -1 81.6551 2.79162   2
   2  -4  -1 82.0293 2.83761   5
  -2   4   1 81.5445 2.75592   7
  -2   4   1 79.8130 2.71968   1
  -2   4   1 82.6177 2.61226   4
  -2   4   1 79.4463 2.80438   5
  -2   4   1 82.2319 2.83843   9
   1  -4  -1 65.6522 2.35102   8
   1  -4  -1 62.5403 2.37687   3
   1  -4  -1 64.8861 2.28174   5
   1  -4  -1 64.3898 2.07397   6
   1  -4  -1 64.2408 2.34519   9
   1  -4  -1 61.3480 2.29782   2
  -1   4   1 64.4798 2.24155   1
  -1   4   1 68.9520 2.08233   4
  -1   4   1 62.9974 2.23448   7
  -1   4   1 60.6779 2.24292   5
  -1   4   1 60.7726 2.31406   9
   0  -4  -1 167.836 5.29076   8
   0  -4  -1 152.248 5.23508   3
   0  -4  -1 159.754 5.15997   5
   0  -4  -1 168.195 5.37795   9
   0  -4  -1 163.278 5.29527   2
   0  -4  -1 166.887 5.10364   6
   0   4   1 166.499 5.31008   9
   0   4   1 171.843 5.10819   4
   0   4   1 164.758 5.16988   7
   0   4   1 160.041 5.14248   5
   0   4   1 161.426 5.18352   1
  -1  -4  -1 41.1271 1.65814   8
  -1  -4  -1 37.5813 1.54816   3
  -1  -4  -1 39.7447 1.69192   2
  -1  -4  -1 40.6873 1.59791   6
  -1  -4  -1 41.7826 1.80269   9
   1   4   1 43.3096 1.65016   4
   1   4   1 42.1629 1.70779   9
   1   4   1 38.3857 1.54523   7
   1   4   1 39.2068 1.59158   1
   1   4   1 39.4344 1.47156   5
  -2  -4  -1 86.2991 3.16908   9
  -2  -4  -1 92.7280 3.16735   2
  -2  -4  -1 80.1352 2.82336   3
  -2  -4  -1 82.6475 2.99426   8
  -2  -4  -1 85.5171 3.09046   6
   2   4   1 87.7703 3.16620   4
   2   4   1 86.1557 3.03412   1
   2   4   1 85.0441 2.74919   5
   2   4   1 81.5790 2.88170   7
  -3  -4  -1 99.2492 3.58516   6
  -3  -4  -1 95.7455 3.34771   8
  -3  -4  -1 92.3642 3.08668   3
  -3  -4  -1 92.2800 3.56513   9
  -3  -4  -1 97.0636 3.50633   2
   3   4   1 96.2472 3.41164   1
   3   4   1 99.9886 3.02729   5
   3   4   1 92.6787 3.57613   6
   3   4   1 96.0864 3.65498   4
   3   4   1 93.8390 3.22321   7
  -4  -4  -1 45.0623 1.84739   8
  -4  -4  -1 42.5169 2.10533   6
  -4  -4  -1 41.3875 1.98438   2
  -4  -4  -1 41.9941 1.49853   3
  -4  -4  -1 40.6561 2.02611   9
   4   4   1 44.3195 2.24402   4
   4   4   1 45.8763 1.49826   5
   4   4   1 45.6771 1.76738   7
   4   4   1 43.0488 1.93117   1
   4   4   1 40.3657 2.11149   6
  -5  -4  -1 43.3944 1.91329   8
  -5  -4  -1 43.0406 2.26233   6
  -5  -4  -1 41.4591 2.12766   9
  -5  -4  -1 43.4334 2.09649   2
  -5  -4  -1 38.2953 1.55100   3
   5   4   1 41.3708 1.99869   1
   5   4   1 43.1596 2.30566   6
   5   4   1 43.6053 2.40553   4
   5   4   1 44.1452 1.49696   5
   5   4   1 45.3186 1.83024   7
  -6  -4  -1 50.9981 2.73321   6
  -6  -4  -1 56.2222 2.66300   2
  -6  -4  -1 55.1978 2.64267   9
  -6  -4  -1 59.3016 2.37045   8
   6   4   1 49.9153 2.81655   4
   6   4   1 49.4380 2.76456   6
   6   4   1 55.0754 2.24441   7
   6   4   1 57.7230 2.59365   1
  -7  -4  -1 12.4002 1.29642   9
  -7  -4  -1 11.1331 1.31589   2
  -7  -4  -1 12.7789 1.70208   6
  -7  -4  -1 11.1121 0.96877   8
   7   4   1 10.6923 0.90296   7
   7   4   1 10.7788 1.70253   6
   7   4   1 12.3565 1.85522   4
   7   4   1 10.8633 1.26088   1
  -8  -4  -1 -0.9187 0.45722   9
  -8  -4  -1 0.25695 0.72227   6
  -8  -4  -1 -0.4464 0.80060   2
  -8  -4  -1 0.29711 0.41309   8
   8   4   1 0.54318 0.58184   1
   8   4   1 0.77854 1.08280   4
   8   4   1 -0.0906 0.74524   6
   8   4   1 -0.1094 0.51925   7
  -9  -4  -1 0.74442 0.98405   2
  -9  -4  -1 -0.8139 0.58447   8
  -9  -4  -1 -0.4801 0.98459   6
   9   4   1 0.51335 0.63038   1
   9   4   1 -0.4173 0.58308   7
   9   4   1 0.54307 0.84919   4
 -10  -4  -1 0.41524 0.79157   2
 -10  -4  -1 0.10430 1.16418   6
  10   4   1 -0.0066 0.47785   7
  10   4   1 2.39620 1.40840   4
  10   4   1 1.17090 1.06015   1
 -11  -4  -1 -0.0395 0.95710   6
 -11  -4  -1 0.51805 0.89061   2
  11   4   1 2.78277 1.52910   4
  11   4   1 1.07569 1.12518   1
 -12  -4  -1 1.00583 1.11361   6
 -12  -4  -1 -1.3150 1.27331   2
  12   4   1 0.37274 1.11623   4
  12   4   1 0.44462 0.80056   1
  13  -5  -1 1.12212 0.96035   6
  13  -5  -1 0.33344 1.15173   4
  13  -5  -1 0.46766 0.86390   1
 -13   5   1 1.22295 1.11697   6
 -13   5   1 2.86431 1.10412   1
 -13   5   1 3.49130 1.23471   4
  12  -5  -1 2.19706 1.22213   4
  12  -5  -1 2.53731 0.94659   1
  12  -5  -1 1.23088 1.18067   6
 -12   5   1 1.41091 0.88823   7
 -12   5   1 1.76717 1.18403   6
 -12   5   1 2.95620 1.03331   4
 -12   5   1 1.61704 0.87109   1
  11  -5  -1 2.16293 0.72949   1
  11  -5  -1 3.87803 1.16138   4
  11  -5  -1 3.65684 1.11470   6
  11  -5  -1 3.23673 1.06019   2
  11  -5  -1 5.39144 1.01124   7
  11  -5  -1 4.36334 1.15157   5
 -11   5   1 4.57186 0.96415   5
 -11   5   1 5.05703 1.04375   1
 -11   5   1 4.20739 0.92147   7
 -11   5   1 4.96672 1.30722   6
 -11   5   1 4.86377 1.22545   4
 -11   5   1 3.27696 0.94577   2
  10  -5  -1 1.05533 0.75010   3
  10  -5  -1 -0.4176 0.65517   2
  10  -5  -1 0.68497 0.89704   4
  10  -5  -1 -1.1165 0.54487   5
  10  -5  -1 0.95940 0.95235   6
  10  -5  -1 0.23620 0.62559   7
  10  -5  -1 0.25589 0.64198   1
  10  -5  -1 0.62006 0.64186   8
 -10   5   1 0.09574 0.81295   6
 -10   5   1 -0.2528 0.60654   5
 -10   5   1 0.49593 0.71360   9
 -10   5   1 1.84281 0.82437   4
 -10   5   1 0.60635 0.56665   8
 -10   5   1 -0.1312 0.62428   2
 -10   5   1 0.68357 0.65663   1
 -10   5   1 1.40792 0.70636   3
 -10   5   1 -0.6095 0.49894   7
   9  -5  -1 -0.0121 0.70606   6
   9  -5  -1 0.39429 0.67716   2
   9  -5  -1 -0.2772 0.60077   5
   9  -5  -1 0.45663 0.64526   9
   9  -5  -1 -0.1948 0.55907   8
   9  -5  -1 0.20277 0.58348   1
   9  -5  -1 0.12981 0.48141   3
   9  -5  -1 -0.0576 0.56356   7
   9  -5  -1 1.30400 0.86852   4
  -9   5   1 0.63112 0.46852   3
  -9   5   1 0.19022 0.53086   2
  -9   5   1 1.05643 0.84433   4
  -9   5   1 0.40349 0.60503   5
  -9   5   1 0.56868 0.50888   9
  -9   5   1 0.50882 0.53037   8
  -9   5   1 -0.5815 0.57262   1
  -9   5   1 -0.1171 0.68830   6
  -9   5   1 0.24602 0.56050   7
   8  -5  -1 33.4028 1.81928   1
   8  -5  -1 36.9448 2.18531   4
   8  -5  -1 36.0517 1.79016   7
   8  -5  -1 36.5350 1.98042   5
   8  -5  -1 37.2656 2.12983   9
   8  -5  -1 33.9276 2.00222   2
   8  -5  -1 32.6090 1.97313   3
   8  -5  -1 34.3244 2.13636   6
   8  -5  -1 34.3429 1.96625   8
  -8   5   1 34.8534 1.92879   2
  -8   5   1 34.2522 1.87816   5
  -8   5   1 33.4169 2.09688   4
  -8   5   1 35.9651 1.96708   9
  -8   5   1 32.1660 1.73496   7
  -8   5   1 36.1597 1.86875   1
  -8   5   1 36.8346 2.14390   6
   7  -5  -1 21.7544 1.48915   2
   7  -5  -1 21.3299 1.48447   3
   7  -5  -1 21.8345 1.35105   7
   7  -5  -1 20.5406 1.37546   8
   7  -5  -1 24.8216 1.61166   4
   7  -5  -1 25.3229 1.63503   6
   7  -5  -1 21.0153 1.51640   9
   7  -5  -1 22.1134 1.34058   1
   7  -5  -1 23.4004 1.42299   5
  -7   5   1 21.3115 1.49622   4
  -7   5   1 24.5928 1.51994   9
  -7   5   1 23.8238 1.55743   6
  -7   5   1 25.5836 1.41859   7
  -7   5   1 20.9141 1.39285   5
  -7   5   1 20.3448 1.31403   1
   6  -5  -1 70.8029 2.89376   8
   6  -5  -1 72.2805 2.92163   4
   6  -5  -1 69.4346 2.82963   5
   6  -5  -1 69.1390 2.69735   7
   6  -5  -1 69.4118 2.97808   3
   6  -5  -1 65.9298 2.89752   9
   6  -5  -1 69.6101 2.88362   2
   6  -5  -1 68.3230 2.90264   6
   6  -5  -1 70.2923 2.68872   1
  -6   5   1 70.1572 2.69393   1
  -6   5   1 68.2453 2.85036   9
  -6   5   1 68.7843 2.78048   5
  -6   5   1 69.9484 2.70564   7
  -6   5   1 72.1695 2.87836   4
   5  -5  -1 8.56850 0.93314   8
   5  -5  -1 11.3283 0.87558   5
   5  -5  -1 10.0436 0.83067   6
   5  -5  -1 10.3520 0.77031   7
   5  -5  -1 10.8350 0.94883   3
   5  -5  -1 8.71052 0.76096   1
   5  -5  -1 9.68740 0.89333   9
   5  -5  -1 10.2985 0.84025   4
   5  -5  -1 10.0871 0.88114   2
  -5   5   1 9.58151 0.76789   1
  -5   5   1 10.3496 0.80337   4
  -5   5   1 9.05724 0.93602   5
  -5   5   1 9.57593 0.74640   7
   4  -5  -1 241.784 7.52413   7
   4  -5  -1 232.033 7.64011   9
   4  -5  -1 233.997 7.60512   2
   4  -5  -1 225.563 7.77606   3
   4  -5  -1 238.516 7.64905   5
   4  -5  -1 238.954 7.67381   8
   4  -5  -1 242.143 7.50552   6
  -4   5   1 241.652 7.52460   7
  -4   5   1 240.704 7.42888   4
  -4   5   1 240.162 7.44964   1
  -4   5   1 223.916 7.57432   5
  -4   5   1 245.205 7.61827   9
   3  -5  -1 4.19636 0.64976   3
   3  -5  -1 3.57761 0.59116   8
   3  -5  -1 4.26114 0.40303   6
   3  -5  -1 4.60549 0.60737   9
   3  -5  -1 3.70302 0.54187   5
   3  -5  -1 4.40693 0.58343   2
  -3   5   1 4.07178 0.54612   5
  -3   5   1 4.05913 0.51081   1
  -3   5   1 4.55382 0.41189   4
  -3   5   1 4.38662 0.52045   7
  -3   5   1 4.16589 0.59280   9
   2  -5  -1 17.2824 1.00985   8
   2  -5  -1 16.3349 1.08257   3
   2  -5  -1 17.4690 0.76658   6
   2  -5  -1 17.2529 0.96863   5
   2  -5  -1 17.5712 0.99760   2
   2  -5  -1 18.7516 1.05140   9
  -2   5   1 17.4953 0.92265   1
  -2   5   1 16.4760 1.03107   9
  -2   5   1 15.4266 0.91569   5
  -2   5   1 18.1412 0.75361   4
  -2   5   1 17.1346 0.90710   7
   1  -5  -1 10.8344 0.75606   2
   1  -5  -1 9.73748 0.74290   8
   1  -5  -1 8.74730 0.72130   3
   1  -5  -1 11.0737 0.74238   5
   1  -5  -1 10.6583 0.59234   6
   1  -5  -1 11.7687 0.87821   9
  -1   5   1 9.93329 0.66371   7
  -1   5   1 10.8035 0.78049   9
  -1   5   1 10.7558 0.52086   4
  -1   5   1 10.2867 0.66622   1
  -1   5   1 9.58438 0.68837   5
   0  -5  -1 -0.2056 0.22871   5
   0  -5  -1 0.10719 0.26451   6
   0  -5  -1 0.17721 0.28613   3
   0  -5  -1 0.26284 0.34437   9
   0  -5  -1 -0.4590 0.35947   2
   0  -5  -1 -0.0704 0.33011   8
   0   5   1 -0.0390 0.24323   9
   0   5   1 0.33534 0.31558   1
   0   5   1 0.15001 0.19266   4
   0   5   1 0.38349 0.23236   5
   0   5   1 0.10673 0.26502   7
  -1  -5  -1 23.3701 1.28295   8
  -1  -5  -1 25.3975 1.33572   2
  -1  -5  -1 25.2308 1.18867   6
  -1  -5  -1 23.6232 1.17286   3
  -1  -5  -1 25.0252 1.38451   9
   1   5   1 24.6072 1.17148   7
   1   5   1 24.2646 1.08026   5
   1   5   1 24.1644 1.18366   4
   1   5   1 25.2371 1.23510   1
  -2  -5  -1 156.880 5.45918   9
  -2  -5  -1 162.260 5.29315   8
  -2  -5  -1 160.845 5.42009   2
  -2  -5  -1 153.750 5.08191   3
  -2  -5  -1 164.031 5.33208   6
   2   5   1 158.774 5.13053   7
   2   5   1 151.982 4.95934   5
   2   5   1 157.674 5.36905   4
   2   5   1 158.713 5.25968   1
  -3  -5  -1 12.8151 1.02598   2
  -3  -5  -1 13.1247 0.97192   6
  -3  -5  -1 12.6494 0.72153   3
  -3  -5  -1 12.1346 1.17699   9
  -3  -5  -1 12.2617 0.99216   8
   3   5   1 14.5383 0.68062   5
   3   5   1 12.0752 0.83280   7
   3   5   1 11.4469 0.88404   1
   3   5   1 12.7617 1.06502   4
  -4  -5  -1 5.30611 0.43339   3
  -4  -5  -1 5.06184 0.75130   8
  -4  -5  -1 5.18616 0.87208   9
  -4  -5  -1 5.31607 0.85882   6
  -4  -5  -1 4.34734 0.77160   2
   4   5   1 4.66303 0.73651   1
   4   5   1 5.49243 0.66737   7
   4   5   1 5.37832 0.41370   5
   4   5   1 4.97071 0.95962   4
  -5  -5  -1 4.15481 0.99597   6
  -5  -5  -1 4.91202 0.72903   8
  -5  -5  -1 5.77321 1.03546   9
  -5  -5  -1 5.06136 0.88866   2
   5   5   1 5.66096 0.73669   7
   5   5   1 4.11345 0.91717   4
   5   5   1 5.06031 0.49803   5
   5   5   1 5.10754 0.83565   1
  -6  -5  -1 17.4888 1.22446   8
  -6  -5  -1 17.7785 1.45181   2
  -6  -5  -1 16.8021 1.50162   6
  -6  -5  -1 17.0415 1.49425   9
   6   5   1 15.6793 1.43111   1
   6   5   1 17.8606 1.74879   4
   6   5   1 17.2261 1.17905   7
  -7  -5  -1 -0.6551 0.54379   8
  -7  -5  -1 -0.3544 0.81588   9
  -7  -5  -1 0.17087 0.80725   6
  -7  -5  -1 -0.3671 0.54193   2
   7   5   1 -0.1781 0.33792   7
   7   5   1 0.38013 0.73431   4
   7   5   1 0.16904 0.52864   1
  -8  -5  -1 3.36306 0.87004   8
  -8  -5  -1 0.93016 0.95566   9
  -8  -5  -1 1.58131 1.05664   6
  -8  -5  -1 2.19588 0.84431   2
   8   5   1 3.09434 1.11408   4
   8   5   1 2.94731 0.85139   1
   8   5   1 1.64691 0.69791   7
  -9  -5  -1 -0.0489 0.77293   6
  -9  -5  -1 0.18232 0.72514   2
   9   5   1 2.15957 1.29162   4
   9   5   1 1.03183 0.76892   1
   9   5   1 0.81618 0.68115   7
 -10  -5  -1 0.71100 0.84576   2
 -10  -5  -1 1.51606 1.00496   6
  10   5   1 -0.1738 0.65752   7
  10   5   1 -0.0963 1.17067   4
  10   5   1 -0.7605 0.63412   1
 -11  -5  -1 4.01189 1.57028   2
 -11  -5  -1 3.44175 1.73043   6
  11   5   1 3.07623 1.36895   4
  11   5   1 3.56304 1.30973   1
 -12  -5  -1 -2.3406 1.26847   2
 -12  -5  -1 0.18372 1.51548   6
  12   5   1 0.89446 1.13972   1
  12   5   1 0.79368 1.56148   4
  12  -6  -1 4.19175 1.70448   4
  12  -6  -1 4.47157 0.96094   1
 -12   6   1 6.38539 1.40876   4
 -12   6   1 4.43534 1.00966   1
  11  -6  -1 2.15840 0.69683   7
  11  -6  -1 2.09318 1.06131   6
  11  -6  -1 1.38256 0.86603   3
  11  -6  -1 1.38633 1.04577   4
  11  -6  -1 1.22211 0.64827   1
  11  -6  -1 2.32103 0.94881   5
 -11   6   1 2.24699 0.79595   7
 -11   6   1 1.57163 0.77807   6
 -11   6   1 1.66484 0.86756   2
 -11   6   1 2.61114 0.84048   3
 -11   6   1 3.73363 1.10452   4
 -11   6   1 1.05413 0.76097   5
 -11   6   1 1.86539 0.70120   1
 -11   6   1 1.17220 0.73173   8
  10  -6  -1 2.29069 1.03463   4
  10  -6  -1 3.74396 1.01893   3
  10  -6  -1 1.96193 0.79358   1
  10  -6  -1 2.04198 0.77615   7
  10  -6  -1 2.28424 0.86011   2
  10  -6  -1 4.47533 1.17759   6
  10  -6  -1 3.40068 1.00109   5
  10  -6  -1 3.12997 0.89966   8
 -10   6   1 4.51618 0.94918   3
 -10   6   1 2.72091 0.85763   5
 -10   6   1 2.09945 0.78327   1
 -10   6   1 3.59226 0.98281   4
 -10   6   1 3.59787 0.88950   8
 -10   6   1 1.56213 0.73898   2
 -10   6   1 2.48093 0.86187   9
 -10   6   1 2.62926 0.77662   7
 -10   6   1 4.24615 1.13221   6
   9  -6  -1 5.90815 1.20037   6
   9  -6  -1 6.64304 0.93891   1
   9  -6  -1 7.54183 1.16330   2
   9  -6  -1 4.91250 1.06446   5
   9  -6  -1 5.35868 1.12037   3
   9  -6  -1 7.60621 1.07303   7
   9  -6  -1 6.24138 1.07250   8
   9  -6  -1 7.58204 1.31292   4
   9  -6  -1 6.82341 1.13910   9
  -9   6   1 6.89528 1.07774   2
  -9   6   1 4.64458 0.95037   9
  -9   6   1 7.09176 1.14050   3
  -9   6   1 6.88391 1.05216   7
  -9   6   1 7.33311 0.96424   1
  -9   6   1 6.61598 1.20765   4
  -9   6   1 7.14792 1.11648   5
  -9   6   1 5.94754 1.15320   6
   8  -6  -1 3.27005 1.01428   3
   8  -6  -1 4.33082 0.94424   9
   8  -6  -1 3.81899 0.87837   2
   8  -6  -1 4.14612 0.72396   7
   8  -6  -1 3.20393 0.96582   6
   8  -6  -1 4.82646 0.85642   8
   8  -6  -1 4.23430 0.97062   4
   8  -6  -1 3.63406 0.88823   5
   8  -6  -1 4.43681 0.73079   1
  -8   6   1 4.20639 0.74461   7
  -8   6   1 4.45531 0.98696   4
  -8   6   1 3.76811 0.92926   6
  -8   6   1 3.49756 0.87421   5
  -8   6   1 3.73437 0.82409   9
  -8   6   1 4.05315 0.79476   1
   7  -6  -1 0.73720 0.57650   9
   7  -6  -1 0.67307 0.42856   7
   7  -6  -1 0.67512 0.56019   2
   7  -6  -1 0.65932 0.58152   4
   7  -6  -1 0.48696 0.47844   1
   7  -6  -1 0.47323 0.44502   5
   7  -6  -1 0.96504 0.73444   3
   7  -6  -1 0.99890 0.55229   6
   7  -6  -1 1.21162 0.63393   8
  -7   6   1 0.08021 0.51075   6
  -7   6   1 1.30698 0.55787   9
  -7   6   1 -0.1188 0.51073   4
  -7   6   1 0.61772 0.42196   7
  -7   6   1 0.74779 0.47328   5
  -7   6   1 0.90949 0.52649   1
   6  -6  -1 50.2550 2.39980   2
   6  -6  -1 54.8711 2.49210   8
   6  -6  -1 52.2236 2.43468   9
   6  -6  -1 54.1885 2.34834   4
   6  -6  -1 55.2323 2.65967   3
   6  -6  -1 55.0999 2.43335   5
   6  -6  -1 55.7854 2.32231   7
   6  -6  -1 58.1998 2.45768   6
  -6   6   1 52.8651 2.22557   1
  -6   6   1 49.2381 2.31968   5
  -6   6   1 50.5012 2.26674   4
  -6   6   1 49.9079 2.26004   7
   5  -6  -1 50.8604 2.35352   8
   5  -6  -1 49.9634 2.28623   9
   5  -6  -1 50.3016 2.17233   7
   5  -6  -1 48.2507 2.40403   3
   5  -6  -1 54.8984 2.36586   5
   5  -6  -1 51.7291 2.30132   2
   5  -6  -1 52.7149 2.18049   6
  -5   6   1 51.7766 2.07413   4
  -5   6   1 50.1451 2.16099   7
  -5   6   1 53.0437 2.12096   1
  -5   6   1 50.9770 2.28382   5
   4  -6  -1 27.6598 1.49282   5
   4  -6  -1 29.2376 1.64964   3
   4  -6  -1 28.9524 1.32665   6
   4  -6  -1 28.0412 1.57725   8
   4  -6  -1 29.3680 1.55101   9
   4  -6  -1 28.9465 1.51658   2
  -4   6   1 30.2513 1.39458   1
  -4   6   1 28.9465 1.26471   4
  -4   6   1 29.0545 1.48590   5
  -4   6   1 26.6574 1.37096   7
   3  -6  -1 66.9993 2.25976   6
   3  -6  -1 65.5690 2.58435   5
   3  -6  -1 64.9103 2.51641   2
   3  -6  -1 64.7034 2.63156   8
   3  -6  -1 63.9638 2.56789   9
   3  -6  -1 58.2302 2.64349   3
  -3   6   1 63.4549 2.39479   1
  -3   6   1 62.5520 2.16651   4
  -3   6   1 63.0214 2.44199   7
  -3   6   1 60.9962 2.51032   5
   2  -6  -1 36.6330 1.78778   8
   2  -6  -1 37.2783 1.69809   5
   2  -6  -1 38.0838 1.73523   2
   2  -6  -1 39.9023 1.80266   9
   2  -6  -1 34.8885 1.82546   3
   2  -6  -1 39.8320 1.42499   6
  -2   6   1 37.1699 1.61663   1
  -2   6   1 35.2302 1.64784   5
  -2   6   1 36.8174 1.61586   7
  -2   6   1 38.9785 1.31651   4
   1  -6  -1 74.1901 2.95557   3
   1  -6  -1 77.0665 2.61534   6
   1  -6  -1 77.3870 2.94990   2
   1  -6  -1 74.4194 2.96532   9
   1  -6  -1 77.4977 2.86030   5
   1  -6  -1 74.9751 2.93753   8
  -1   6   1 78.9094 2.80743   7
  -1   6   1 76.2955 2.81777   5
  -1   6   1 79.2674 2.50842   4
  -1   6   1 76.9223 2.79403   1
   0  -6  -1 19.3920 1.18624   8
   0  -6  -1 19.9935 1.38307   9
   0  -6  -1 21.2451 1.08066   6
   0  -6  -1 20.3772 1.19469   3
   0  -6  -1 19.8943 1.23870   2
   0   6   1 22.9442 1.16406   7
   0   6   1 20.2416 1.09639   1
   0   6   1 22.1187 1.00003   4
   0   6   1 20.5753 1.05300   5
  -1  -6  -1 7.66569 0.71235   6
  -1  -6  -1 7.22371 0.92642   2
  -1  -6  -1 6.61001 0.73680   3
  -1  -6  -1 6.89158 0.90049   9
  -1  -6  -1 6.99940 0.84139   8
   1   6   1 7.33112 0.63843   7
   1   6   1 5.80740 0.69592   1
   1   6   1 7.03098 0.57352   5
   1   6   1 6.27669 0.62978   4
  -2  -6  -1 14.9338 1.22386   9
  -2  -6  -1 15.7978 1.07621   8
  -2  -6  -1 16.4588 0.94395   3
  -2  -6  -1 16.6309 1.08431   6
  -2  -6  -1 14.3688 1.15101   2
   2   6   1 15.5944 1.00400   7
   2   6   1 15.3748 1.02210   1
   2   6   1 15.2785 0.82916   5
   2   6   1 15.0796 1.06280   4
  -3  -6  -1 17.3279 1.35682   9
  -3  -6  -1 17.3273 1.19124   6
  -3  -6  -1 16.4587 0.93767   3
  -3  -6  -1 17.4677 1.26503   8
  -3  -6  -1 18.7131 1.45335   2
   3   6   1 17.1595 1.08687   7
   3   6   1 16.1084 1.19742   1
   3   6   1 19.6627 0.89367   5
   3   6   1 17.6216 1.29245   4
  -4  -6  -1 23.3752 1.50117   8
  -4  -6  -1 23.8940 1.79848   9
  -4  -6  -1 22.4334 1.56473   6
  -4  -6  -1 23.1465 1.68888   2
  -4  -6  -1 21.8407 1.03763   3
   4   6   1 21.0325 1.39793   1
   4   6   1 22.5655 1.65293   4
   4   6   1 23.2626 1.31114   7
   4   6   1 23.5003 1.02246   5
  -5  -6  -1 0.64676 0.63810   9
  -5  -6  -1 1.02884 0.83015   2
  -5  -6  -1 1.48948 0.68008   8
  -5  -6  -1 0.73782 0.69766   6
   5   6   1 1.28686 0.71622   1
   5   6   1 1.61741 0.84285   4
   5   6   1 1.36255 0.45454   7
  -6  -6  -1 15.6320 1.61134   6
  -6  -6  -1 12.2982 1.60491   9
  -6  -6  -1 11.5464 1.56343   2
  -6  -6  -1 15.0300 1.36328   8
   6   6   1 11.7084 1.35620   1
   6   6   1 14.8264 1.19610   7
   6   6   1 14.5408 1.51278   4
  -7  -6  -1 9.48300 1.40715   9
  -7  -6  -1 8.17654 1.51342   6
  -7  -6  -1 7.99698 1.28606   2
  -7  -6  -1 8.72854 1.17407   8
   7   6   1 9.93115 1.13989   7
   7   6   1 7.28258 1.14914   1
   7   6   1 9.96231 1.72862   4
  -8  -6  -1 0.42307 0.73442   8
  -8  -6  -1 -0.4647 0.69565   2
  -8  -6  -1 0.18277 0.92477   6
   8   6   1 1.82535 0.73232   7
   8   6   1 -0.0759 1.06273   4
   8   6   1 0.25212 0.60879   1
  -9  -6  -1 1.75671 1.10999   6
  -9  -6  -1 1.14897 0.98959   2
   9   6   1 3.80130 1.30083   4
   9   6   1 3.22378 0.77365   7
   9   6   1 2.36078 0.94212   1
 -10  -6  -1 6.49891 1.81968   6
 -10  -6  -1 5.50344 1.40120   2
  10   6   1 2.77670 1.01651   1
  10   6   1 5.24432 1.10336   7
  10   6   1 4.69380 1.49410   4
 -11  -6  -1 -0.8526 1.41984   2
 -11  -6  -1 -0.5641 0.94191   6
  11   6   1 1.31688 0.95703   1
  11   6   1 1.62409 1.51640   4
  11  -7  -1 0.34228 0.73681   7
  11  -7  -1 0.36403 0.89514   3
  11  -7  -1 -0.2461 0.70787   8
  11  -7  -1 0.16049 0.72232   5
 -11   7   1 0.59371 0.71038   1
 -11   7   1 1.71464 0.88366   3
 -11   7   1 0.09435 0.72885   5
 -11   7   1 0.51597 0.69131   8
 -11   7   1 0.68319 0.70983   7
  10  -7  -1 1.38651 0.76248   7
  10  -7  -1 1.49871 0.76291   1
  10  -7  -1 0.41707 0.76398   8
  10  -7  -1 1.71717 0.83098   2
  10  -7  -1 -0.5965 0.71655   5
  10  -7  -1 0.66031 0.81259   3
 -10   7   1 0.03948 0.60183   2
 -10   7   1 1.16811 0.70862   8
 -10   7   1 0.36670 0.75605   3
 -10   7   1 1.46665 0.73052   1
 -10   7   1 1.12082 0.75714   5
 -10   7   1 0.35465 0.48239   7
   9  -7  -1 2.68370 0.84460   3
   9  -7  -1 1.47115 0.77563   2
   9  -7  -1 2.43101 0.79852   9
   9  -7  -1 1.41362 0.70861   1
   9  -7  -1 1.87076 0.72918   5
   9  -7  -1 0.81073 0.69693   7
   9  -7  -1 0.32864 0.69948   8
  -9   7   1 1.91636 0.72949   7
  -9   7   1 1.89352 0.70658   3
  -9   7   1 1.35379 0.66904   1
  -9   7   1 1.51684 0.74700   9
  -9   7   1 1.93411 0.70018   5
   8  -7  -1 1.55284 0.66799   5
   8  -7  -1 1.41706 0.68053   9
   8  -7  -1 0.72526 0.52654   7
   8  -7  -1 0.85200 0.56131   8
   8  -7  -1 2.30990 0.79418   3
   8  -7  -1 0.97565 0.81810   4
   8  -7  -1 1.11935 0.54922   2
  -8   7   1 3.15491 0.74087   4
  -8   7   1 1.53020 0.53763   1
  -8   7   1 1.30060 0.76500   6
  -8   7   1 1.09789 0.60059   9
  -8   7   1 0.97148 0.59457   5
  -8   7   1 0.93823 0.52551   7
   7  -7  -1 0.55727 0.53199   6
   7  -7  -1 0.45348 0.59077   7
   7  -7  -1 -0.0425 0.52166   2
   7  -7  -1 1.12799 0.65291   9
   7  -7  -1 1.28018 0.75485   5
   7  -7  -1 0.71107 0.84522   3
   7  -7  -1 1.01330 0.54819   8
  -7   7   1 1.08757 0.55633   1
  -7   7   1 0.97202 0.56582   4
  -7   7   1 1.18498 0.62017   7
  -7   7   1 0.43878 0.66895   5
   6  -7  -1 13.7848 1.25611   9
   6  -7  -1 15.0905 1.46942   3
   6  -7  -1 15.3467 1.14104   6
   6  -7  -1 14.1506 1.18178   5
   6  -7  -1 12.5268 1.18320   2
   6  -7  -1 12.1853 1.34306   8
  -6   7   1 14.6503 1.16162   5
  -6   7   1 12.8804 1.03913   4
  -6   7   1 13.2796 1.05110   1
  -6   7   1 15.1330 1.08474   7
   5  -7  -1 113.396 4.42081   8
   5  -7  -1 125.212 4.45167   5
   5  -7  -1 117.879 4.38305   2
   5  -7  -1 112.300 4.57002   3
   5  -7  -1 117.232 4.12530   6
   5  -7  -1 123.475 4.47002   9
  -5   7   1 120.531 4.15619   1
  -5   7   1 122.466 4.02007   4
  -5   7   1 115.753 4.20491   7
  -5   7   1 111.652 4.31429   5
   4  -7  -1 83.4220 3.56119   3
   4  -7  -1 88.0968 3.40806   5
   4  -7  -1 88.1495 3.39008   2
   4  -7  -1 85.9040 3.44944   8
   4  -7  -1 90.1201 3.42921   9
   4  -7  -1 89.4748 3.06725   6
  -4   7   1 88.1564 3.19506   1
  -4   7   1 83.8791 2.92785   4
  -4   7   1 85.7901 3.35108   5
  -4   7   1 84.0533 3.21845   7
   3  -7  -1 1.70817 0.66311   3
   3  -7  -1 2.64164 0.61198   5
   3  -7  -1 2.24168 0.59192   9
   3  -7  -1 1.11161 0.46712   8
   3  -7  -1 2.29207 0.58345   2
   3  -7  -1 2.49083 0.38725   6
  -3   7   1 2.59327 0.33415   4
  -3   7   1 1.66576 0.44667   7
  -3   7   1 2.17233 0.53636   1
  -3   7   1 2.23308 0.58075   5
   2  -7  -1 30.1490 1.22066   6
   2  -7  -1 29.4265 1.52085   5
   2  -7  -1 30.4857 1.62599   8
   2  -7  -1 24.7885 1.61590   3
   2  -7  -1 30.7079 1.56849   2
   2  -7  -1 30.3055 1.66868   9
  -2   7   1 30.3963 1.03355   4
  -2   7   1 26.6843 1.45046   7
  -2   7   1 30.0660 1.49743   5
  -2   7   1 29.4641 1.45269   1
   1  -7  -1 1.35861 0.64255   9
   1  -7  -1 1.81595 0.63720   2
   1  -7  -1 1.74351 0.59593   8
   1  -7  -1 1.86912 0.52190   5
   1  -7  -1 1.26098 0.40631   6
   1  -7  -1 0.72453 0.51773   3
  -1   7   1 2.41330 0.31328   4
  -1   7   1 2.15073 0.54206   1
  -1   7   1 1.78121 0.49742   5
  -1   7   1 1.63865 0.42897   7
   0  -7  -1 35.9598 1.63569   6
   0  -7  -1 34.3130 1.83660   2
   0  -7  -1 34.5807 1.74227   3
   0  -7  -1 35.8607 1.92733   9
   0  -7  -1 35.5880 1.80591   8
   0   7   1 38.5868 1.51923   4
   0   7   1 36.7876 1.66397   7
   0   7   1 36.0380 1.64194   5
   0   7   1 35.9869 1.70013   1
  -1  -7  -1 10.4792 1.08694   8
  -1  -7  -1 10.7294 1.05666   2
  -1  -7  -1 9.41197 1.15391   9
  -1  -7  -1 7.68913 0.78595   3
  -1  -7  -1 8.53550 0.87305   6
   1   7   1 9.30150 0.96940   1
   1   7   1 9.14934 0.90696   7
   1   7   1 9.35637 0.77275   4
   1   7   1 8.89177 0.67536   5
  -2  -7  -1 -0.2237 0.32030   3
  -2  -7  -1 0.62606 0.54963   2
  -2  -7  -1 0.33312 0.46020   6
  -2  -7  -1 -0.4129 0.51299   9
  -2  -7  -1 0.61498 0.42960   8
   2   7   1 0.30397 0.45714   4
   2   7   1 0.17457 0.49829   1
   2   7   1 -0.2687 0.28690   5
   2   7   1 0.29828 0.47422   7
  -3  -7  -1 0.05608 0.48966   6
  -3  -7  -1 0.21248 0.56358   2
  -3  -7  -1 0.37523 0.43000   8
  -3  -7  -1 -0.2818 0.76507   9
  -3  -7  -1 -0.0884 0.28489   3
   3   7   1 -0.2800 0.32886   7
   3   7   1 -0.1124 0.45376   4
   3   7   1 -0.4695 0.28749   5
   3   7   1 -0.6053 0.51084   1
  -4  -7  -1 7.79351 1.08294   8
  -4  -7  -1 8.02057 1.16405   2
  -4  -7  -1 8.81639 1.26732   9
  -4  -7  -1 8.34160 1.11802   6
   4   7   1 8.10074 0.96803   7
   4   7   1 7.09719 1.11725   1
   4   7   1 8.86869 1.29459   4
   4   7   1 8.07576 0.66112   5
  -5  -7  -1 12.6947 1.29271   6
  -5  -7  -1 14.2488 1.66094   2
  -5  -7  -1 12.8360 1.69049   9
  -5  -7  -1 13.9219 1.22730   8
   5   7   1 14.0825 1.52251   4
   5   7   1 12.8842 1.05089   7
   5   7   1 13.8309 1.27119   1
  -6  -7  -1 2.90679 0.96397   2
  -6  -7  -1 1.66430 1.12173   9
  -6  -7  -1 2.62004 1.07188   6
  -6  -7  -1 4.02925 0.84497   8
   6   7   1 5.04189 0.91329   7
   6   7   1 4.23711 1.08418   4
   6   7   1 3.09992 1.01098   1
  -7  -7  -1 0.13259 0.89732   6
  -7  -7  -1 -0.6743 0.63381   2
  -7  -7  -1 -0.6471 0.74050   8
   7   7   1 1.04330 0.70336   7
   7   7   1 -0.1228 0.88745   4
   7   7   1 0.10546 0.62478   1
  -8  -7  -1 9.33440 1.36147   8
  -8  -7  -1 9.90296 1.60472   2
  -8  -7  -1 11.0539 1.95327   6
   8   7   1 15.1050 2.27101   4
   8   7   1 11.3294 1.53786   1
   8   7   1 10.9969 1.23664   7
  -9  -7  -1 -1.3517 1.04012   6
  -9  -7  -1 -0.4298 0.88879   2
   9   7   1 -0.0361 0.70311   7
   9   7   1 1.23567 1.23909   4
   9   7   1 -0.1748 0.65456   1
 -10  -7  -1 0.23104 1.02083   6
 -10  -7  -1 -0.5216 1.03250   2
  10   7   1 -0.3205 0.80654   4
  10   7   1 0.87201 1.14545   1
  10   7   1 0.17437 0.78495   7
 -11  -7  -1 0.51765 1.68911   2
 -11  -7  -1 1.27350 1.56268   6
  11   7   1 2.93452 1.37514   1
  11   7   1 3.73638 1.57115   4
  12  -8  -1 0.33381 0.98007   3
  12  -8  -1 0.41383 0.91164   5
 -12   8   1 2.88593 1.05855   3
 -12   8   1 1.25234 0.87809   5
  11  -8  -1 5.15437 1.21267   5
  11  -8  -1 5.88147 1.30301   8
  11  -8  -1 3.79205 1.01949   7
  11  -8  -1 5.05413 1.28355   3
 -11   8   1 3.58186 1.10381   3
 -11   8   1 4.45562 1.00492   7
 -11   8   1 5.01801 1.13264   8
 -11   8   1 4.14017 1.09866   5
  10  -8  -1 11.2741 1.40673   7
  10  -8  -1 11.4158 1.67325   3
  10  -8  -1 9.48640 1.47064   8
  10  -8  -1 11.3867 1.47143   5
 -10   8   1 10.6278 1.38835   7
 -10   8   1 10.6318 1.54025   3
 -10   8   1 11.4124 1.41105   5
   9  -8  -1 0.70147 0.57034   7
   9  -8  -1 1.13818 0.72479   2
   9  -8  -1 1.57203 0.86810   8
   9  -8  -1 1.95980 1.00007   3
   9  -8  -1 0.15308 0.80598   5
  -9   8   1 1.82145 0.82685   5
  -9   8   1 1.53697 0.60936   7
  -9   8   1 0.77935 0.64569   1
   8  -8  -1 2.81419 0.98639   5
   8  -8  -1 3.84293 0.90679   2
   8  -8  -1 1.58867 0.76261   3
   8  -8  -1 2.54925 0.92023   8
   8  -8  -1 2.69103 0.79786   9
  -8   8   1 3.42520 0.80202   1
  -8   8   1 2.07806 0.71256   9
  -8   8   1 3.34885 0.75207   7
  -8   8   1 2.88199 0.94870   5
   7  -8  -1 6.24161 1.12453   8
   7  -8  -1 5.65288 1.02914   2
   7  -8  -1 7.21804 1.34470   3
   7  -8  -1 8.08984 1.18526   5
   7  -8  -1 5.91149 1.05308   9
  -7   8   1 6.60561 0.94832   1
  -7   8   1 6.34378 0.93170   7
  -7   8   1 6.38126 0.98708   5
   6  -8  -1 42.1800 2.46866   3
   6  -8  -1 45.3915 2.41445   5
   6  -8  -1 44.5101 2.33627   2
   6  -8  -1 47.0142 2.41488   9
   6  -8  -1 44.3065 2.44928   8
  -6   8   1 43.4567 2.32947   5
  -6   8   1 43.8195 2.20244   7
  -6   8   1 46.6834 2.12143   1
   5  -8  -1 2.55355 0.68495   5
   5  -8  -1 2.10269 0.69751   2
   5  -8  -1 1.59975 0.82650   3
   5  -8  -1 2.04814 0.77372   8
   5  -8  -1 1.66839 0.66658   9
  -5   8   1 4.03766 0.74952   1
  -5   8   1 2.06845 0.58696   5
  -5   8   1 2.42324 0.68601   7
   4  -8  -1 0.63823 0.68625   3
   4  -8  -1 0.57988 0.48450   8
   4  -8  -1 0.27621 0.53152   9
   4  -8  -1 1.20354 0.50635   5
   4  -8  -1 -0.1214 0.47410   2
  -4   8   1 1.23944 0.56473   1
  -4   8   1 0.26993 0.37557   5
  -4   8   1 0.34338 0.37480   7
   3  -8  -1 2.63771 0.70375   2
   3  -8  -1 4.30976 0.89564   3
   3  -8  -1 3.76061 0.78607   9
   3  -8  -1 3.64174 0.70250   5
   3  -8  -1 3.62745 0.74769   8
  -3   8   1 3.97906 0.71198   1
  -3   8   1 4.74570 0.76985   7
  -3   8   1 3.78314 0.67280   5
   2  -8  -1 160.619 5.62612   8
   2  -8  -1 160.437 5.47647   5
   2  -8  -1 157.569 5.10246   6
   2  -8  -1 161.566 5.63795   9
   2  -8  -1 155.003 5.49911   2
   2  -8  -1 150.047 5.64199   3
  -2   8   1 157.580 5.30726   1
  -2   8   1 150.767 5.32271   7
  -2   8   1 153.539 5.39283   5
   1  -8  -1 112.016 4.14988   2
   1  -8  -1 106.319 3.63353   6
   1  -8  -1 105.576 4.14262   9
   1  -8  -1 105.673 4.09101   3
   1  -8  -1 108.998 4.11062   8
  -1   8   1 104.833 3.87555   7
  -1   8   1 106.304 3.85151   1
  -1   8   1 100.516 3.83129   5
   0  -8  -1 16.4885 1.16390   6
   0  -8  -1 19.3077 1.40618   2
   0  -8  -1 16.1664 1.39047   9
   0  -8  -1 16.0921 1.26045   3
   0  -8  -1 17.6714 1.39182   8
   0   8   1 16.8664 1.14281   5
   0   8   1 16.5648 1.19401   1
   0   8   1 18.4672 0.95807   4
   0   8   1 18.0777 1.15935   7
  -1  -8  -1 17.2682 1.23997   3
  -1  -8  -1 17.5012 1.30247   8
  -1  -8  -1 17.8899 1.43879   2
  -1  -8  -1 17.5752 1.30628   6
  -1  -8  -1 18.7407 1.71160   9
   1   8   1 17.0250 1.10399   4
   1   8   1 16.7777 1.04240   5
   1   8   1 17.9340 1.27278   1
   1   8   1 17.8049 1.16886   7
  -2  -8  -1 4.91503 0.88388   6
  -2  -8  -1 4.84597 0.83556   8
  -2  -8  -1 2.97983 0.83774   2
  -2  -8  -1 5.42316 0.75785   3
  -2  -8  -1 4.25176 0.98545   9
   2   8   1 3.79024 0.78434   7
   2   8   1 3.93662 0.82782   1
   2   8   1 6.23215 0.92071   4
   2   8   1 3.63190 0.59273   5
  -3  -8  -1 3.55904 0.93725   2
  -3  -8  -1 2.38065 0.69288   8
  -3  -8  -1 2.15934 0.77335   6
  -3  -8  -1 3.34812 0.61863   3
  -3  -8  -1 2.58504 1.12661   9
   3   8   1 2.42023 0.68403   1
   3   8   1 2.02442 0.54985   7
   3   8   1 1.42015 0.47821   5
   3   8   1 2.33631 0.75308   4
  -4  -8  -1 3.83909 0.97250   2
  -4  -8  -1 3.23936 1.00444   9
  -4  -8  -1 3.40748 0.92087   8
  -4  -8  -1 4.31146 1.02686   6
   4   8   1 5.68251 1.10028   4
   4   8   1 3.64297 0.81480   7
   4   8   1 3.93207 1.02470   1
  -5  -8  -1 1.39356 0.85876   8
  -5  -8  -1 2.17418 0.92966   2
  -5  -8  -1 2.02104 0.92942   6
  -5  -8  -1 -0.8908 1.02039   9
   5   8   1 1.59815 0.71080   1
   5   8   1 1.51522 0.73508   4
   5   8   1 1.70790 0.76381   7
  -6  -8  -1 9.15403 1.34228   8
  -6  -8  -1 12.2996 1.75967   6
  -6  -8  -1 8.47579 1.96278   9
  -6  -8  -1 10.3973 1.55143   2
   6   8   1 10.3836 1.58822   4
   6   8   1 13.0640 1.36141   7
   6   8   1 13.3130 1.67664   1
  -7  -8  -1 1.96729 1.36310   2
  -7  -8  -1 2.02692 1.11865   6
  -7  -8  -1 0.50276 0.66443   8
   7   8   1 1.95606 1.01918   1
   7   8   1 2.21550 0.86982   7
   7   8   1 0.91538 1.04895   4
  -8  -8  -1 -0.8003 0.86391   2
  -8  -8  -1 0.62928 0.85215   6
   8   8   1 0.94252 0.75254   7
   8   8   1 0.32027 1.04552   4
   8   8   1 0.27625 0.95979   1
  -9  -8  -1 -0.2072 1.07970   2
  -9  -8  -1 1.15257 1.26655   6
   9   8   1 1.06263 1.29286   4
   9   8   1 0.28766 1.07416   1
   9   8   1 -0.0142 0.71653   7
 -10  -8  -1 -0.6120 1.13825   2
 -10  -8  -1 -0.5980 1.26099   6
  10   8   1 -0.2285 1.05699   1
  10   8   1 0.14692 0.88423   7
  10   8   1 1.69983 1.40493   4
  12  -9  -1 -0.8550 0.99056   3
  12  -9  -1 0.01917 0.97176   5
 -12   9   1 1.23269 0.93764   5
 -12   9   1 0.03529 0.78210   3
  11  -9  -1 0.77456 0.92121   5
  11  -9  -1 1.78204 0.89620   3
  11  -9  -1 1.05074 0.81857   8
 -11   9   1 2.13721 0.81024   5
 -11   9   1 1.19657 0.75842   3
 -11   9   1 0.91021 0.80708   7
 -11   9   1 2.70645 0.85713   8
  10  -9  -1 0.06239 0.65109   3
  10  -9  -1 -1.2827 0.79611   5
  10  -9  -1 -0.2129 0.56444   8
 -10   9   1 -0.3351 0.75497   5
 -10   9   1 -0.1210 0.46986   7
 -10   9   1 0.57419 0.93840   3
   9  -9  -1 2.30314 1.12618   3
   9  -9  -1 2.77845 1.07221   8
   9  -9  -1 1.26971 0.76037   5
  -9   9   1 3.11769 0.95252   7
  -9   9   1 1.12406 0.66116   5
   8  -9  -1 4.30826 1.12338   8
   8  -9  -1 1.98172 0.99790   5
   8  -9  -1 3.37655 1.02031   3
   8  -9  -1 3.36372 1.31353   9
   8  -9  -1 2.60128 0.83327   2
  -8   9   1 2.72565 0.85796   7
  -8   9   1 2.92432 0.79164   1
  -8   9   1 2.40386 0.78637   5
   7  -9  -1 7.66343 1.18087   5
   7  -9  -1 7.25395 1.10236   2
   7  -9  -1 6.11063 1.04688   9
   7  -9  -1 2.68136 1.00469   8
   7  -9  -1 5.70678 1.31468   3
  -7   9   1 4.93545 0.94489   5
  -7   9   1 6.69701 0.98052   1
  -7   9   1 7.72347 1.11082   7
   6  -9  -1 34.3161 2.07320   9
   6  -9  -1 34.3745 2.35038   3
   6  -9  -1 30.9333 1.96227   5
   6  -9  -1 36.7082 2.15313   8
   6  -9  -1 28.6861 1.86117   2
  -6   9   1 31.7682 1.80566   7
  -6   9   1 32.8007 1.80240   1
  -6   9   1 30.5468 1.90219   5
   5  -9  -1 114.025 4.60456   8
   5  -9  -1 111.765 4.48103   2
   5  -9  -1 113.353 4.75487   3
   5  -9  -1 114.914 4.56335   5
   5  -9  -1 115.074 4.55436   9
  -5   9   1 111.166 4.45702   5
  -5   9   1 116.789 4.30895   7
  -5   9   1 119.467 4.23745   1
   4  -9  -1 1.19390 0.66755   9
   4  -9  -1 -0.0234 0.41417   2
   4  -9  -1 0.39971 0.53147   3
   4  -9  -1 0.48575 0.53100   8
   4  -9  -1 1.16179 0.75207   5
  -4   9   1 1.25530 0.66403   5
  -4   9   1 0.91003 0.47057   7
  -4   9   1 0.80050 0.58000   1
   3  -9  -1 12.5781 1.24040   8
   3  -9  -1 12.8273 1.30456   9
   3  -9  -1 13.5226 1.32428   2
   3  -9  -1 12.3311 1.25261   3
   3  -9  -1 13.0929 1.16595   5
  -3   9   1 12.4406 1.09589   5
  -3   9   1 13.6788 1.15508   1
  -3   9   1 16.8656 1.29568   7
   2  -9  -1 68.3299 3.06413   9
   2  -9  -1 64.6705 2.88818   2
   2  -9  -1 62.4352 3.01879   3
   2  -9  -1 63.7802 3.02645   8
  -2   9   1 63.7399 2.69219   1
  -2   9   1 61.7371 2.77683   5
  -2   9   1 67.4390 2.75250   7
   1  -9  -1 63.9351 3.01412   3
   1  -9  -1 70.0617 3.11175   8
   1  -9  -1 71.3936 3.25979   9
   1  -9  -1 69.5296 3.08003   2
  -1   9   1 72.3475 2.88288   7
  -1   9   1 69.9789 2.86718   1
  -1   9   1 66.4343 2.86772   5
   0  -9  -1 52.3617 2.73696   2
   0  -9  -1 51.9595 2.70704   9
   0  -9  -1 53.5777 2.67847   8
   0  -9  -1 50.2112 2.45251   3
   0   9   1 53.1972 2.28523   5
   0   9   1 51.2989 2.32168   1
   0   9   1 50.9871 2.32643   7
  -1  -9  -1 4.16052 0.98193   8
  -1  -9  -1 3.72986 0.80329   3
  -1  -9  -1 5.44131 1.19637   2
  -1  -9  -1 2.88028 0.80594   6
  -1  -9  -1 2.85423 0.91804   9
   1   9   1 3.31777 0.65263   5
   1   9   1 3.99800 0.73517   7
   1   9   1 3.12205 0.81104   1
  -2  -9  -1 -0.3224 0.99781   9
  -2  -9  -1 0.60276 0.72907   2
  -2  -9  -1 0.14895 0.44967   3
  -2  -9  -1 -0.3452 0.72605   8
  -2  -9  -1 -0.2286 0.69784   6
   2   9   1 0.68261 0.50444   7
   2   9   1 0.75554 0.71037   1
   2   9   1 0.43147 0.45289   5
  -3  -9  -1 10.1853 1.40770   6
  -3  -9  -1 7.43889 1.11424   8
  -3  -9  -1 10.7139 1.67137   2
  -3  -9  -1 8.17665 1.60130   9
   3   9   1 10.4916 0.88299   5
   3   9   1 12.1475 1.20541   7
   3   9   1 10.8168 1.26594   1
   3   9   1 10.4541 1.15545   4
  -4  -9  -1 13.6070 1.37559   6
  -4  -9  -1 15.7240 1.83261   2
  -4  -9  -1 17.3870 1.64255   8
  -4  -9  -1 15.5810 1.85847   9
   4   9   1 15.5788 1.26409   7
   4   9   1 16.8272 1.54326   4
   4   9   1 18.2798 1.66621   1
  -5  -9  -1 32.7788 2.41897   2
  -5  -9  -1 34.8464 2.26415   8
  -5  -9  -1 32.9720 2.34786   6
  -5  -9  -1 32.8416 3.13813   9
   5   9   1 33.6047 2.37026   4
   5   9   1 38.3462 2.26459   1
   5   9   1 38.3319 2.01228   7
  -6  -9  -1 3.07571 1.16785   6
  -6  -9  -1 0.88863 0.99511   2
  -6  -9  -1 4.05310 1.08798   8
   6   9   1 2.14856 0.72244   7
   6   9   1 4.02730 1.22565   4
   6   9   1 3.88777 1.16644   1
  -7  -9  -1 -0.2065 1.01246   6
  -7  -9  -1 -0.1044 1.00804   2
  -7  -9  -1 -0.0740 0.84363   8
   7   9   1 0.32456 0.94559   1
   7   9   1 0.96396 0.84220   7
   7   9   1 1.16921 1.09187   4
  -8  -9  -1 2.39857 1.08510   6
  -8  -9  -1 1.71338 1.23749   2
   8   9   1 4.52264 1.38835   1
   8   9   1 4.68664 1.54964   4
   8   9   1 1.45476 0.94146   7
  -9  -9  -1 2.19019 1.20905   6
  -9  -9  -1 1.37715 1.76164   2
   9   9   1 2.55743 1.45542   4
   9   9   1 1.95925 0.92187   7
   9   9   1 4.89631 1.48054   1
  12 -10  -1 -1.5965 1.01455   3
  12 -10  -1 -1.1127 0.94208   5
 -12  10   1 1.24997 0.97752   3
 -12  10   1 0.13355 0.88228   5
  11 -10  -1 0.69814 0.98208   8
  11 -10  -1 -0.4611 0.68492   3
  11 -10  -1 -0.3198 0.69045   5
 -11  10   1 0.48703 0.69075   5
 -11  10   1 -0.3643 0.84663   7
 -11  10   1 0.27094 0.71034   3
  10 -10  -1 2.49688 0.90687   8
  10 -10  -1 2.02949 1.08887   5
  10 -10  -1 3.53158 1.12358   3
 -10  10   1 1.26193 0.85912   7
 -10  10   1 1.45401 0.96739   3
 -10  10   1 1.80210 1.03336   5
   9 -10  -1 1.95421 1.13210   3
   9 -10  -1 1.24793 0.80573   5
   9 -10  -1 1.26121 0.96298   8
  -9  10   1 0.79764 0.67886   5
  -9  10   1 1.12022 0.63556   7
  -9  10   1 1.27599 0.85780   3
   8 -10  -1 0.47192 0.87481   8
   8 -10  -1 -0.1647 1.02027   3
   8 -10  -1 0.43638 0.68153   5
   8 -10  -1 0.93999 0.85074   2
  -8  10   1 0.76572 0.63303   5
  -8  10   1 0.38639 0.73226   7
   7 -10  -1 13.1836 1.56961   5
   7 -10  -1 10.8974 1.45579   8
   7 -10  -1 10.9809 1.58692   3
   7 -10  -1 10.7331 1.39357   2
   7 -10  -1 15.1367 1.46442   9
  -7  10   1 13.3824 1.39852   7
  -7  10   1 11.9023 1.43769   5
   6 -10  -1 12.7854 1.68532   3
   6 -10  -1 13.4442 1.59114   5
   6 -10  -1 16.2085 1.47592   9
   6 -10  -1 10.5624 1.55829   8
   6 -10  -1 15.4202 1.45463   2
  -6  10   1 12.0546 1.39827   7
  -6  10   1 15.0547 1.61116   5
  -6  10   1 13.8629 1.26860   1
   5 -10  -1 1.12619 0.70146   2
   5 -10  -1 1.67142 0.90231   8
   5 -10  -1 2.60387 0.78832   9
   5 -10  -1 1.88158 0.74634   5
   5 -10  -1 2.21333 0.88120   3
  -5  10   1 0.16194 0.51064   5
  -5  10   1 0.31299 0.63672   1
  -5  10   1 1.35067 0.61870   7
   4 -10  -1 100.957 4.04846   5
   4 -10  -1 89.3322 4.17075   3
   4 -10  -1 91.7803 3.96577   2
   4 -10  -1 97.5182 4.14691   8
   4 -10  -1 100.555 4.09998   9
  -4  10   1 95.6775 3.81149   7
  -4  10   1 93.8604 3.90986   5
  -4  10   1 99.3485 3.74066   1
   3 -10  -1 0.29521 0.48712   9
   3 -10  -1 0.44871 0.68918   2
   3 -10  -1 0.64484 0.62311   3
   3 -10  -1 1.06368 0.84591   8
  -3  10   1 -0.8801 0.52126   1
  -3  10   1 -0.7077 0.60498   5
  -3  10   1 0.44910 0.53496   7
   2 -10  -1 14.8543 1.47560   2
   2 -10  -1 12.6719 1.42100   8
   2 -10  -1 12.6182 1.56868   3
   2 -10  -1 12.2577 1.28597   9
  -2  10   1 14.5436 1.24378   1
  -2  10   1 11.5559 1.30113   7
  -2  10   1 11.5191 1.24565   5
   1 -10  -1 -0.8199 0.71357   2
   1 -10  -1 -0.9679 0.73613   9
   1 -10  -1 0.33474 0.56934   8
   1 -10  -1 -0.0753 0.65936   3
  -1  10   1 -0.0172 0.44582   1
  -1  10   1 -0.2481 0.37179   5
  -1  10   1 -0.6469 0.44031   7
   0 -10  -1 37.7642 2.20205   3
   0 -10  -1 35.5435 2.45297   9
   0 -10  -1 38.0853 2.22659   8
   0 -10  -1 42.3182 2.49797   2
   0  10   1 34.7385 1.96088   7
   0  10   1 35.9933 1.97478   5
   0  10   1 39.1274 2.08950   1
  -1 -10  -1 159.977 6.34733   2
  -1 -10  -1 176.342 6.33497   8
  -1 -10  -1 174.467 6.64324   9
  -1 -10  -1 166.138 6.11242   3
   1  10   1 166.522 5.85494   5
   1  10   1 172.643 6.05041   7
   1  10   1 177.979 6.13251   1
  -2 -10  -1 2.56130 1.04630   9
  -2 -10  -1 2.95582 1.20532   2
  -2 -10  -1 2.55133 0.82183   8
  -2 -10  -1 3.41080 0.76779   3
   2  10   1 2.74529 0.71100   5
   2  10   1 4.59468 0.94290   7
   2  10   1 3.01689 0.79024   1
  -3 -10  -1 114.991 4.58087   8
  -3 -10  -1 102.087 4.79071   2
  -3 -10  -1 93.2955 4.67012   9
   3  10   1 115.329 4.49243   1
   3  10   1 111.565 4.25264   7
  -4 -10  -1 -1.7624 0.72279   2
  -4 -10  -1 -0.0901 0.87324   6
  -4 -10  -1 0.50591 0.83812   8
   4  10   1 -0.1213 0.63393   1
   4  10   1 1.17067 0.65362   7
  -5 -10  -1 12.5916 2.10568   2
  -5 -10  -1 19.2672 1.81981   8
  -5 -10  -1 14.9670 1.61684   6
   5  10   1 15.7051 1.56168   7
   5  10   1 22.3806 1.95483   1
  -6 -10  -1 1.48224 1.20064   2
  -6 -10  -1 1.36468 0.89931   6
  -6 -10  -1 0.21913 0.64675   8
   6  10   1 1.50469 0.92452   7
   6  10   1 3.40060 1.14730   1
  -7 -10  -1 5.46644 1.59996   6
  -7 -10  -1 2.04594 1.36830   2
  -7 -10  -1 5.81476 1.34031   8
   7  10   1 5.59392 1.42681   1
   7  10   1 4.34011 1.13164   7
  -8 -10  -1 0.27284 1.75692   2
  -8 -10  -1 0.02436 0.91962   6
   8  10   1 2.81556 1.31378   1
   8  10   1 1.51331 0.78936   7
  -9 -10  -1 -1.9815 1.97175   2
  -9 -10  -1 1.77344 1.27114   6
   9  10   1 1.43218 1.00615   7
   9  10   1 2.80563 1.59810   1
  11 -11  -1 0.45461 0.83211   5
  11 -11  -1 2.74426 1.18252   8
  11 -11  -1 -0.2616 0.74753   3
 -11  11   1 1.34108 0.78587   5
 -11  11   1 -0.1076 0.61554   7
 -11  11   1 0.95913 0.79342   3
  10 -11  -1 0.86226 1.19395   3
  10 -11  -1 -1.4752 0.89971   5
  10 -11  -1 0.09103 0.71844   8
 -10  11   1 0.65378 0.91538   5
 -10  11   1 1.08403 1.00176   3
 -10  11   1 0.00779 0.82648   7
   9 -11  -1 -0.9710 0.91495   8
   9 -11  -1 0.86612 0.93371   3
   9 -11  -1 -1.0560 0.87003   5
  -9  11   1 -0.3007 0.68825   3
  -9  11   1 -0.4831 0.50712   7
  -9  11   1 -0.9334 0.80771   5
   8 -11  -1 3.05511 1.11526   3
   8 -11  -1 2.71454 0.93197   8
   8 -11  -1 2.81211 1.17109   5
  -8  11   1 2.15654 1.04421   5
  -8  11   1 4.55719 0.98101   7
   7 -11  -1 0.63754 0.69340   2
   7 -11  -1 0.98819 0.99807   8
   7 -11  -1 -0.0390 0.94515   3
   7 -11  -1 -0.8240 0.79475   5
  -7  11   1 -0.1917 0.78578   5
  -7  11   1 -0.2696 0.53359   7
   6 -11  -1 7.12645 1.15358   9
   6 -11  -1 6.63204 1.15700   2
   6 -11  -1 6.16296 1.18443   8
   6 -11  -1 5.39947 1.41238   3
   6 -11  -1 6.69515 1.18466   5
  -6  11   1 6.26043 1.09512   5
  -6  11   1 6.18207 1.16301   7
   5 -11  -1 -1.5683 0.68497   3
   5 -11  -1 -0.4008 0.50164   5
   5 -11  -1 1.66227 0.68873   9
   5 -11  -1 0.46523 0.52903   2
   5 -11  -1 0.03347 0.81597   8
  -5  11   1 0.10953 0.53049   5
  -5  11   1 -0.4576 0.61689   1
  -5  11   1 -0.3323 0.48832   7
   4 -11  -1 18.7304 1.59316   2
   4 -11  -1 15.5651 1.82813   3
   4 -11  -1 19.1525 1.51919   9
   4 -11  -1 16.5900 1.79984   8
  -4  11   1 16.2723 1.37693   7
  -4  11   1 18.2400 1.60402   5
  -4  11   1 15.6426 1.36725   1
   3 -11  -1 19.5797 1.63728   8
   3 -11  -1 16.0244 1.55728   2
   3 -11  -1 15.9852 1.81787   3
   3 -11  -1 16.8969 1.54339   9
  -3  11   1 14.1565 1.30248   5
  -3  11   1 14.7760 1.32409   1
  -3  11   1 15.2064 1.32276   7
   2 -11  -1 45.2965 2.60094   3
   2 -11  -1 42.2598 2.53530   8
   2 -11  -1 49.9785 2.73648   9
   2 -11  -1 48.6174 2.56922   2
  -2  11   1 47.9933 2.46088   5
  -2  11   1 43.5627 2.27604   1
  -2  11   1 44.2263 2.31485   7
   1 -11  -1 23.8468 2.01579   2
   1 -11  -1 27.2305 1.94010   8
   1 -11  -1 26.7768 1.97033   3
   1 -11  -1 25.4465 2.07456   9
  -1  11   1 27.5159 1.82373   7
  -1  11   1 21.9888 1.66105   5
  -1  11   1 24.8181 1.67911   1
   0 -11  -1 18.3404 1.65752   8
   0 -11  -1 20.4903 2.00452   2
   0 -11  -1 18.0361 2.01056   9
   0 -11  -1 18.5946 1.64043   3
   0  11   1 20.0637 1.49781   5
   0  11   1 22.1429 1.53766   7
   0  11   1 21.8588 1.60792   1
  -1 -11  -1 60.9130 3.01114   3
  -1 -11  -1 65.2186 3.21136   8
  -1 -11  -1 63.4403 3.40908   9
  -1 -11  -1 61.2129 3.28978   2
   1  11   1 63.3466 2.99972   7
   1  11   1 66.9204 3.05961   1
   1  11   1 67.9806 2.85971   5
  -2 -11  -1 1.39477 1.33147   9
  -2 -11  -1 2.91173 1.05813   8
  -2 -11  -1 1.23240 0.92492   2
   2  11   1 2.17575 0.76483   1
   2  11   1 0.77563 0.62534   5
   2  11   1 1.19533 0.64490   7
  -3 -11  -1 1.94369 0.96147   8
  -3 -11  -1 1.22336 1.04069   2
   3  11   1 2.24130 0.98044   1
   3  11   1 1.38799 0.67932   7
  -4 -11  -1 2.15374 1.47659   2
  -4 -11  -1 3.02378 1.08146   8
   4  11   1 2.17467 0.93142   7
   4  11   1 2.75225 1.07516   1
  -5 -11  -1 1.85391 1.06961   8
  -5 -11  -1 -1.7600 1.35883   2
   5  11   1 2.29018 1.08476   1
   5  11   1 2.58517 0.82982   7
  -6 -11  -1 -2.1431 1.48954   2
  -6 -11  -1 0.55316 0.73112   8
   6  11   1 0.80101 1.06116   1
   6  11   1 0.82355 0.96306   7
  -7 -11  -1 -3.0199 0.94555   2
   7  11   1 1.01958 1.01360   7
   7  11   1 0.61238 1.07143   1
  -8 -11  -1 1.78622 2.06909   2
   8  11   1 5.72697 1.31140   7
   8  11   1 8.22654 1.72466   1
  10 -12  -1 2.37456 1.40835   3
  10 -12  -1 3.23790 1.14196   5
  10 -12  -1 2.69342 1.19786   8
 -10  12   1 3.22318 1.14013   7
 -10  12   1 3.95368 1.34041   3
 -10  12   1 3.24997 1.02126   5
   9 -12  -1 4.74260 1.23584   5
   9 -12  -1 2.94667 1.05277   8
   9 -12  -1 2.73927 1.42824   3
  -9  12   1 2.33309 0.91139   5
  -9  12   1 2.33270 0.87444   7
  -9  12   1 4.25550 1.34556   3
   8 -12  -1 -0.5580 0.78592   3
   8 -12  -1 -0.0299 0.71296   5
   8 -12  -1 -0.3682 0.94152   8
  -8  12   1 -0.3555 0.56538   5
  -8  12   1 -0.0282 0.59179   7
   7 -12  -1 1.70849 0.89879   5
   7 -12  -1 1.32784 1.07613   8
   7 -12  -1 1.65250 0.95321   3
  -7  12   1 1.29006 0.75746   5
  -7  12   1 1.79743 0.77899   7
   6 -12  -1 21.0825 2.01537   3
   6 -12  -1 19.4046 1.86220   8
   6 -12  -1 21.0197 1.83025   2
  -6  12   1 16.5590 1.86214   5
  -6  12   1 19.5239 1.76435   7
   5 -12  -1 1.24906 0.57971   9
   5 -12  -1 0.57667 0.99729   3
   5 -12  -1 -0.6262 0.59772   8
   5 -12  -1 0.12454 0.64120   2
  -5  12   1 -0.4509 0.46697   5
  -5  12   1 0.36889 0.61270   7
   4 -12  -1 0.41141 0.71091   3
   4 -12  -1 1.24327 0.70540   2
   4 -12  -1 0.43787 0.91541   8
   4 -12  -1 1.54070 0.57408   9
  -4  12   1 -0.8294 0.70396   7
  -4  12   1 0.21106 0.54950   5
   3 -12  -1 3.26674 1.11272   8
   3 -12  -1 2.36790 0.91064   2
   3 -12  -1 3.83804 0.93943   9
   3 -12  -1 2.97501 1.10296   3
  -3  12   1 1.26384 0.87264   5
  -3  12   1 1.62830 0.76885   1
  -3  12   1 2.48275 0.89763   7
   2 -12  -1 11.9035 1.57909   3
   2 -12  -1 13.9910 1.69866   2
   2 -12  -1 13.0756 1.73888   8
   2 -12  -1 11.7769 1.52809   9
  -2  12   1 12.3405 1.49495   7
  -2  12   1 12.8484 1.38673   1
  -2  12   1 13.4770 1.42418   5
   1 -12  -1 9.23254 1.50134   8
   1 -12  -1 10.7608 1.47827   3
   1 -12  -1 11.3122 1.60289   9
   1 -12  -1 10.2902 1.56672   2
  -1  12   1 11.8469 1.34017   1
  -1  12   1 13.3586 1.49608   7
  -1  12   1 10.0306 1.30908   5
   0 -12  -1 1.49441 0.88907   2
   0 -12  -1 1.80310 0.78295   3
   0 -12  -1 1.65064 0.81115   8
   0 -12  -1 0.84704 1.08006   9
   0  12   1 1.25282 0.58333   5
   0  12   1 0.58877 0.63058   7
   0  12   1 2.11302 0.82359   1
  -1 -12  -1 0.67671 0.70172   3
  -1 -12  -1 0.36880 0.89223   8
  -1 -12  -1 0.37793 1.13244   2
   1  12   1 -0.0922 0.69745   1
   1  12   1 0.77114 0.82963   7
   1  12   1 0.10754 0.60650   5
  -2 -12  -1 24.0813 2.51751   2
  -2 -12  -1 27.8627 2.09273   8
   2  12   1 27.6415 1.87212   7
   2  12   1 31.6733 2.14977   1
  -3 -12  -1 10.2409 1.98045   2
  -3 -12  -1 11.5666 1.54531   8
   3  12   1 14.0398 1.65717   1
   3  12   1 12.9325 1.60352   7
  -4 -12  -1 -0.4732 1.47159   2
  -4 -12  -1 1.01898 0.75135   8
   4  12   1 1.51802 0.80210   1
   4  12   1 1.74788 0.97199   7
  -5 -12  -1 1.98879 1.02406   8
  -5 -12  -1 0.93849 1.27508   2
   5  12   1 0.89520 0.79834   1
   5  12   1 -0.3889 0.89088   7
  -6 -12  -1 -3.9307 1.47643   2
  -6 -12  -1 0.46395 1.00745   8
   6  12   1 0.52996 0.84866   1
   6  12   1 0.08433 1.02177   7
  -7 -12  -1 -2.4315 1.80019   2
   7  12   1 1.52213 1.08072   7
   7  12   1 0.88907 0.90694   1
   9 -13  -1 -0.4440 0.80137   3
   9 -13  -1 1.36573 1.26206   8
  -9  13   1 1.68110 0.86794   5
  -9  13   1 -0.0313 0.68987   7
  -9  13   1 1.22741 0.87098   3
   8 -13  -1 14.8723 2.09115   8
   8 -13  -1 10.7723 1.90179   3
  -8  13   1 11.3982 1.60639   5
  -8  13   1 13.8334 1.63406   7
  -8  13   1 10.6738 1.77084   3
   7 -13  -1 1.33979 0.96841   3
   7 -13  -1 0.41921 0.78417   8
  -7  13   1 -0.6888 0.58759   7
  -7  13   1 -0.0807 0.84363   5
   6 -13  -1 0.51696 0.74105   8
   6 -13  -1 -1.2464 0.56192   3
  -6  13   1 0.47302 0.69219   7
  -6  13   1 -0.5444 0.53919   5
   5 -13  -1 3.08709 0.97648   2
   5 -13  -1 4.38236 1.20174   8
   5 -13  -1 4.92669 1.44923   3
  -5  13   1 3.34437 1.12735   5
  -5  13   1 1.66900 1.02421   7
   4 -13  -1 1.81768 0.82650   2
   4 -13  -1 -0.5172 0.62835   8
   4 -13  -1 1.04265 0.80876   3
  -4  13   1 0.93580 0.84850   5
  -4  13   1 -0.2805 0.58354   7
   3 -13  -1 -0.7700 0.88639   3
   3 -13  -1 0.97743 0.62767   2
   3 -13  -1 -0.8071 0.58280   8
  -3  13   1 0.37344 0.63511   7
  -3  13   1 0.44203 0.60185   5
   2 -13  -1 0.17831 0.66520   8
   2 -13  -1 0.27759 0.65242   2
   2 -13  -1 0.25251 0.84856   3
  -2  13   1 0.04612 0.61697   7
  -2  13   1 0.03165 0.75589   5
   1 -13  -1 27.4331 2.29804   8
   1 -13  -1 23.1176 2.03836   3
   1 -13  -1 25.3419 2.22778   2
  -1  13   1 23.9502 1.79456   7
  -1  13   1 25.0635 1.79349   1
  -1  13   1 22.3107 1.67339   5
   0 -13  -1 0.09806 0.84437   2
   0 -13  -1 1.12218 0.81379   8
   0 -13  -1 1.26996 0.84754   3
   0  13   1 0.14155 0.69248   1
   0  13   1 2.07681 0.79105   5
   0  13   1 1.24748 0.77141   7
  -1 -13  -1 8.25723 1.52577   8
  -1 -13  -1 6.18590 1.60444   2
   1  13   1 6.25605 1.07602   5
   1  13   1 7.91871 1.24544   7
   1  13   1 9.20130 1.37980   1
  -2 -13  -1 -0.0499 0.97079   2
  -2 -13  -1 2.53399 1.13406   8
   2  13   1 1.07181 0.90601   1
   2  13   1 2.17963 1.06191   7
  -3 -13  -1 1.92377 1.08106   8
  -3 -13  -1 -1.3603 1.29748   2
   3  13   1 2.10479 1.05396   1
   3  13   1 0.72909 0.74932   7
  -4 -13  -1 12.8410 1.78264   8
  -4 -13  -1 7.51001 1.75697   2
   4  13   1 11.2182 1.76067   1
   4  13   1 10.7839 1.45304   7
  -5 -13  -1 0.15121 0.65886   8
  -5 -13  -1 -1.6517 1.14329   2
   5  13   1 1.35600 1.09689   1
   5  13   1 0.11715 1.03688   7
   8 -14  -1 4.63622 1.70190   3
   8 -14  -1 4.71961 1.56159   8
  -8  14   1 1.42457 1.19046   5
  -8  14   1 6.16978 1.56361   3
  -8  14   1 1.63113 1.13842   7
   7 -14  -1 1.78257 1.33035   8
   7 -14  -1 2.44849 1.50616   3
  -7  14   1 -1.1211 0.66224   5
  -7  14   1 -0.2910 0.96557   7
   6 -14  -1 -0.2259 0.76433   3
   6 -14  -1 0.23038 1.11765   8
  -6  14   1 -1.1729 0.89565   5
  -6  14   1 -0.9080 0.60562   7
   5 -14  -1 1.09658 1.17911   8
   5 -14  -1 1.77467 1.22919   3
  -5  14   1 2.02770 1.09915   7
  -5  14   1 2.98496 0.97619   5
   4 -14  -1 0.96006 0.87119   3
   4 -14  -1 2.38410 0.99799   2
   4 -14  -1 1.55567 1.24697   8
  -4  14   1 0.96704 0.70366   5
  -4  14   1 2.45651 0.91806   7
   3 -14  -1 22.4641 2.07598   2
   3 -14  -1 21.1701 2.42338   3
   3 -14  -1 25.3917 2.41875   8
  -3  14   1 22.6357 1.82166   5
  -3  14   1 25.3492 2.11320   7
   2 -14  -1 3.57325 0.99867   2
   2 -14  -1 5.01498 1.22817   8
   2 -14  -1 3.93041 1.32220   3
  -2  14   1 4.95763 1.15288   5
  -2  14   1 5.77712 1.16400   7
   1 -14  -1 1.07111 0.96714   3
   1 -14  -1 1.43964 1.04856   2
   1 -14  -1 2.74520 1.21838   8
  -1  14   1 0.30719 0.73570   7
  -1  14   1 -1.3889 0.62710   5
   0 -14  -1 4.95790 1.25098   8
   0 -14  -1 3.58003 1.17346   2
   0  14   1 3.22377 0.99446   5
   0  14   1 1.01593 0.84834   7
  -1 -14  -1 1.09771 1.02631   2
  -1 -14  -1 1.66542 0.88793   8
   1  14   1 0.99801 0.92023   1
   1  14   1 0.82861 0.78779   7
  -2 -14  -1 9.55902 1.52782   8
  -2 -14  -1 9.76317 2.06401   2
   2  14   1 12.1983 1.70138   1
   2  14   1 10.0191 1.56414   7
  -3 -14  -1 4.85001 1.87072   2
  -3 -14  -1 5.28642 1.23898   8
   3  14   1 6.82730 1.48019   7
   3  14   1 9.68484 1.67348   1
  -4 -14  -1 -3.2810 1.51588   2
  -4 -14  -1 1.03044 1.05384   8
   4  14   1 -0.0726 0.98666   7
   4  14   1 2.24018 1.12693   1
   6 -15  -1 5.75736 1.67275   8
   6 -15  -1 1.23947 1.07569   3
  -6  15   1 2.22932 1.18590   7
  -6  15   1 1.75284 0.93521   3
  -6  15   1 2.79146 1.06644   5
   5 -15  -1 1.16236 1.19506   3
   5 -15  -1 1.72445 1.08331   8
  -5  15   1 0.47608 0.79587   7
  -5  15   1 0.10887 0.96785   5
   4 -15  -1 16.0410 2.16869   3
   4 -15  -1 15.8561 2.17307   8
  -4  15   1 13.6145 1.84649   7
  -4  15   1 15.1812 1.89428   5
   3 -15  -1 1.68271 1.15368   3
   3 -15  -1 3.14523 1.35063   8
   3 -15  -1 3.30623 1.09495   2
  -3  15   1 1.48352 0.99514   5
  -3  15   1 0.27436 0.78910   7
   2 -15  -1 7.59184 1.53385   8
   2 -15  -1 8.49875 1.65764   3
   2 -15  -1 5.86271 1.40575   2
  -2  15   1 3.76137 1.32890   7
  -2  15   1 6.52937 1.20029   5
   1 -15  -1 8.22099 1.62926   2
   1 -15  -1 5.93648 1.92278   3
   1 -15  -1 6.10546 1.62779   8
  -1  15   1 4.17697 1.18121   5
  -1  15   1 3.11288 1.23562   7
   0 -15  -1 9.04928 1.73012   8
   0 -15  -1 9.06519 1.79211   2
   0  15   1 4.85443 1.16686   7
  -1 -15  -1 1.74828 0.92114   8
  -1 -15  -1 -0.2012 1.28233   2
   1  15   1 0.87017 0.85208   7
  -2 -15  -1 -2.6534 1.17441   2
  -2 -15  -1 1.44834 0.88116   8
   2  15   1 -1.1421 0.81634   7
  -1  16  -2 0.15287 1.01558   5
  -1  16  -2 -0.2842 0.86766   7
   1 -16   2 2.94423 1.24118   2
   1 -16   2 0.54537 0.81661   8
  -2  16  -2 9.26454 1.69591   3
  -2  16  -2 5.76431 1.45477   5
  -2  16  -2 4.07645 1.41827   7
   2 -16   2 9.14618 1.71980   3
   2 -16   2 9.57912 1.81151   2
   2 -16   2 9.43405 1.88230   8
  -3  16  -2 0.89628 0.90246   7
  -3  16  -2 -0.7899 0.97567   5
  -3  16  -2 0.46355 0.92784   3
   3 -16   2 1.67288 1.34401   8
   3 -16   2 0.86383 1.19928   3
   3 -16   2 1.84158 0.83333   2
  -4  16  -2 -0.7199 0.72604   5
  -4  16  -2 1.43601 1.03929   3
  -4  16  -2 -2.3213 0.97469   7
   4 -16   2 2.47429 1.01026   2
   4 -16   2 2.12433 1.31868   3
  -3 -15   2 4.22037 1.11068   8
  -3 -15   2 3.38146 1.89448   2
   2  15  -2 -0.3934 1.05091   7
  -2 -15   2 2.11855 1.26601   2
  -2 -15   2 2.65437 1.00238   8
   1  15  -2 -1.0990 0.95544   7
  -1 -15   2 0.81605 0.81926   8
  -1 -15   2 -0.8215 1.27235   2
   0  15  -2 1.33616 0.88820   7
   0  15  -2 0.96181 0.73543   5
   0 -15   2 2.01543 0.94760   8
   0 -15   2 0.56998 1.18126   2
  -1  15  -2 -0.7443 0.60979   5
  -1  15  -2 0.73777 0.80763   7
   1 -15   2 2.03896 1.21175   3
   1 -15   2 1.19463 1.12893   2
   1 -15   2 0.58334 1.04025   8
  -2  15  -2 0.58651 0.97348   5
  -2  15  -2 2.09963 1.13436   7
  -2  15  -2 3.02505 1.04573   3
   2 -15   2 4.61941 1.36203   3
   2 -15   2 1.88156 0.92291   2
   2 -15   2 2.42117 1.26720   8
  -3  15  -2 0.53137 0.75637   5
  -3  15  -2 3.25268 1.14696   3
  -3  15  -2 -0.4976 0.91665   7
   3 -15   2 0.39886 1.01470   3
   3 -15   2 2.77491 1.15423   2
   3 -15   2 1.32130 0.94057   8
  -4  15  -2 3.33418 1.00538   7
  -4  15  -2 3.65604 1.16647   3
  -4  15  -2 1.47683 0.87613   5
   4 -15   2 2.01324 0.80823   2
   4 -15   2 1.52425 1.24960   8
   4 -15   2 1.44425 1.18405   3
  -5  15  -2 1.34781 0.87882   5
  -5  15  -2 0.91749 1.10573   7
   5 -15   2 5.52405 1.37316   2
   5 -15   2 2.62574 1.34185   3
   5 -15   2 1.99904 1.28796   8
  -6  15  -2 3.04163 1.23392   5
  -6  15  -2 3.62245 1.18272   3
  -6  15  -2 4.03300 1.25577   7
   6 -15   2 3.71694 1.19752   2
   6 -15   2 3.98795 1.34856   3
   6 -15   2 3.51730 1.26007   8
  -7  15  -2 6.86435 1.50028   7
   5  14  -2 4.72656 1.30307   1
   4  14  -2 -0.0825 0.74281   7
   4  14  -2 0.18559 0.98932   1
  -4 -14   2 0.36091 1.26303   2
  -4 -14   2 2.19046 0.80439   8
   3  14  -2 -0.2388 0.70655   7
  -3 -14   2 1.39400 0.73873   8
  -3 -14   2 0.97689 1.25284   2
   2  14  -2 0.52856 0.78472   7
  -2 -14   2 0.88424 1.11078   2
  -2 -14   2 0.49070 0.90283   8
   1  14  -2 11.9925 1.47233   5
   1  14  -2 10.9017 1.43483   7
  -1 -14   2 12.3641 2.10417   2
  -1 -14   2 11.0103 1.62917   8
   0  14  -2 10.3607 1.32689   5
   0  14  -2 9.44743 1.33752   7
   0 -14   2 12.4586 1.72281   8
   0 -14   2 12.1652 1.96045   2
  -1  14  -2 1.90318 0.82850   3
  -1  14  -2 0.50401 0.63823   5
  -1  14  -2 1.32728 0.78510   7
   1 -14   2 0.72218 1.01561   8
   1 -14   2 2.00209 1.03868   3
   1 -14   2 2.19366 1.19486   2
  -2  14  -2 6.76144 1.20447   7
  -2  14  -2 11.2738 1.59528   3
  -2  14  -2 7.22340 1.31066   5
   2 -14   2 9.75115 1.57803   8
   2 -14   2 9.30617 1.61123   3
   2 -14   2 8.57562 1.48010   2
  -3  14  -2 -0.1954 0.86133   7
  -3  14  -2 1.33557 0.75015   5
  -3  14  -2 0.60327 0.91301   3
   3 -14   2 5.44288 1.47486   8
   3 -14   2 0.98453 1.07594   3
   3 -14   2 3.41793 1.03747   2
  -4  14  -2 3.24542 1.12409   7
  -4  14  -2 5.39135 1.30869   3
  -4  14  -2 4.30571 1.07241   5
   4 -14   2 7.87121 1.65105   8
   4 -14   2 6.75972 1.42172   2
   4 -14   2 6.12865 1.49213   3
  -5  14  -2 0.39363 0.70260   5
  -5  14  -2 -0.5010 0.85889   7
  -5  14  -2 0.75411 0.76065   3
   5 -14   2 0.30771 0.82594   3
   5 -14   2 2.69675 1.02791   2
   5 -14   2 0.72144 0.85763   8
  -6  14  -2 5.95781 1.23289   5
  -6  14  -2 6.06845 1.18076   7
  -6  14  -2 7.28680 1.51854   3
   6 -14   2 8.21581 1.57406   8
   6 -14   2 6.89387 1.46127   2
   6 -14   2 9.88962 1.92083   3
  -7  14  -2 1.23392 0.91241   3
  -7  14  -2 -0.2945 0.87392   7
  -7  14  -2 0.41594 1.04230   5
   7 -14   2 0.57901 0.88054   8
   7 -14   2 0.46744 0.92557   2
   7 -14   2 0.13782 0.90042   3
  -8  14  -2 0.47666 0.98861   7
  -8  14  -2 -0.0836 1.00833   5
  -8  14  -2 1.50529 0.88814   3
   8 -14   2 0.47141 0.99819   3
   8 -14   2 1.48930 1.05187   8
   6  13  -2 0.69008 0.84778   7
   6  13  -2 2.48847 1.16136   1
  -6 -13   2 -3.7997 1.64846   2
   5  13  -2 1.88874 0.92756   7
   5  13  -2 3.46307 1.23476   1
  -5 -13   2 -0.6988 1.64010   2
   4  13  -2 -0.1062 0.90922   7
   4  13  -2 0.41376 0.89323   1
  -4 -13   2 0.94311 0.87518   8
  -4 -13   2 -1.8696 1.48771   2
   3  13  -2 4.93712 1.06788   1
   3  13  -2 3.66477 1.14004   7
  -3 -13   2 5.22509 1.47828   2
  -3 -13   2 6.11294 1.25653   8
   2  13  -2 3.74219 0.90505   5
   2  13  -2 2.75538 1.02377   7
   2  13  -2 3.10874 0.84270   1
  -2 -13   2 2.77728 1.02783   8
  -2 -13   2 4.47451 1.63867   2
   1  13  -2 2.79423 0.90557   5
   1  13  -2 1.69986 0.77322   7
  -1 -13   2 1.19610 0.74408   8
  -1 -13   2 -0.0216 1.21761   2
   0  13  -2 -0.2854 0.49066   5
   0  13  -2 -0.0987 0.57252   7
   0  13  -2 0.68747 0.69444   3
   0 -13   2 -0.3855 0.66474   3
   0 -13   2 1.07635 0.72650   8
   0 -13   2 0.04278 1.09831   2
  -1  13  -2 -0.1339 0.50882   5
  -1  13  -2 0.28132 0.66953   3
  -1  13  -2 -0.3153 0.58105   7
   1 -13   2 -0.2374 0.70947   2
   1 -13   2 -0.5800 0.55857   8
   1 -13   2 -0.3528 0.76102   3
  -2  13  -2 5.56263 1.04815   5
  -2  13  -2 5.02971 0.99775   7
  -2  13  -2 5.66582 1.20008   3
   2 -13   2 3.07696 1.18317   8
   2 -13   2 7.09917 1.46327   2
   2 -13   2 3.52841 1.15199   3
  -3  13  -2 16.1665 1.46695   7
  -3  13  -2 15.9574 1.87744   3
  -3  13  -2 14.1598 1.59307   5
   3 -13   2 17.2075 1.97928   8
   3 -13   2 18.6977 1.89635   2
   3 -13   2 14.6750 1.94373   3
  -4  13  -2 0.53993 0.85537   5
  -4  13  -2 0.68387 0.86188   7
  -4  13  -2 0.68848 0.65984   3
   4 -13   2 0.71218 0.80070   3
   4 -13   2 0.27623 0.68537   8
   4 -13   2 1.04852 0.90171   2
  -5  13  -2 -0.1216 0.54797   7
  -5  13  -2 0.55941 0.69764   3
  -5  13  -2 -1.0681 0.74650   5
   5 -13   2 -0.8283 0.62090   8
   5 -13   2 0.77965 0.87956   2
   5 -13   2 0.38098 0.78289   3
  -6  13  -2 0.42926 0.64486   5
  -6  13  -2 -1.1757 0.73002   7
  -6  13  -2 -0.0837 0.62627   3
   6 -13   2 0.54830 0.80792   8
   6 -13   2 1.36588 0.94084   2
   6 -13   2 -0.1225 0.76332   3
  -7  13  -2 4.55244 1.22370   5
  -7  13  -2 5.68192 1.08880   7
  -7  13  -2 6.57002 1.52853   3
   7 -13   2 4.80643 1.26185   2
   7 -13   2 3.40630 1.44169   3
   7 -13   2 4.84374 1.28155   8
  -8  13  -2 4.46941 1.01183   7
  -8  13  -2 1.58350 0.81099   5
  -8  13  -2 5.40402 1.41084   3
   8 -13   2 3.79720 1.55054   3
   8 -13   2 5.20616 1.35135   8
   8 -13   2 3.50208 1.13137   2
  -9  13  -2 1.76103 0.89867   5
  -9  13  -2 4.20673 1.19747   7
  -9  13  -2 4.63401 1.51118   3
   9 -13   2 3.19545 1.38111   8
   9 -13   2 4.66184 1.42219   3
   7  12  -2 1.21480 1.12470   1
   7  12  -2 1.04224 1.06482   7
  -7 -12   2 -1.8630 1.18722   2
   6  12  -2 1.46205 0.78735   7
   6  12  -2 1.95816 0.84612   1
  -6 -12   2 0.88465 1.33290   2
   5  12  -2 0.81530 0.70351   1
   5  12  -2 0.86512 0.74448   7
  -5 -12   2 1.40834 0.86962   8
  -5 -12   2 -0.0797 1.20705   2
   4  12  -2 2.36299 0.99770   1
   4  12  -2 3.26517 1.04301   7
  -4 -12   2 1.67071 0.94536   8
  -4 -12   2 0.59004 1.08934   2
   3  12  -2 0.19848 0.59305   7
   3  12  -2 0.53194 0.80015   1
  -3 -12   2 0.21419 0.78204   8
  -3 -12   2 -1.1357 1.22831   2
   2  12  -2 1.31223 0.78763   1
   2  12  -2 1.04094 0.64383   7
   2  12  -2 0.82880 0.63619   5
  -2 -12   2 0.36617 0.79740   8
  -2 -12   2 1.47695 1.30402   2
   1  12  -2 1.33572 0.72524   5
   1  12  -2 1.97934 0.74504   1
   1  12  -2 1.39418 0.82110   7
  -1 -12   2 0.47142 0.77535   3
  -1 -12   2 1.30097 0.72736   8
  -1 -12   2 -0.5719 1.11677   2
   0  12  -2 1.46678 0.59221   5
   0  12  -2 0.41543 0.57908   7
   0  12  -2 2.14127 0.73727   3
   0  12  -2 0.78034 0.61207   1
   0 -12   2 0.72609 1.10467   2
   0 -12   2 1.29561 0.89854   8
   0 -12   2 1.51767 0.82350   3
   0 -12   2 0.10021 1.09213   9
  -1  12  -2 17.8315 1.39247   5
  -1  12  -2 15.8658 1.40013   3
  -1  12  -2 15.9278 1.37711   7
   1 -12   2 17.2329 1.63983   8
   1 -12   2 14.8366 1.46180   3
   1 -12   2 17.4269 1.98076   2
   1 -12   2 16.0454 1.66561   9
  -2  12  -2 1.77527 0.70269   7
  -2  12  -2 3.47228 0.82607   5
   2 -12   2 1.61064 0.92838   3
   2 -12   2 2.78512 0.90629   8
   2 -12   2 3.23731 0.94369   2
   2 -12   2 2.86029 0.88156   9
  -3  12  -2 2.06116 0.84759   5
  -3  12  -2 1.94831 0.78621   3
  -3  12  -2 1.61585 0.73711   7
   3 -12   2 2.03001 0.82375   3
   3 -12   2 3.15781 0.85704   9
   3 -12   2 4.61152 1.03396   2
   3 -12   2 1.93979 0.83857   8
  -4  12  -2 0.61857 0.63722   3
  -4  12  -2 0.21821 0.55069   7
  -4  12  -2 0.09944 0.73409   5
   4 -12   2 -0.0282 0.62287   8
   4 -12   2 0.41641 0.49248   9
   4 -12   2 0.93836 0.73501   3
   4 -12   2 0.32899 0.79329   2
  -5  12  -2 8.76725 1.17662   7
  -5  12  -2 8.83156 1.54841   3
  -5  12  -2 7.99550 1.34807   5
   5 -12   2 8.93364 1.36113   9
   5 -12   2 9.14913 1.47866   2
   5 -12   2 7.15926 1.56435   3
   5 -12   2 8.14403 1.36097   8
  -6  12  -2 0.91385 0.66267   5
  -6  12  -2 2.23128 0.89264   3
  -6  12  -2 1.21157 0.84839   7
   6 -12   2 1.85997 0.92192   3
   6 -12   2 0.72982 0.66460   2
   6 -12   2 1.04562 0.85408   8
  -7  12  -2 -0.4666 0.75423   7
  -7  12  -2 -0.6224 0.81468   5
  -7  12  -2 -0.0312 0.65981   3
   7 -12   2 0.71239 0.76992   8
   7 -12   2 -0.5295 0.69023   3
   7 -12   2 0.80832 0.82971   2
  -8  12  -2 3.87891 1.04555   5
  -8  12  -2 2.30912 0.97608   7
  -8  12  -2 3.49331 1.12484   3
   8 -12   2 4.52982 1.24046   3
   8 -12   2 2.86672 1.25406   8
   8 -12   2 5.08292 1.25514   2
  -9  12  -2 -0.5810 0.76995   7
  -9  12  -2 -0.4570 0.66574   3
  -9  12  -2 0.24950 0.74042   5
   9 -12   2 -0.1073 0.82267   3
   9 -12   2 0.09175 1.07339   8
   9 -12   2 0.08357 0.88125   2
 -10  12  -2 0.49014 0.78635   5
 -10  12  -2 0.03585 0.76077   3
  10 -12   2 0.67194 1.03540   3
  10 -12   2 0.17141 0.83586   8
   8  11  -2 4.30666 1.16221   1
   8  11  -2 5.15758 1.09613   7
  -8 -11   2 2.63297 1.83932   6
  -8 -11   2 1.72271 1.55265   2
   7  11  -2 -0.2223 0.90449   7
   7  11  -2 1.59467 1.13319   1
  -7 -11   2 -1.1809 1.29575   6
  -7 -11   2 -3.1547 1.51758   2
   6  11  -2 3.32068 1.16677   1
   6  11  -2 1.76201 0.81767   7
  -6 -11   2 -0.2084 1.31686   6
  -6 -11   2 0.48787 1.57464   2
   5  11  -2 4.06795 1.10606   7
   5  11  -2 3.21183 0.92924   1
  -5 -11   2 3.36923 0.84847   8
  -5 -11   2 -0.5133 1.48352   2
  -5 -11   2 0.35555 1.19146   6
   4  11  -2 11.0388 1.32485   7
   4  11  -2 12.4922 1.52263   1
  -4 -11   2 12.2429 1.91352   6
  -4 -11   2 10.0902 1.98791   2
  -4 -11   2 11.6310 1.49211   8
   3  11  -2 -0.0727 0.68184   1
   3  11  -2 0.05406 0.55238   7
   3  11  -2 1.35959 0.64169   5
  -3 -11   2 0.18181 0.51224   8
  -3 -11   2 -0.6389 0.87691   2
  -3 -11   2 -0.4312 1.01170   6
   2  11  -2 19.5316 1.59822   1
   2  11  -2 21.5647 1.48439   5
   2  11  -2 20.0111 1.48180   7
  -2 -11   2 20.5452 1.95917   2
  -2 -11   2 19.1044 1.95822   9
  -2 -11   2 23.7578 1.87420   8
   1  11  -2 14.9029 1.29445   1
   1  11  -2 10.2880 1.18662   5
   1  11  -2 10.5312 1.19961   7
   1  11  -2 11.9568 1.12907   3
  -1 -11   2 9.97963 1.30513   8
  -1 -11   2 9.39062 1.47038   2
  -1 -11   2 8.33107 1.21682   3
  -1 -11   2 8.91440 1.47333   9
   0  11  -2 42.1642 2.27813   7
   0  11  -2 41.0280 2.10834   1
   0  11  -2 40.3251 2.11286   5
   0 -11   2 42.5898 2.56635   2
   0 -11   2 43.0085 2.78703   9
   0 -11   2 40.1696 2.33846   3
   0 -11   2 43.2787 2.56454   8
  -1  11  -2 1.89611 0.68872   5
  -1  11  -2 3.21769 0.75612   1
  -1  11  -2 1.70818 0.70324   7
   1 -11   2 2.95850 1.08890   9
   1 -11   2 2.02154 1.06071   2
   1 -11   2 2.75426 0.80575   3
   1 -11   2 2.45276 0.99123   8
  -2  11  -2 1.90993 0.66315   5
  -2  11  -2 2.85312 0.70198   1
  -2  11  -2 1.61161 0.79708   7
   2 -11   2 3.14052 0.84947   3
   2 -11   2 2.25267 0.98904   9
   2 -11   2 2.30904 0.83194   2
   2 -11   2 1.40580 0.96653   8
  -3  11  -2 14.2223 1.52060   5
  -3  11  -2 14.1348 1.44075   7
   3 -11   2 12.7847 1.58633   3
   3 -11   2 14.9288 1.74500   8
   3 -11   2 16.3937 1.50930   9
   3 -11   2 14.0778 1.44044   2
  -4  11  -2 -1.6075 0.59100   7
  -4  11  -2 -0.3812 0.65210   5
   4 -11   2 0.05231 0.74708   2
   4 -11   2 0.98696 0.76289   9
   4 -11   2 -0.9409 0.75796   3
   4 -11   2 -0.1363 0.52609   8
  -5  11  -2 7.08186 1.14538   7
  -5  11  -2 6.53602 1.19224   3
  -5  11  -2 6.62385 1.23126   5
   5 -11   2 8.40905 1.32695   9
   5 -11   2 6.73306 1.17576   2
   5 -11   2 5.18522 1.11314   8
   5 -11   2 6.46485 1.29343   3
  -6  11  -2 1.06893 0.81574   5
  -6  11  -2 0.30967 0.69253   3
  -6  11  -2 -0.0392 0.46519   7
   6 -11   2 0.43023 0.93411   8
   6 -11   2 1.08508 0.85667   3
   6 -11   2 2.21983 0.84175   9
   6 -11   2 0.47039 0.78278   2
  -7  11  -2 0.52849 0.75099   7
  -7  11  -2 0.71033 0.71445   3
  -7  11  -2 1.59254 0.72943   5
   7 -11   2 1.59130 1.12651   3
   7 -11   2 1.51470 1.02403   8
   7 -11   2 1.73304 0.78638   9
   7 -11   2 2.01814 0.77395   2
  -8  11  -2 2.13290 0.88012   7
  -8  11  -2 3.20725 1.02974   3
  -8  11  -2 2.18007 0.80449   5
   8 -11   2 1.73316 0.88381   2
   8 -11   2 2.64267 0.99347   8
   8 -11   2 3.53104 1.31146   3
  -9  11  -2 0.80223 0.70021   5
  -9  11  -2 0.73876 0.79609   3
  -9  11  -2 0.04177 0.71977   7
   9 -11   2 0.66799 0.99108   8
   9 -11   2 2.19936 1.06688   3
   9 -11   2 2.74535 1.05823   2
 -10  11  -2 2.49586 0.92161   5
 -10  11  -2 0.99549 0.88316   3
  10 -11   2 4.35854 1.38585   8
  10 -11   2 3.53038 1.23179   3
 -11  11  -2 0.09230 0.68301   8
 -11  11  -2 -0.4284 0.90455   5
 -11  11  -2 1.74025 1.14547   3
  11 -11   2 -0.8024 0.69093   8
  11 -11   2 2.04490 1.39664   3
   9  10  -2 -0.1451 0.93067   7
   9  10  -2 0.53830 0.90072   1
  -9 -10   2 -2.2776 1.33647   6
  -9 -10   2 -2.4614 1.17296   2
   8  10  -2 1.88342 0.94127   1
   8  10  -2 0.81192 0.75760   7
  -8 -10   2 -0.6767 1.37006   6
   7  10  -2 0.67135 0.70642   7
   7  10  -2 0.02643 0.93009   1
  -7 -10   2 0.38922 0.96518   6
  -7 -10   2 -2.0512 0.99317   2
   6  10  -2 -0.6539 0.79073   7
   6  10  -2 1.30736 0.97756   1
  -6 -10   2 -2.1033 0.86554   2
  -6 -10   2 0.03475 0.68261   8
  -6 -10   2 -2.1361 1.02767   6
   5  10  -2 1.12582 0.86363   1
   5  10  -2 -0.0625 0.55563   7
  -5 -10   2 0.17317 0.79792   6
  -5 -10   2 -2.0232 0.74284   2
  -5 -10   2 0.64463 0.72442   8
   4  10  -2 25.0544 1.90644   1
   4  10  -2 25.4908 1.67113   7
  -4 -10   2 24.0443 2.13323   2
  -4 -10   2 22.2093 2.19596   9
  -4 -10   2 26.8138 1.88195   8
  -4 -10   2 26.0495 2.21039   6
   3  10  -2 26.8842 1.87955   1
   3  10  -2 30.5864 1.64391   5
   3  10  -2 28.6632 1.86221   7
  -3 -10   2 28.1526 2.18779   2
  -3 -10   2 27.0833 2.16594   6
  -3 -10   2 31.6749 2.02283   8
  -3 -10   2 24.7912 2.45654   9
   2  10  -2 4.48757 0.84743   5
   2  10  -2 3.74793 0.78733   7
   2  10  -2 4.90964 0.77114   3
   2  10  -2 4.90806 0.87844   1
  -2 -10   2 4.44745 1.38026   9
  -2 -10   2 3.96070 0.85968   8
  -2 -10   2 2.35844 0.93764   2
  -2 -10   2 3.85493 0.77521   3
  -2 -10   2 3.91895 1.13928   6
   1  10  -2 7.22255 0.97849   7
   1  10  -2 6.97121 0.92152   5
   1  10  -2 8.70406 1.06836   1
  -1 -10   2 7.38540 1.05137   3
  -1 -10   2 6.74458 1.25562   6
  -1 -10   2 5.69677 0.98113   8
  -1 -10   2 5.87069 1.17893   9
  -1 -10   2 8.37081 1.30145   2
   0  10  -2 54.6888 2.55991   7
   0  10  -2 57.7011 2.52572   5
   0  10  -2 53.5905 2.40613   1
   0 -10   2 55.9755 2.72036   8
   0 -10   2 50.2750 2.57836   6
   0 -10   2 50.6886 2.78179   2
   0 -10   2 50.6460 2.85207   9
   0 -10   2 58.9409 2.72264   3
  -1  10  -2 26.9509 1.62217   7
  -1  10  -2 27.8151 1.53608   1
  -1  10  -2 24.9695 1.58478   5
   1 -10   2 30.2431 1.93149   3
   1 -10   2 29.4751 1.89168   8
   1 -10   2 27.7043 1.95883   9
   1 -10   2 28.8822 1.93064   2
  -2  10  -2 0.37192 0.48711   5
  -2  10  -2 -0.6988 0.59755   7
  -2  10  -2 0.40808 0.48626   1
   2 -10   2 0.28530 0.67037   3
   2 -10   2 0.86909 0.83086   2
   2 -10   2 0.10266 0.54247   8
   2 -10   2 0.06761 0.76579   9
  -3  10  -2 17.8991 1.22972   1
  -3  10  -2 20.3316 1.37627   7
  -3  10  -2 17.7923 1.49371   5
   3 -10   2 19.7181 1.58775   9
   3 -10   2 20.4745 1.75640   3
   3 -10   2 19.5432 1.56754   2
   3 -10   2 19.2709 1.72869   8
  -4  10  -2 12.0445 1.28462   7
  -4  10  -2 10.2513 1.21975   5
   4 -10   2 11.5178 1.36705   2
   4 -10   2 11.5832 1.46308   9
   4 -10   2 10.1465 1.41038   3
   4 -10   2 12.3409 1.45086   8
  -5  10  -2 22.2558 1.83117   3
  -5  10  -2 30.2747 1.83299   7
  -5  10  -2 30.0510 1.85930   5
   5 -10   2 31.7265 2.15305   9
   5 -10   2 31.3784 2.18365   8
   5 -10   2 34.3565 2.21001   2
   5 -10   2 30.5585 2.13895   3
  -6  10  -2 2.88746 1.05344   3
  -6  10  -2 3.50677 0.75811   7
  -6  10  -2 4.11860 1.02697   5
   6 -10   2 4.82032 1.27593   3
   6 -10   2 5.13269 1.12302   2
   6 -10   2 3.94433 0.96854   8
   6 -10   2 3.99902 0.91091   9
  -7  10  -2 5.47806 1.32670   3
  -7  10  -2 5.07439 0.96988   5
  -7  10  -2 6.02746 1.01736   7
   7 -10   2 5.25930 1.13254   9
   7 -10   2 5.46036 1.09954   2
   7 -10   2 5.46659 1.38310   3
   7 -10   2 6.81558 1.33497   8
  -8  10  -2 6.57792 1.12977   5
  -8  10  -2 7.68407 1.13611   7
  -8  10  -2 7.55164 1.46186   3
   8 -10   2 9.42643 1.42342   9
   8 -10   2 9.49422 1.72172   3
   8 -10   2 7.54532 1.34947   2
   8 -10   2 8.52611 1.35191   8
  -9  10  -2 4.68712 1.02376   5
  -9  10  -2 6.27625 1.09265   7
  -9  10  -2 6.66811 1.32503   3
   9 -10   2 7.80097 1.40931   2
   9 -10   2 6.40921 1.35187   3
   9 -10   2 4.64100 1.11212   8
 -10  10  -2 -0.2006 0.63155   3
 -10  10  -2 2.55416 1.02616   5
  10 -10   2 1.23767 0.90741   3
  10 -10   2 -0.1597 0.93932   8
  10 -10   2 1.87698 0.98841   2
 -11  10  -2 0.23154 0.62574   8
 -11  10  -2 2.63917 1.04442   5
 -11  10  -2 2.72086 1.24882   3
  11 -10   2 1.06571 1.23992   3
  11 -10   2 -0.2655 0.70591   8
 -12  10  -2 2.16241 1.14757   3
 -12  10  -2 1.49080 1.03058   5
 -12  10  -2 0.78000 0.98054   8
  12 -10   2 0.24527 1.18472   3
  12 -10   2 0.83565 1.13796   8
  10   9  -2 -0.2682 0.83043   4
  10   9  -2 0.96824 1.31553   1
  10   9  -2 0.40112 0.95417   7
 -10  -9   2 2.41114 0.96234   4
 -10  -9   2 -5.1287 1.53698   2
 -10  -9   2 2.59492 1.67313   6
   9   9  -2 10.4722 1.70106   1
   9   9  -2 12.1820 1.49599   7
   9   9  -2 10.7619 2.12262   4
  -9  -9   2 6.50290 2.14964   2
  -9  -9   2 11.7745 2.29604   6
   8   9  -2 1.02582 1.22878   4
   8   9  -2 0.84284 0.82131   1
   8   9  -2 1.16527 0.91750   7
  -8  -9   2 -0.0038 1.16281   2
  -8  -9   2 1.86257 1.42771   6
  -8  -9   2 4.38486 1.21211   4
   7   9  -2 0.50005 0.71123   4
   7   9  -2 -0.0492 0.76432   7
   7   9  -2 0.67506 0.95942   1
  -7  -9   2 -0.3522 1.00685   2
  -7  -9   2 0.80143 0.59368   4
  -7  -9   2 -0.5153 0.71670   6
   6   9  -2 4.23126 1.16073   1
   6   9  -2 3.82276 0.98427   7
   6   9  -2 4.71594 1.26030   4
  -6  -9   2 4.40779 1.07449   4
  -6  -9   2 3.20670 0.87225   8
  -6  -9   2 2.98107 1.10710   6
  -6  -9   2 0.81267 1.03278   2
   5   9  -2 1.98573 0.68145   7
   5   9  -2 3.17874 0.99246   1
   5   9  -2 1.41906 0.85696   4
  -5  -9   2 0.96006 0.96756   9
  -5  -9   2 2.85457 1.04150   2
  -5  -9   2 3.22094 0.85920   8
  -5  -9   2 3.33074 1.05494   6
  -5  -9   2 2.92303 0.87429   4
   4   9  -2 1.16201 0.80945   1
   4   9  -2 0.87982 0.73767   7
   4   9  -2 0.15966 0.45547   5
   4   9  -2 0.82785 0.66634   4
  -4  -9   2 2.14359 0.67061   4
  -4  -9   2 2.19949 1.01714   6
  -4  -9   2 1.03180 1.19021   2
  -4  -9   2 0.95307 0.69776   8
  -4  -9   2 -1.3526 0.68355   9
   3   9  -2 56.6637 2.32853   5
   3   9  -2 60.1978 2.69079   1
   3   9  -2 54.8953 2.54124   7
   3   9  -2 53.5211 2.86496   4
  -3  -9   2 48.6127 2.85671   2
  -3  -9   2 53.1551 2.88378   6
  -3  -9   2 54.2349 3.03864   9
  -3  -9   2 58.5649 2.70615   8
   2   9  -2 0.37660 0.46541   7
   2   9  -2 -0.4063 0.53645   1
   2   9  -2 -0.2570 0.29700   5
  -2  -9   2 -0.2648 0.43190   8
  -2  -9   2 0.42894 0.99366   2
  -2  -9   2 0.06434 0.76206   6
  -2  -9   2 -0.3482 0.42702   3
  -2  -9   2 -0.5998 0.69554   9
   1   9  -2 52.5626 2.31379   7
   1   9  -2 52.9595 2.31765   1
   1   9  -2 51.8510 2.26706   5
  -1  -9   2 51.4297 2.36229   3
  -1  -9   2 50.0771 2.45467   8
  -1  -9   2 47.4816 2.63448   2
  -1  -9   2 53.9120 2.82409   9
  -1  -9   2 51.7165 2.60617   6
   0   9  -2 10.7344 0.96733   1
   0   9  -2 11.0046 0.97129   7
   0   9  -2 11.8393 1.14742   5
   0  -9   2 9.69418 1.25521   2
   0  -9   2 10.9400 1.34103   9
   0  -9   2 10.5491 0.99916   3
   0  -9   2 9.18843 1.09604   8
   0  -9   2 10.9558 1.18662   6
  -1   9  -2 -0.4714 0.42745   1
  -1   9  -2 -0.0204 0.34229   5
  -1   9  -2 1.04051 0.47689   7
   1  -9   2 1.98362 0.84508   9
   1  -9   2 0.08081 0.62373   8
   1  -9   2 0.81772 0.75527   2
   1  -9   2 -0.0740 0.50669   6
   1  -9   2 0.03095 0.55180   3
  -2   9  -2 29.5743 1.57086   7
  -2   9  -2 28.8577 1.61559   5
  -2   9  -2 28.3317 1.43173   1
   2  -9   2 26.6190 1.85950   2
   2  -9   2 29.0169 1.78950   8
   2  -9   2 27.9051 1.91854   9
   2  -9   2 29.2046 1.54710   6
   2  -9   2 31.4515 1.83761   3
  -3   9  -2 15.0778 1.03303   1
  -3   9  -2 14.5012 1.25489   5
  -3   9  -2 15.4502 1.21997   7
   3  -9   2 15.7225 1.34313   3
   3  -9   2 13.5213 1.40299   9
   3  -9   2 12.8341 1.37743   8
   3  -9   2 14.2570 1.51656   2
   3  -9   2 13.5784 1.06539   6
  -4   9  -2 8.56967 0.80810   1
  -4   9  -2 10.5430 1.06810   7
  -4   9  -2 9.34867 1.07562   5
   4  -9   2 8.31569 0.91212   6
   4  -9   2 9.64254 1.29189   3
   4  -9   2 10.0694 1.33946   8
   4  -9   2 9.88058 1.28431   2
   4  -9   2 10.3063 1.31527   9
  -5   9  -2 29.3315 1.70010   7
  -5   9  -2 26.6040 1.48755   1
  -5   9  -2 29.5566 1.76150   5
   5  -9   2 30.4337 1.93659   8
   5  -9   2 28.5587 2.06719   3
   5  -9   2 29.3090 1.98576   2
   5  -9   2 28.7569 1.98739   9
  -6   9  -2 45.5208 2.37070   5
  -6   9  -2 41.1332 2.04078   7
  -6   9  -2 41.1692 2.49441   3
   6  -9   2 39.5813 2.44827   2
   6  -9   2 43.6232 2.55738   8
   6  -9   2 43.0598 2.63626   3
   6  -9   2 41.8984 2.51232   9
  -7   9  -2 32.1086 1.95448   5
  -7   9  -2 32.5978 1.85065   7
  -7   9  -2 29.9305 2.21401   3
   7  -9   2 33.6110 2.24327   2
   7  -9   2 32.7166 2.14126   9
   7  -9   2 30.9020 2.32073   3
   7  -9   2 28.3364 2.04775   8
   7  -9   2 32.9416 2.04145   5
  -8   9  -2 3.04123 0.71970   7
  -8   9  -2 2.83255 1.13920   3
  -8   9  -2 2.47086 0.76348   5
   8  -9   2 3.00589 0.91620   8
   8  -9   2 2.10540 0.75453   5
   8  -9   2 2.77041 0.95860   2
   8  -9   2 3.45455 0.97263   9
   8  -9   2 3.11847 1.15696   3
  -9   9  -2 7.13934 0.99097   7
  -9   9  -2 6.98932 1.25995   9
  -9   9  -2 7.41630 1.34777   3
  -9   9  -2 9.64565 1.31037   5
   9  -9   2 12.6587 1.73316   3
   9  -9   2 9.36253 1.37347   5
   9  -9   2 10.0890 1.48089   9
   9  -9   2 10.0659 1.42666   2
   9  -9   2 8.25539 1.47517   8
 -10   9  -2 1.84406 1.11367   3
 -10   9  -2 0.74510 0.84006   5
 -10   9  -2 0.88840 0.69305   8
  10  -9   2 2.45688 0.86917   2
  10  -9   2 1.43079 0.83519   8
  10  -9   2 1.53229 1.14205   3
 -11   9  -2 2.42197 0.98487   5
 -11   9  -2 1.24045 0.90772   8
 -11   9  -2 1.04866 0.77260   3
 -11   9  -2 1.15240 0.67669   2
  11  -9   2 -0.4427 0.95559   8
  11  -9   2 0.02040 0.71678   3
  11  -9   2 0.66881 0.67160   2
 -12   9  -2 1.66915 1.00106   8
 -12   9  -2 2.10758 1.04826   3
  12  -9   2 -0.1923 1.19741   3
  12  -9   2 0.39761 1.01690   8
  10   8  -2 5.28396 1.56376   4
  10   8  -2 5.40247 1.27975   7
  10   8  -2 4.20556 1.25287   1
 -10  -8   2 6.20165 1.43110   4
 -10  -8   2 3.48676 1.47893   6
 -10  -8   2 1.85674 1.77782   2
   9   8  -2 4.05852 1.58075   4
   9   8  -2 3.25306 0.87137   7
   9   8  -2 3.51708 1.15865   1
  -9  -8   2 1.56665 1.03959   4
  -9  -8   2 0.25050 1.11798   2
  -9  -8   2 2.54402 1.21772   6
   8   8  -2 2.98436 0.99904   7
   8   8  -2 3.82113 1.45588   4
   8   8  -2 3.31428 1.18623   1
  -8  -8   2 4.22228 1.20293   4
  -8  -8   2 2.16303 1.21957   2
  -8  -8   2 1.40945 1.08852   6
   7   8  -2 25.9059 1.68083   7
   7   8  -2 23.5759 2.08051   4
   7   8  -2 23.4144 1.83253   1
  -7  -8   2 23.1599 2.31097   6
  -7  -8   2 20.3084 2.38749   2
  -7  -8   2 23.2934 1.95744   4
   6   8  -2 12.7304 1.75698   4
   6   8  -2 12.6644 1.44566   1
   6   8  -2 12.1108 1.32121   7
  -6  -8   2 11.5373 1.59862   6
  -6  -8   2 11.4280 1.25702   8
  -6  -8   2 9.66366 1.51858   2
  -6  -8   2 8.28562 1.49481   9
   5   8  -2 4.49172 0.89930   1
   5   8  -2 5.36938 0.96726   7
   5   8  -2 4.36511 1.13793   4
  -5  -8   2 3.17124 1.26662   2
  -5  -8   2 3.53597 0.82500   8
  -5  -8   2 3.94020 1.02149   6
  -5  -8   2 3.58549 1.13081   9
   4   8  -2 1.75058 0.56333   7
   4   8  -2 2.50132 0.84942   4
   4   8  -2 1.92902 0.49679   5
   4   8  -2 1.58935 0.74438   1
  -4  -8   2 2.14578 0.99237   6
  -4  -8   2 2.06980 0.88848   2
  -4  -8   2 0.29339 1.06044   9
  -4  -8   2 1.65805 0.59314   8
   3   8  -2 0.02431 0.47377   4
   3   8  -2 0.58190 0.30339   3
   3   8  -2 -0.3588 0.32358   7
   3   8  -2 0.26415 0.58681   1
   3   8  -2 -0.2142 0.34561   5
  -3  -8   2 0.29049 0.68255   2
  -3  -8   2 0.56907 0.75477   6
  -3  -8   2 -0.1062 0.32581   3
  -3  -8   2 0.26337 0.98990   9
  -3  -8   2 -0.6449 0.49950   8
   2   8  -2 -0.3151 0.45201   1
   2   8  -2 -0.6473 0.46824   7
   2   8  -2 -0.9414 0.33730   4
   2   8  -2 -0.5114 0.37443   5
  -2  -8   2 -0.5421 0.46273   8
  -2  -8   2 -0.7270 0.57071   9
  -2  -8   2 -0.1172 0.47170   6
  -2  -8   2 0.03915 0.62703   2
  -2  -8   2 0.02942 0.34912   4
  -2  -8   2 -0.0148 0.32049   3
   1   8  -2 68.2260 2.55132   4
   1   8  -2 72.8604 2.71862   5
   1   8  -2 76.2419 2.85125   7
   1   8  -2 68.1762 2.73631   1
  -1  -8   2 70.6872 2.55383   4
  -1  -8   2 68.0598 3.02276   6
  -1  -8   2 69.1041 2.90665   8
  -1  -8   2 70.5031 3.22716   9
  -1  -8   2 67.3968 3.10236   2
  -1  -8   2 70.2950 2.82041   3
   0   8  -2 38.3710 1.71777   1
   0   8  -2 36.5925 1.75571   7
   0   8  -2 37.8812 1.75184   5
   0  -8   2 41.4784 2.20430   2
   0  -8   2 40.9320 1.95316   3
   0  -8   2 37.5567 1.96153   8
   0  -8   2 37.3365 1.95387   6
   0  -8   2 34.9720 2.07941   9
  -1   8  -2 2.92858 0.56316   7
  -1   8  -2 3.11426 0.53634   1
  -1   8  -2 2.68636 0.53354   5
   1  -8   2 3.65052 0.85817   2
   1  -8   2 2.58944 0.69586   9
   1  -8   2 2.26950 0.65558   8
   1  -8   2 1.82262 0.55690   3
   1  -8   2 2.44551 0.70197   6
  -2   8  -2 0.69202 0.39951   5
  -2   8  -2 0.65300 0.36757   1
  -2   8  -2 1.27681 0.43364   7
   2  -8   2 0.72128 0.62769   2
   2  -8   2 0.30898 0.37395   6
   2  -8   2 0.32963 0.59560   9
   2  -8   2 0.58268 0.44745   8
   2  -8   2 0.38827 0.59806   3
  -3   8  -2 1.33713 0.53042   7
  -3   8  -2 1.57641 0.49263   1
  -3   8  -2 1.69303 0.50007   5
   3  -8   2 1.38762 0.55425   8
   3  -8   2 1.33401 0.53786   9
   3  -8   2 2.09542 0.63407   3
   3  -8   2 1.84269 0.57792   2
   3  -8   2 1.83493 0.52975   6
  -4   8  -2 74.0696 2.98040   7
  -4   8  -2 82.4161 3.21473   5
  -4   8  -2 78.2947 2.83895   1
   4  -8   2 80.6709 3.36866   8
   4  -8   2 80.9270 3.44286   9
   4  -8   2 83.6399 3.52793   3
   4  -8   2 75.3355 3.33638   2
   4  -8   2 77.0975 3.10050   6
  -5   8  -2 43.0638 1.84294   1
  -5   8  -2 44.8614 2.17564   5
  -5   8  -2 43.5686 2.03232   7
   5  -8   2 44.9308 2.42450   9
   5  -8   2 44.1542 2.16340   6
   5  -8   2 45.1315 2.22955   5
   5  -8   2 46.2622 2.50809   3
   5  -8   2 42.2359 2.27824   2
   5  -8   2 42.8657 2.29561   8
  -6   8  -2 15.8643 1.22897   7
  -6   8  -2 16.8437 1.30558   5
  -6   8  -2 16.1106 1.54266   3
  -6   8  -2 17.0894 1.06886   1
   6  -8   2 16.6532 1.41411   2
   6  -8   2 19.4882 1.70602   3
   6  -8   2 16.7972 1.34941   5
   6  -8   2 16.2848 1.32305   6
   6  -8   2 17.5018 1.45195   9
   6  -8   2 15.7187 1.40440   8
  -7   8  -2 19.9545 1.77313   3
  -7   8  -2 21.6614 1.53335   5
  -7   8  -2 23.5367 1.48123   7
   7  -8   2 17.2027 1.54911   2
   7  -8   2 19.9283 1.54005   5
   7  -8   2 22.1024 1.82964   9
   7  -8   2 21.4534 1.70244   6
   7  -8   2 21.9402 1.82280   8
   7  -8   2 23.2717 1.93542   3
  -8   8  -2 0.68687 0.57495   5
  -8   8  -2 1.92938 0.70343   7
  -8   8  -2 1.57753 0.72932   3
  -8   8  -2 2.03930 0.79467   9
   8  -8   2 1.92947 0.77764   8
   8  -8   2 1.94844 0.81659   3
   8  -8   2 1.12204 0.62402   9
   8  -8   2 1.92520 0.87030   5
   8  -8   2 0.82075 0.82448   2
   8  -8   2 2.23792 0.84126   6
  -9   8  -2 0.74572 0.63029   7
  -9   8  -2 -0.2794 0.88118   3
  -9   8  -2 1.28355 0.79002   9
  -9   8  -2 -0.0386 0.53579   5
   9  -8   2 1.40422 1.02383   3
   9  -8   2 2.92240 0.93747   9
   9  -8   2 1.38231 0.69212   5
   9  -8   2 1.35780 0.91851   8
   9  -8   2 1.78799 0.89956   2
 -10   8  -2 0.16770 0.78843   8
 -10   8  -2 0.80774 0.80237   5
 -10   8  -2 -0.1633 0.59327   3
 -10   8  -2 -0.2333 0.85109   7
  10  -8   2 -0.0775 0.83443   8
  10  -8   2 -0.4908 0.75938   5
  10  -8   2 0.33352 0.81175   2
  10  -8   2 -0.0522 0.65342   3
 -11   8  -2 4.06638 1.00256   8
 -11   8  -2 3.83923 1.21687   3
 -11   8  -2 3.92705 0.92321   5
 -11   8  -2 1.58175 0.92317   2
  11  -8   2 5.47920 1.24620   2
  11  -8   2 4.14138 1.23815   3
  11  -8   2 4.90613 1.05544   5
  11  -8   2 3.83484 1.17735   8
 -12   8  -2 2.29418 1.03199   8
 -12   8  -2 1.20320 0.88859   2
 -12   8  -2 2.38075 1.13142   3
  12  -8   2 0.88967 1.28547   2
  12  -8   2 0.79751 1.17269   3
  12  -8   2 2.02725 1.06080   8
  11   7  -2 3.96327 1.71596   4
  11   7  -2 1.55291 0.99949   7
  11   7  -2 1.76132 1.00825   1
 -11  -7   2 3.66760 1.34635   4
 -11  -7   2 0.26318 1.23986   6
 -11  -7   2 -1.6635 1.07783   2
  10   7  -2 0.72953 0.89743   7
  10   7  -2 0.94672 1.13410   1
  10   7  -2 1.31019 1.37843   4
 -10  -7   2 0.67281 1.48085   6
 -10  -7   2 0.49726 1.14522   2
 -10  -7   2 3.19822 1.32118   4
   9   7  -2 0.91564 1.22003   4
   9   7  -2 1.57561 1.03282   1
   9   7  -2 -0.3364 0.53587   7
  -9  -7   2 -0.1178 1.25589   6
  -9  -7   2 -0.6643 0.86114   2
  -9  -7   2 2.86919 1.20555   4
   8   7  -2 1.69921 0.97183   4
   8   7  -2 0.34060 0.67153   1
   8   7  -2 0.15498 0.72860   7
  -8  -7   2 1.95229 0.81956   4
  -8  -7   2 -0.7654 1.05204   6
  -8  -7   2 0.79989 0.89303   2
   7   7  -2 1.17453 0.84990   4
   7   7  -2 -0.0493 0.57559   1
   7   7  -2 0.33025 0.52291   7
  -7  -7   2 -0.2137 0.63665   8
  -7  -7   2 -0.1636 1.02779   6
  -7  -7   2 -1.4045 0.96156   2
  -7  -7   2 -1.7160 0.97694   9
   6   7  -2 9.03723 1.06062   7
   6   7  -2 8.36526 1.28102   1
   6   7  -2 9.26575 1.55538   4
  -6  -7   2 8.79701 1.05263   8
  -6  -7   2 8.70445 1.49118   2
  -6  -7   2 9.01180 1.42210   9
  -6  -7   2 8.98121 1.41449   6
   5   7  -2 2.48491 0.89174   4
   5   7  -2 2.08237 0.82039   1
   5   7  -2 1.64001 0.67298   7
   5   7  -2 2.88062 0.50216   5
  -5  -7   2 3.17700 0.89165   6
  -5  -7   2 2.45391 0.69844   8
  -5  -7   2 0.75658 0.77098   9
  -5  -7   2 2.06033 1.04634   2
   4   7  -2 5.11966 0.82530   1
   4   7  -2 3.84103 0.75051   7
   4   7  -2 5.34329 0.98766   4
   4   7  -2 5.30750 0.62260   5
  -4  -7   2 4.33869 0.70982   8
  -4  -7   2 4.69264 0.97506   2
  -4  -7   2 4.61245 1.09290   6
  -4  -7   2 4.34366 1.00191   9
   3   7  -2 6.70545 0.88896   1
   3   7  -2 7.04820 0.98343   4
   3   7  -2 8.49237 0.84448   7
   3   7  -2 8.14558 0.76664   5
   3   7  -2 4.96394 0.56986   3
  -3  -7   2 7.80593 1.07430   6
  -3  -7   2 8.40451 1.20579   9
  -3  -7   2 6.16840 0.60319   3
  -3  -7   2 7.02391 0.83252   8
  -3  -7   2 6.62821 1.05737   2
   2   7  -2 0.70331 0.37490   7
   2   7  -2 1.01560 0.42736   4
   2   7  -2 0.88567 0.46987   1
   2   7  -2 1.09559 0.33297   5
  -2  -7   2 1.09411 0.36052   3
  -2  -7   2 -0.1652 0.72808   9
  -2  -7   2 0.46192 0.47501   8
  -2  -7   2 1.72425 0.68332   2
  -2  -7   2 0.91333 0.52762   6
   1   7  -2 73.7295 2.67915   5
   1   7  -2 72.4221 2.72657   7
   1   7  -2 69.5938 2.58072   4
   1   7  -2 74.9783 2.72896   1
  -1  -7   2 70.3089 3.12272   9
  -1  -7   2 72.0666 2.59089   4
  -1  -7   2 72.6624 2.99004   6
  -1  -7   2 73.7860 2.89146   8
  -1  -7   2 70.5390 2.75201   3
  -1  -7   2 70.4898 3.03914   2
   0   7  -2 34.4038 1.63547   5
   0   7  -2 36.5237 1.58414   1
   0   7  -2 35.8303 1.66973   7
   0  -7   2 37.8447 2.05598   9
   0  -7   2 36.3471 1.73845   3
   0  -7   2 37.7508 1.79097   8
   0  -7   2 37.9152 1.84228   6
   0  -7   2 37.2353 1.90703   2
   0  -7   2 38.3728 1.31329   4
  -1   7  -2 0.89433 0.33592   7
  -1   7  -2 0.09800 0.34187   5
  -1   7  -2 0.15778 0.32346   1
   1  -7   2 1.13704 0.47913   6
   1  -7   2 0.40063 0.43461   8
   1  -7   2 0.30092 0.50308   2
   1  -7   2 0.71984 0.45458   9
   1  -7   2 0.34621 0.33191   3
  -2   7  -2 10.4752 0.73763   1
  -2   7  -2 11.0387 0.79248   7
  -2   7  -2 10.2896 0.82913   5
   2  -7   2 10.2208 0.82941   6
   2  -7   2 10.9458 0.93798   2
   2  -7   2 9.58331 0.93023   9
   2  -7   2 9.47290 0.90273   3
   2  -7   2 12.0660 0.95772   8
  -3   7  -2 80.6494 2.74422   1
  -3   7  -2 77.7034 2.88967   7
  -3   7  -2 80.2405 3.04352   5
   3  -7   2 80.7114 3.25991   3
   3  -7   2 80.2824 3.00302   6
   3  -7   2 76.9524 3.19706   9
   3  -7   2 74.3423 3.13030   8
   3  -7   2 75.8055 3.13745   2
  -4   7  -2 137.128 4.83535   5
  -4   7  -2 140.075 4.50709   1
  -4   7  -2 139.116 4.67949   7
  -4   7  -2 133.270 4.29616   4
   4  -7   2 138.141 5.00316   8
   4  -7   2 134.431 4.82066   6
   4  -7   2 143.033 4.91315   5
   4  -7   2 137.596 4.99874   2
   4  -7   2 137.257 5.04797   9
   4  -7   2 136.278 5.10882   3
  -5   7  -2 44.1599 2.15637   5
  -5   7  -2 44.2857 1.83065   4
  -5   7  -2 44.2894 1.94621   7
  -5   7  -2 46.9223 1.84775   1
   5  -7   2 48.1971 2.42720   9
   5  -7   2 46.0919 2.23367   5
   5  -7   2 44.6784 2.33309   2
   5  -7   2 46.1527 1.87163   4
   5  -7   2 47.1468 2.42903   3
   5  -7   2 45.9450 2.19100   6
   5  -7   2 46.9533 2.28618   8
  -6   7  -2 41.1163 1.87157   7
  -6   7  -2 40.2863 1.82296   4
  -6   7  -2 43.8748 1.75172   1
  -6   7  -2 38.2645 1.96149   5
  -6   7  -2 38.5677 2.10745   3
   6  -7   2 38.7393 2.12050   8
   6  -7   2 37.0810 2.07383   6
   6  -7   2 36.0237 1.97136   5
   6  -7   2 38.7370 1.84869   4
   6  -7   2 38.9710 2.15332   2
   6  -7   2 39.9564 2.22001   3
   6  -7   2 38.8176 2.26471   9
  -7   7  -2 28.9740 1.79556   5
  -7   7  -2 30.2508 1.55666   7
  -7   7  -2 30.1479 1.86120   3
  -7   7  -2 30.0862 1.67431   4
  -7   7  -2 29.6903 1.52268   1
   7  -7   2 33.0658 2.11118   9
   7  -7   2 27.0219 1.87982   6
   7  -7   2 29.6461 1.87945   8
   7  -7   2 29.2200 1.89501   2
   7  -7   2 27.2834 1.90751   3
   7  -7   2 31.7245 1.87623   5
   7  -7   2 26.5970 1.65199   4
  -8   7  -2 2.08953 0.81554   5
  -8   7  -2 4.05638 0.83328   4
  -8   7  -2 3.41983 0.76810   9
  -8   7  -2 4.64295 0.79882   1
  -8   7  -2 5.65840 1.07746   3
  -8   7  -2 4.24079 0.79250   7
   8  -7   2 4.95896 1.00434   5
   8  -7   2 3.86205 0.70594   1
   8  -7   2 3.56679 0.88609   9
   8  -7   2 4.41437 1.13547   3
   8  -7   2 3.13948 0.99925   6
   8  -7   2 4.55004 1.08865   2
   8  -7   2 3.23410 0.83307   8
  -9   7  -2 -0.2422 0.47858   3
  -9   7  -2 -0.6707 0.41548   5
  -9   7  -2 0.50666 0.72016   8
  -9   7  -2 0.91754 0.68552   9
  -9   7  -2 0.23970 0.53705   7
   9  -7   2 0.07810 0.50299   5
   9  -7   2 0.31945 0.61343   3
   9  -7   2 0.79115 0.74541   9
   9  -7   2 0.44891 0.78329   8
   9  -7   2 1.70528 0.87567   2
   9  -7   2 0.32715 0.78710   6
   9  -7   2 0.13349 0.55399   7
 -10   7  -2 2.58249 0.98965   3
 -10   7  -2 -0.1214 0.70166   5
 -10   7  -2 1.56078 0.84370   2
 -10   7  -2 2.88638 0.80363   8
 -10   7  -2 3.34969 1.12098   6
 -10   7  -2 2.42174 0.92920   9
  10  -7   2 3.55465 0.98213   5
  10  -7   2 1.73217 0.93195   2
  10  -7   2 2.45300 0.84771   8
  10  -7   2 1.76075 0.71698   9
  10  -7   2 1.80265 0.88950   3
  10  -7   2 4.01242 1.08919   6
 -11   7  -2 3.14098 0.86302   2
 -11   7  -2 2.40502 0.93659   8
 -11   7  -2 3.06990 1.01592   3
 -11   7  -2 2.92677 1.11730   6
 -11   7  -2 2.88934 1.36659   5
  11  -7   2 2.12050 0.99149   8
  11  -7   2 2.17237 1.06620   3
  11  -7   2 2.30033 0.97640   6
  11  -7   2 2.20772 0.86942   2
 -12   7  -2 -0.1796 0.57021   8
 -12   7  -2 0.55552 0.86977   2
  12  -7   2 -0.0423 0.96901   2
  12  -7   2 -0.4348 0.63548   8
  12   6  -2 0.30390 0.69602   7
  12   6  -2 1.10216 1.23588   4
 -12  -6   2 0.38663 1.17976   2
 -12  -6   2 2.04285 1.06925   4
  11   6  -2 2.31488 1.23265   1
  11   6  -2 1.94807 0.95438   7
  11   6  -2 3.63633 1.53394   4
 -11  -6   2 2.54731 1.21846   4
 -11  -6   2 3.61166 1.77659   6
 -11  -6   2 2.07633 1.64775   2
  10   6  -2 2.33353 0.98419   7
  10   6  -2 1.34022 0.78684   1
  10   6  -2 1.86312 1.16995   4
 -10  -6   2 1.97048 0.98044   4
 -10  -6   2 0.03748 1.01399   2
 -10  -6   2 -0.4718 0.87483   6
   9   6  -2 1.56600 0.66413   7
   9   6  -2 2.02751 0.88117   1
   9   6  -2 1.33781 0.97574   4
  -9  -6   2 0.67498 0.88780   2
  -9  -6   2 0.71856 0.91134   6
  -9  -6   2 1.02461 0.86945   4
   8   6  -2 2.65977 1.30438   4
   8   6  -2 1.64910 0.81282   7
   8   6  -2 0.59188 0.87181   1
  -8  -6   2 2.88151 0.99820   2
  -8  -6   2 2.90290 0.99211   9
  -8  -6   2 1.79837 0.98974   6
   7   6  -2 0.31607 0.58775   1
   7   6  -2 -0.8052 0.84815   4
   7   6  -2 0.91810 0.50408   7
  -7  -6   2 -0.4012 0.59712   6
  -7  -6   2 -0.0400 0.92722   9
  -7  -6   2 0.25373 0.55468   8
  -7  -6   2 0.64873 0.96894   2
   6   6  -2 1.26576 0.60927   1
   6   6  -2 0.38480 0.60904   4
   6   6  -2 0.60035 0.55964   7
  -6  -6   2 0.73168 0.68318   9
  -6  -6   2 0.58456 0.90701   2
  -6  -6   2 0.29140 0.85589   6
  -6  -6   2 -0.5915 0.48562   8
   5   6  -2 54.7464 2.90447   4
   5   6  -2 61.2435 2.19182   5
   5   6  -2 59.6098 2.46818   7
   5   6  -2 61.3182 2.63768   1
  -5  -6   2 54.8098 2.82232   6
  -5  -6   2 54.2066 2.84766   2
  -5  -6   2 57.4298 2.44016   8
  -5  -6   2 58.3598 2.88226   9
   4   6  -2 40.6459 1.53546   5
   4   6  -2 35.9663 1.72256   7
   4   6  -2 36.6065 1.80981   1
   4   6  -2 34.2789 2.01283   4
  -4  -6   2 33.9629 2.06385   9
  -4  -6   2 37.0838 2.12522   6
  -4  -6   2 33.0034 1.70970   8
  -4  -6   2 37.2160 2.03623   2
   3   6  -2 59.0141 2.43304   1
   3   6  -2 62.8266 2.18935   5
   3   6  -2 52.6543 2.03542   3
   3   6  -2 62.0395 2.33231   7
   3   6  -2 60.0334 2.60134   4
  -3  -6   2 59.3971 2.66803   2
  -3  -6   2 54.1851 2.67496   9
  -3  -6   2 59.0158 2.63723   6
  -3  -6   2 62.3097 2.41373   8
   2   6  -2 357.998 10.8243   1
   2   6  -2 350.202 10.8997   4
   2   6  -2 355.906 10.6500   5
   2   6  -2 375.901 10.7956   7
  -2  -6   2 338.043 11.0534   6
  -2  -6   2 339.467 10.8268   8
  -2  -6   2 345.188 11.1221   2
  -2  -6   2 328.646 10.6274   3
  -2  -6   2 342.053 11.2056   9
   1   6  -2 28.9790 1.30106   7
   1   6  -2 25.4831 1.16890   5
   1   6  -2 24.3117 1.19637   1
   1   6  -2 24.3587 1.15715   4
  -1  -6   2 25.9667 1.15370   4
  -1  -6   2 25.6569 1.48916   2
  -1  -6   2 24.3912 1.22362   3
  -1  -6   2 25.4855 1.39646   6
  -1  -6   2 21.3485 1.57009   9
  -1  -6   2 24.3763 1.31912   8
   0   6  -2 141.373 4.73388   5
   0   6  -2 143.651 4.73760   7
   0   6  -2 143.742 4.65313   1
   0  -6   2 145.262 5.03692   2
   0  -6   2 149.022 4.43575   4
   0  -6   2 140.585 5.06700   9
   0  -6   2 144.817 4.92240   6
   0  -6   2 144.933 4.88475   8
   0  -6   2 142.937 4.85341   3
  -1   6  -2 324.252 10.1621   5
  -1   6  -2 332.941 10.1122   7
  -1   6  -2 332.003 9.97552   1
   1  -6   2 330.703 10.4451   9
   1  -6   2 332.733 10.3697   2
   1  -6   2 327.051 10.2999   8
   1  -6   2 320.391 10.1952   6
   1  -6   2 324.298 10.3221   3
  -2   6  -2 96.8727 3.16338   1
  -2   6  -2 94.8542 3.39632   5
  -2   6  -2 94.9559 3.30902   7
   2  -6   2 92.8751 3.55576   3
   2  -6   2 95.2247 3.38317   6
   2  -6   2 98.3922 3.55248   8
   2  -6   2 92.5072 3.56192   9
   2  -6   2 98.8151 3.57394   2
  -3   6  -2 124.707 4.12345   7
  -3   6  -2 120.549 3.76507   4
  -3   6  -2 123.926 4.25639   5
  -3   6  -2 121.026 3.94892   1
   3  -6   2 121.988 4.44516   9
   3  -6   2 119.488 3.77844   4
   3  -6   2 123.198 4.38749   2
   3  -6   2 123.522 4.38422   8
   3  -6   2 119.061 4.43348   3
   3  -6   2 126.139 4.30328   5
   3  -6   2 126.712 4.27403   6
  -4   6  -2 138.650 4.47135   4
  -4   6  -2 133.480 4.76460   5
  -4   6  -2 135.836 4.58929   7
  -4   6  -2 138.535 4.45913   1
   4  -6   2 142.906 4.94243   8
   4  -6   2 133.831 4.82134   6
   4  -6   2 142.757 5.03215   3
   4  -6   2 141.734 5.00720   9
   4  -6   2 142.386 4.84347   5
   4  -6   2 142.536 4.96302   2
   4  -6   2 133.981 4.48258   4
  -5   6  -2 2.17131 0.41054   1
  -5   6  -2 2.26509 0.55243   3
  -5   6  -2 2.14955 0.43969   7
  -5   6  -2 1.86977 0.56097   5
   5  -6   2 2.84417 0.65826   5
   5  -6   2 1.96967 0.57726   3
   5  -6   2 2.14932 0.53357   6
   5  -6   2 2.65614 0.54908   4
   5  -6   2 2.52243 0.59863   8
   5  -6   2 2.18502 0.60080   2
   5  -6   2 1.96210 0.55073   9
  -6   6  -2 73.1065 2.93674   5
  -6   6  -2 77.8493 2.81974   7
  -6   6  -2 74.3640 2.70369   1
  -6   6  -2 66.0310 3.01549   3
   6  -6   2 74.5086 2.98664   5
   6  -6   2 69.0909 3.17653   9
   6  -6   2 75.8542 3.22017   3
   6  -6   2 72.1497 3.20091   2
   6  -6   2 72.1061 3.14245   6
   6  -6   2 74.6353 2.69269   1
   6  -6   2 73.2209 2.97369   4
   6  -6   2 75.0462 3.13362   8
  -7   6  -2 11.8550 0.92203   1
  -7   6  -2 13.6170 1.14812   5
  -7   6  -2 12.9767 1.25431   3
  -7   6  -2 13.3237 0.99640   7
  -7   6  -2 11.0099 1.10418   9
   7  -6   2 10.7695 1.10463   4
   7  -6   2 12.3521 0.98429   7
   7  -6   2 10.6821 1.31105   9
   7  -6   2 11.9198 0.95298   1
   7  -6   2 11.3755 1.17123   2
   7  -6   2 10.5586 1.22905   8
   7  -6   2 11.7809 1.22803   5
   7  -6   2 12.9616 1.48030   3
   7  -6   2 11.6443 1.29117   6
  -8   6  -2 0.96020 0.54297   8
  -8   6  -2 0.53243 0.63810   3
  -8   6  -2 0.51270 0.51306   7
  -8   6  -2 -0.3782 0.53281   5
  -8   6  -2 -0.2488 0.47539   1
  -8   6  -2 0.85590 0.67381   9
   8  -6   2 0.10393 0.48781   8
   8  -6   2 0.55290 0.69428   9
   8  -6   2 1.05408 0.51823   1
   8  -6   2 1.18353 0.66161   6
   8  -6   2 0.71540 0.60444   3
   8  -6   2 1.11168 0.73137   4
   8  -6   2 -0.2850 0.68758   2
   8  -6   2 0.62482 0.60570   5
   8  -6   2 0.49654 0.48874   7
  -9   6  -2 1.23679 0.60124   3
  -9   6  -2 3.62969 0.89218   8
  -9   6  -2 1.46553 0.79879   9
  -9   6  -2 2.96816 0.91199   4
  -9   6  -2 1.56098 0.62686   1
  -9   6  -2 0.53811 0.49133   5
  -9   6  -2 0.64118 0.53686   7
   9  -6   2 1.70639 0.83972   9
   9  -6   2 1.50095 0.59886   7
   9  -6   2 2.11027 0.91087   4
   9  -6   2 0.17581 0.53553   3
   9  -6   2 1.55003 0.89704   2
   9  -6   2 1.00930 0.89118   6
   9  -6   2 0.29973 0.45888   5
   9  -6   2 1.09002 0.83280   8
   9  -6   2 0.61472 0.55360   1
 -10   6  -2 0.85841 0.65545   7
 -10   6  -2 -0.1895 0.68457   2
 -10   6  -2 -0.2738 0.60072   5
 -10   6  -2 0.22342 0.51881   8
 -10   6  -2 1.09757 0.77187   3
 -10   6  -2 0.32878 0.54064   9
 -10   6  -2 0.25042 0.91861   6
 -10   6  -2 0.74929 0.62228   1
 -10   6  -2 2.55657 0.86911   4
  10  -6   2 0.92773 0.80926   3
  10  -6   2 0.84661 0.64062   8
  10  -6   2 -0.0573 0.68954   5
  10  -6   2 -0.1676 0.80080   2
  10  -6   2 0.51343 0.60300   4
  10  -6   2 0.49428 0.95939   6
  10  -6   2 1.58841 0.76969   9
 -11   6  -2 -0.0895 0.98752   6
 -11   6  -2 0.94281 0.61156   4
 -11   6  -2 -0.0749 0.72457   2
 -11   6  -2 -1.0887 0.63118   8
 -11   6  -2 0.60107 0.72860   3
  11  -6   2 0.49638 0.83202   8
  11  -6   2 0.09899 0.94969   6
  11  -6   2 -0.4914 0.75772   2
  11  -6   2 -0.2811 0.80385   3
  11  -6   2 0.47340 0.88283   4
 -12   6  -2 -0.8417 0.96866   6
 -12   6  -2 0.42273 0.63898   8
 -12   6  -2 -0.6723 0.77322   2
 -12   6  -2 1.47651 0.74308   4
  12  -6   2 0.72839 1.21129   4
  12  -6   2 -0.3083 0.62660   8
  12  -6   2 -0.4884 0.83423   2
  12  -6   2 0.92466 1.16982   6
 -13   6  -2 1.11030 1.26715   6
 -13   6  -2 0.09604 0.86957   2
  13  -6   2 -0.2753 0.97987   2
  13  -6   2 -0.1668 0.76312   6
  12   5  -2 0.15320 1.13046   1
  12   5  -2 0.18768 0.85014   7
  12   5  -2 0.52601 1.46143   4
 -12  -5   2 -1.5737 0.88561   2
 -12  -5   2 3.64776 1.44681   4
 -12  -5   2 1.36728 1.27606   6
  11   5  -2 4.15248 0.98592   7
  11   5  -2 5.46944 1.93774   4
  11   5  -2 6.14565 1.32327   1
 -11  -5   2 9.34454 1.93076   4
 -11  -5   2 4.95775 1.84958   6
 -11  -5   2 4.87171 1.60437   2
  10   5  -2 3.42769 1.19910   1
  10   5  -2 2.76661 0.77130   7
  10   5  -2 3.29913 1.54923   4
 -10  -5   2 4.55022 1.50251   4
 -10  -5   2 1.58313 1.26207   2
 -10  -5   2 2.10357 1.16374   6
   9   5  -2 3.76056 1.40903   4
   9   5  -2 0.05370 0.61962   1
   9   5  -2 1.81411 0.80027   7
  -9  -5   2 1.35029 0.86709   2
  -9  -5   2 0.62555 1.18522   6
   8   5  -2 1.55507 0.94574   4
   8   5  -2 2.57244 0.97166   1
   8   5  -2 1.19509 0.70715   7
  -8  -5   2 1.95784 0.83582   9
  -8  -5   2 1.12588 0.74866   2
  -8  -5   2 0.72791 0.81246   6
   7   5  -2 8.79909 1.50771   4
   7   5  -2 6.54672 1.08333   1
   7   5  -2 11.2042 1.10347   7
  -7  -5   2 10.1824 1.51058   6
  -7  -5   2 10.6903 1.43355   2
  -7  -5   2 8.76998 1.26215   9
  -7  -5   2 9.52514 0.98505   8
   6   5  -2 1.50504 0.92119   4
   6   5  -2 2.01265 0.63574   1
   6   5  -2 0.86908 0.33580   5
   6   5  -2 1.65836 0.49813   7
  -6  -5   2 1.48946 0.67773   9
  -6  -5   2 1.15220 0.53179   8
  -6  -5   2 1.42143 0.89740   6
  -6  -5   2 1.13575 0.62828   2
   5   5  -2 34.2862 1.80771   1
   5   5  -2 37.4575 2.14122   4
   5   5  -2 37.0892 1.47128   5
   5   5  -2 34.9974 1.65464   7
  -5  -5   2 35.0131 2.00684   9
  -5  -5   2 35.1373 1.67098   8
  -5  -5   2 34.7901 1.93258   2
  -5  -5   2 38.3203 2.18340   6
   4   5  -2 52.9401 2.49519   4
   4   5  -2 56.6712 2.13284   7
   4   5  -2 53.9999 1.92476   5
   4   5  -2 51.0462 2.22032   1
   4   5  -2 50.9714 1.62352   3
  -4  -5   2 51.7733 2.50940   6
  -4  -5   2 50.9532 2.52391   9
  -4  -5   2 54.9205 2.13634   8
  -4  -5   2 47.8711 2.34145   2
   3   5  -2 9.25210 0.79552   1
   3   5  -2 9.24245 0.73095   7
   3   5  -2 11.1090 0.62746   5
   3   5  -2 8.78130 0.81065   4
   3   5  -2 7.23728 0.44970   3
  -3  -5   2 9.33982 0.87926   6
  -3  -5   2 8.66397 0.99419   9
  -3  -5   2 8.54105 0.96250   2
  -3  -5   2 8.49394 0.67461   8
  -3  -5   2 8.85024 0.50085   3
   2   5  -2 49.9098 2.06230   4
   2   5  -2 49.0087 1.95425   1
   2   5  -2 50.7189 1.92353   7
   2   5  -2 50.7507 1.81703   5
  -2  -5   2 50.1902 1.81149   3
  -2  -5   2 50.2892 1.97241   8
  -2  -5   2 49.8277 2.17998   6
  -2  -5   2 48.0846 2.22688   9
  -2  -5   2 45.0664 2.18203   2
   1   5  -2 27.4815 1.21303   7
   1   5  -2 27.3413 1.20873   1
   1   5  -2 29.0928 1.19098   5
   1   5  -2 27.6871 1.21478   4
  -1  -5   2 27.3291 1.30464   8
  -1  -5   2 28.5282 1.58876   9
  -1  -5   2 29.1374 1.45666   6
  -1  -5   2 27.0760 1.22082   3
  -1  -5   2 26.6288 1.43329   2
  -1  -5   2 27.8273 1.20080   4
   0   5  -2 151.830 5.34456   9
   0   5  -2 155.734 5.08537   5
   0   5  -2 160.426 5.08638   7
   0   5  -2 160.648 5.00565   1
   0  -5   2 167.887 4.85961   4
   0  -5   2 156.074 5.19003   8
   0  -5   2 157.288 5.37552   9
   0  -5   2 158.316 5.31311   2
   0  -5   2 163.065 5.27814   6
   0  -5   2 159.251 5.19370   3
  -1   5  -2 40.4598 1.63670   5
  -1   5  -2 41.4369 1.48758   1
  -1   5  -2 37.8010 1.77589   9
  -1   5  -2 41.3606 1.59298   7
   1  -5   2 40.9441 1.69755   6
   1  -5   2 43.2210 1.74918   8
   1  -5   2 43.3235 1.82086   2
   1  -5   2 43.1372 1.83890   9
   1  -5   2 37.3543 1.72772   3
  -2   5  -2 44.0919 1.34321   4
  -2   5  -2 43.6313 1.68190   7
  -2   5  -2 42.4527 1.55008   1
  -2   5  -2 43.9206 1.76313   5
  -2   5  -2 43.6959 1.90994   9
   2  -5   2 43.8532 1.86584   2
   2  -5   2 43.7136 1.35182   4
   2  -5   2 39.6953 1.84973   3
   2  -5   2 47.9833 1.82192   6
   2  -5   2 42.2967 1.83751   8
   2  -5   2 43.0736 1.89423   9
  -3   5  -2 82.9753 2.86767   7
  -3   5  -2 82.0877 2.98910   5
  -3   5  -2 82.6363 2.73667   1
   3  -5   2 83.7213 2.76415   4
   3  -5   2 83.3934 3.02389   5
   3  -5   2 86.0185 3.13013   8
   3  -5   2 81.5314 3.12988   2
   3  -5   2 80.4743 3.04503   6
   3  -5   2 82.5186 3.16280   9
   3  -5   2 89.5564 3.23741   3
  -4   5  -2 47.7476 1.98449   5
  -4   5  -2 47.0791 1.83788   7
  -4   5  -2 47.5026 1.74350   1
   4  -5   2 45.0883 1.86190   4
   4  -5   2 49.3750 2.02882   5
   4  -5   2 47.9285 2.10337   6
   4  -5   2 47.2587 2.08036   8
   4  -5   2 47.7671 2.17475   3
   4  -5   2 45.6438 2.09496   2
   4  -5   2 47.0960 2.14652   9
  -5   5  -2 65.6135 2.55552   5
  -5   5  -2 68.4914 2.34554   1
  -5   5  -2 58.8984 2.60445   3
  -5   5  -2 61.3753 2.37283   7
   5  -5   2 66.1042 2.33569   1
   5  -5   2 64.4641 2.70418   8
   5  -5   2 65.5392 2.40097   7
   5  -5   2 65.5860 2.56094   5
   5  -5   2 61.4389 2.72107   6
   5  -5   2 64.8109 2.73534   3
   5  -5   2 65.4006 2.82179   9
   5  -5   2 62.0181 2.70909   2
   5  -5   2 62.2997 2.55540   4
  -6   5  -2 3.39474 0.64214   3
  -6   5  -2 2.90280 0.54260   1
  -6   5  -2 3.52391 0.68748   9
  -6   5  -2 3.92901 0.54071   7
  -6   5  -2 3.36834 0.63394   5
   6  -5   2 3.47230 0.72916   4
   6  -5   2 3.50795 0.54631   1
   6  -5   2 3.75116 0.77526   8
   6  -5   2 2.07155 0.70473   6
   6  -5   2 3.36767 0.66969   5
   6  -5   2 3.45830 0.51598   7
   6  -5   2 3.01086 0.68367   9
   6  -5   2 2.82363 0.65494   2
   6  -5   2 3.56895 0.69201   3
  -7   5  -2 1.63858 0.49421   7
  -7   5  -2 1.87822 0.68395   3
  -7   5  -2 1.35444 0.54609   5
  -7   5  -2 1.04374 0.45467   1
  -7   5  -2 2.31666 0.70498   9
   7  -5   2 1.94967 0.60820   5
   7  -5   2 2.63664 0.54752   1
   7  -5   2 1.03306 0.67479   2
   7  -5   2 1.75396 0.76009   6
   7  -5   2 2.22124 0.79769   9
   7  -5   2 2.08381 0.52424   7
   7  -5   2 1.74295 0.70448   3
   7  -5   2 2.14959 0.72696   8
   7  -5   2 2.06040 0.73861   4
  -8   5  -2 6.69240 0.90184   5
  -8   5  -2 6.92476 0.87945   1
  -8   5  -2 4.60110 0.72161   7
  -8   5  -2 6.36695 0.99341   8
  -8   5  -2 4.74117 0.93093   3
  -8   5  -2 5.53032 1.02361   9
   8  -5   2 5.93040 0.84257   1
   8  -5   2 5.50105 1.01235   8
   8  -5   2 4.55402 0.92423   2
   8  -5   2 5.19262 1.06668   9
   8  -5   2 5.11834 1.17705   6
   8  -5   2 4.25883 1.01908   3
   8  -5   2 6.77784 0.81792   7
   8  -5   2 6.26885 0.89457   5
   8  -5   2 5.04027 1.08572   4
  -9   5  -2 5.25544 0.88023   5
  -9   5  -2 5.74792 1.06686   2
  -9   5  -2 5.35432 0.88373   1
  -9   5  -2 6.24380 1.03957   3
  -9   5  -2 5.14769 1.09629   9
  -9   5  -2 3.52860 0.72994   7
  -9   5  -2 4.51088 0.87196   8
   9  -5   2 5.37061 0.88881   1
   9  -5   2 6.20504 0.92975   5
   9  -5   2 4.57997 1.09414   9
   9  -5   2 3.18604 1.01639   2
   9  -5   2 3.99070 0.99429   3
   9  -5   2 5.24169 1.16270   6
   9  -5   2 4.84679 0.90297   8
   9  -5   2 6.59331 1.30397   4
   9  -5   2 5.45109 0.80720   7
 -10   5  -2 -0.5139 0.56519   6
 -10   5  -2 0.11244 0.64708   8
 -10   5  -2 0.60603 0.51193   3
 -10   5  -2 1.24805 0.58725   7
 -10   5  -2 0.14065 0.50821   9
 -10   5  -2 0.63841 0.61647   1
 -10   5  -2 -0.2293 0.68634   2
 -10   5  -2 -0.0722 0.60703   5
  10  -5   2 0.14337 0.58696   1
  10  -5   2 2.43514 1.02719   4
  10  -5   2 -0.5586 0.62177   5
  10  -5   2 0.19660 0.75585   8
  10  -5   2 -0.7696 0.58332   6
  10  -5   2 0.07411 0.51618   3
  10  -5   2 -0.2496 0.81495   2
 -11   5  -2 -0.2563 0.72548   2
 -11   5  -2 3.25233 1.02942   4
 -11   5  -2 -0.5708 0.68783   6
 -11   5  -2 -0.1343 0.55750   8
 -11   5  -2 0.70580 0.69862   1
  11  -5   2 1.27788 1.03464   4
  11  -5   2 0.45263 0.91931   2
  11  -5   2 -1.0152 0.69264   8
  11  -5   2 0.13797 0.75976   6
  11  -5   2 0.18311 0.68977   1
 -12   5  -2 0.37871 0.99293   8
 -12   5  -2 5.09843 1.28143   4
 -12   5  -2 0.88937 0.72842   2
 -12   5  -2 2.53391 1.13905   6
  12  -5   2 3.65345 1.41148   4
  12  -5   2 1.35171 1.22352   6
  12  -5   2 0.03750 0.69517   2
 -13   5  -2 0.52408 0.72706   2
 -13   5  -2 4.47365 1.27719   4
 -13   5  -2 -0.8342 1.11747   6
  13  -5   2 0.83502 1.33635   6
  13  -5   2 1.45471 1.22960   4
  13  -5   2 1.01868 0.88117   2
  12   4  -2 0.78835 1.07321   4
  12   4  -2 0.71052 0.83177   7
  12   4  -2 -0.1298 1.07562   1
 -12  -4   2 2.54009 1.39266   4
 -12  -4   2 0.63185 1.15402   6
 -12  -4   2 -1.9325 1.22626   2
  11   4  -2 0.83191 0.81692   1
  11   4  -2 1.25708 1.09070   4
  11   4  -2 0.29728 0.77455   7
 -11  -4   2 -0.8114 0.76306   2
 -11  -4   2 3.76859 1.39796   4
 -11  -4   2 1.11342 1.11817   6
  10   4  -2 0.33474 1.19603   4
  10   4  -2 0.79904 0.75851   7
  10   4  -2 -0.5088 0.86319   1
 -10  -4   2 0.74597 1.14770   4
 -10  -4   2 0.92461 1.20977   6
 -10  -4   2 -1.0198 0.99764   2
   9   4  -2 -0.5731 0.57817   7
   9   4  -2 0.97138 0.65438   1
   9   4  -2 0.64775 1.12078   4
  -9  -4   2 0.36911 0.69203   9
  -9  -4   2 -0.6938 0.68793   6
  -9  -4   2 0.74548 0.75054   2
   8   4  -2 0.83402 1.09103   4
   8   4  -2 0.48934 0.77613   1
   8   4  -2 1.08993 0.53289   7
  -8  -4   2 0.39441 0.58586   9
  -8  -4   2 1.12092 0.79710   6
  -8  -4   2 2.30644 0.74450   2
   7   4  -2 6.13287 0.97289   1
   7   4  -2 5.95619 1.26609   4
   7   4  -2 5.63951 0.81370   7
  -7  -4   2 7.06206 1.06991   2
  -7  -4   2 6.04801 1.30400   6
  -7  -4   2 7.15103 0.81630   8
  -7  -4   2 7.15459 1.05891   9
   6   4  -2 -0.7357 0.49030   1
   6   4  -2 -0.2466 0.49880   4
   6   4  -2 -0.4107 0.27854   7
   6   4  -2 0.18551 0.29865   5
  -6  -4   2 0.30084 0.39788   8
  -6  -4   2 0.31207 0.53650   6
  -6  -4   2 0.22916 0.62886   2
  -6  -4   2 -0.4373 0.58960   9
   5   4  -2 18.4472 1.08998   7
   5   4  -2 17.4200 0.86972   5
   5   4  -2 18.2521 1.41832   4
   5   4  -2 19.3221 1.26136   1
  -5  -4   2 16.3727 1.41102   6
  -5  -4   2 16.4118 1.35519   9
  -5  -4   2 18.0080 1.01106   8
  -5  -4   2 15.3081 1.17441   2
   4   4  -2 30.2785 1.20425   5
   4   4  -2 29.1556 1.73294   4
   4   4  -2 29.0255 1.33454   7
   4   4  -2 28.0365 1.48400   1
  -4  -4   2 30.9586 1.64136   9
  -4  -4   2 29.1954 1.70442   6
  -4  -4   2 30.2218 1.62754   2
  -4  -4   2 30.0408 1.33414   8
   3   4  -2 91.2265 3.43419   4
   3   4  -2 84.7356 2.75056   3
   3   4  -2 91.0248 3.18473   1
   3   4  -2 92.3014 2.94626   5
   3   4  -2 89.5414 3.07658   7
  -3  -4   2 89.1973 3.39957   6
  -3  -4   2 90.6955 3.07235   8
  -3  -4   2 85.9114 3.29099   2
  -3  -4   2 93.9827 3.44224   9
   2   4  -2 64.0061 2.42273   4
   2   4  -2 62.5837 2.43374   9
   2   4  -2 66.7527 2.14563   5
   2   4  -2 56.1884 2.03544   3
   2   4  -2 64.0260 2.21055   7
   2   4  -2 60.5773 2.24626   1
  -2  -4   2 60.7599 2.45746   2
  -2  -4   2 63.6263 2.46776   6
  -2  -4   2 64.6051 2.24777   8
  -2  -4   2 61.5820 2.07827   3
  -2  -4   2 61.9574 2.49630   9
   1   4  -2 61.2898 2.11682   5
   1   4  -2 61.9322 2.19716   4
   1   4  -2 61.4062 2.14981   7
   1   4  -2 60.7831 2.14393   1
  -1  -4   2 61.0634 2.35075   6
  -1  -4   2 64.0193 2.19119   4
  -1  -4   2 63.4208 2.41476   2
  -1  -4   2 62.1730 2.20811   8
  -1  -4   2 62.0182 2.14721   3
  -1  -4   2 59.6936 2.44500   9
   0   4  -2 348.576 10.4014   1
   0   4  -2 341.830 10.7108   9
   0   4  -2 341.032 10.4716   7
   0   4  -2 332.888 10.4821   5
   0  -4   2 360.214 10.3158   4
   0  -4   2 348.248 10.7416   9
   0  -4   2 341.793 10.5686   8
   0  -4   2 342.858 10.6739   2
   0  -4   2 332.224 10.6357   6
   0  -4   2 381.542 10.6173   3
  -1   4  -2 153.007 4.62106   1
  -1   4  -2 150.235 4.73605   7
  -1   4  -2 145.979 4.78764   5
  -1   4  -2 146.377 4.95607   9
   1  -4   2 150.908 4.92181   2
   1  -4   2 155.102 4.89960   8
   1  -4   2 142.839 4.89353   3
   1  -4   2 160.712 4.89762   6
   1  -4   2 152.403 4.97208   9
  -2   4  -2 87.9347 3.09300   9
  -2   4  -2 84.9630 2.72285   1
  -2   4  -2 82.3663 2.93313   5
  -2   4  -2 87.8270 2.84655   7
   2  -4   2 86.1364 3.01039   6
   2  -4   2 86.2814 3.05869   2
   2  -4   2 82.8031 3.02882   8
   2  -4   2 86.4755 2.72690   4
   2  -4   2 85.9114 3.07885   3
   2  -4   2 90.7593 3.13644   9
  -3   4  -2 82.9799 2.77376   7
  -3   4  -2 84.7901 3.04846   9
  -3   4  -2 79.1490 2.87474   5
  -3   4  -2 83.0740 2.68217   1
   3  -4   2 84.4747 2.83255   4
   3  -4   2 84.1833 2.92159   5
   3  -4   2 81.1977 3.08162   9
   3  -4   2 81.1705 3.03131   2
   3  -4   2 83.6662 3.00969   8
   3  -4   2 82.9912 3.06701   3
   3  -4   2 83.7651 3.03529   6
  -4   4  -2 15.4285 0.92753   5
  -4   4  -2 19.6545 0.87833   1
  -4   4  -2 17.4024 0.88503   7
  -4   4  -2 16.6735 1.03652   3
   4  -4   2 19.8191 0.92061   7
   4  -4   2 18.7768 0.87411   1
   4  -4   2 18.4686 1.04574   4
   4  -4   2 18.7897 1.00361   5
   4  -4   2 18.7683 1.19716   9
   4  -4   2 18.2621 1.16432   2
   4  -4   2 18.1988 1.10824   3
   4  -4   2 19.2643 1.10637   8
   4  -4   2 18.2472 1.15438   6
  -5   4  -2 96.7775 3.51764   5
  -5   4  -2 107.828 3.84351   9
  -5   4  -2 99.2255 3.41528   7
  -5   4  -2 102.765 3.41859   1
  -5   4  -2 90.7878 3.61597   3
   5  -4   2 105.644 3.85567   2
   5  -4   2 101.110 3.56318   5
   5  -4   2 100.832 3.41270   7
   5  -4   2 99.9714 3.74036   4
   5  -4   2 101.790 3.75241   3
   5  -4   2 106.629 3.43196   1
   5  -4   2 100.434 3.85463   9
   5  -4   2 101.566 3.73380   8
   5  -4   2 102.672 3.89513   6
  -6   4  -2 45.1174 2.24088   9
  -6   4  -2 44.4217 2.14063   3
  -6   4  -2 49.2819 1.93271   7
  -6   4  -2 51.9108 2.06726   5
   6  -4   2 50.7013 2.27342   3
   6  -4   2 47.6957 1.95296   1
   6  -4   2 45.2130 2.29054   2
   6  -4   2 46.0987 2.31987   9
   6  -4   2 52.1697 2.27316   8
   6  -4   2 50.9704 2.09145   5
   6  -4   2 47.3925 1.92010   7
   6  -4   2 47.1818 2.30957   4
   6  -4   2 47.8218 2.43254   6
  -7   4  -2 39.3127 1.76408   5
  -7   4  -2 35.1951 1.85369   3
  -7   4  -2 35.0227 1.62666   7
  -7   4  -2 34.9057 2.03395   9
  -7   4  -2 37.3392 1.87676   8
   7  -4   2 40.5190 2.00107   3
   7  -4   2 36.1876 2.07699   2
   7  -4   2 35.9229 2.14330   9
   7  -4   2 37.7545 1.77299   5
   7  -4   2 34.3727 2.17162   6
   7  -4   2 36.7256 1.64619   7
   7  -4   2 37.4257 1.96151   8
   7  -4   2 35.5254 1.70251   1
   7  -4   2 33.9914 2.06018   4
  -8   4  -2 5.54633 0.83277   3
  -8   4  -2 5.29815 0.77599   5
  -8   4  -2 5.19993 0.96272   2
  -8   4  -2 5.76653 0.74797   7
  -8   4  -2 5.70202 1.03994   9
  -8   4  -2 5.88809 0.86202   8
   8  -4   2 7.36180 1.28004   4
   8  -4   2 6.19540 0.92628   3
   8  -4   2 5.85656 0.82368   5
   8  -4   2 6.48489 0.92739   8
   8  -4   2 6.08830 0.77833   7
   8  -4   2 6.88845 1.16556   2
   8  -4   2 4.86853 1.18486   6
   8  -4   2 4.90570 1.05525   9
   8  -4   2 6.43015 0.81422   1
  -9   4  -2 10.7522 1.11440   5
  -9   4  -2 12.4477 1.30452   9
  -9   4  -2 12.6297 1.32255   8
  -9   4  -2 13.0636 1.20566   3
  -9   4  -2 12.5791 1.25931   2
  -9   4  -2 11.1199 1.59507   6
  -9   4  -2 11.8165 1.00152   7
   9  -4   2 11.9010 1.05325   1
   9  -4   2 9.62003 1.24871   8
   9  -4   2 10.9361 1.46882   2
   9  -4   2 12.7006 1.70970   6
   9  -4   2 11.5850 1.07668   5
   9  -4   2 12.5692 1.10923   7
   9  -4   2 11.5430 1.36091   3
   9  -4   2 11.5092 1.61537   4
 -10   4  -2 -0.0293 0.70134   9
 -10   4  -2 -0.4006 0.67551   6
 -10   4  -2 0.37756 0.48104   8
 -10   4  -2 0.62090 0.58475   3
 -10   4  -2 -0.3484 0.46041   7
 -10   4  -2 0.09448 0.69944   2
  10  -4   2 0.23511 0.99512   6
  10  -4   2 -0.4288 0.77725   2
  10  -4   2 0.58067 0.64074   1
  10  -4   2 0.07929 0.53159   8
  10  -4   2 -0.1209 0.67148   3
  10  -4   2 0.85618 0.75281   4
 -11   4  -2 1.83124 0.91729   2
 -11   4  -2 0.63250 0.75866   8
 -11   4  -2 1.78442 1.29698   6
  11  -4   2 2.86089 1.12122   4
  11  -4   2 1.78175 0.81764   1
  11  -4   2 0.98575 1.00686   2
  11  -4   2 1.72982 1.22744   6
 -12   4  -2 0.74548 1.23255   6
 -12   4  -2 2.60809 0.97874   4
 -12   4  -2 0.79593 0.86882   2
  12  -4   2 0.52416 1.19210   6
  12  -4   2 0.90592 1.01314   2
  12  -4   2 0.55916 1.09312   4
  12  -4   2 1.22644 0.84091   1
 -13   4  -2 0.01407 0.77180   6
 -13   4  -2 3.32142 1.22577   4
 -13   4  -2 -1.0618 0.89878   2
  13  -4   2 1.36615 1.31387   4
  13  -4   2 -0.0263 0.90272   6
  13   3  -2 0.88218 1.14571   4
  13   3  -2 0.23407 0.80983   1
 -13  -3   2 3.21102 1.27685   4
 -13  -3   2 0.49911 1.65016   6
 -13  -3   2 -0.9040 1.22350   2
  12   3  -2 -0.5874 0.94982   1
  12   3  -2 0.47118 1.07820   4
  12   3  -2 0.65056 0.81427   7
 -12  -3   2 1.96152 1.09476   4
 -12  -3   2 0.47164 1.39443   6
 -12  -3   2 -1.6079 1.00843   2
  11   3  -2 2.28182 1.28141   4
  11   3  -2 3.91421 1.11174   1
  11   3  -2 1.63616 0.85592   7
 -11  -3   2 3.07604 1.19634   4
 -11  -3   2 2.35509 1.00511   2
 -11  -3   2 1.56912 1.08980   6
  10   3  -2 2.57601 0.85240   7
  10   3  -2 2.06323 1.12202   4
  10   3  -2 1.08394 0.76793   1
 -10  -3   2 3.05256 1.10490   4
 -10  -3   2 2.43857 1.10472   2
 -10  -3   2 2.91569 1.20010   6
 -10  -3   2 0.68834 0.80056   9
   9   3  -2 3.52366 0.86678   7
   9   3  -2 5.26878 1.54753   4
   9   3  -2 3.18230 0.98175   1
  -9  -3   2 5.18088 1.13786   9
  -9  -3   2 4.73237 0.98453   2
  -9  -3   2 3.79541 1.15458   6
   8   3  -2 0.15433 0.55371   7
   8   3  -2 0.26601 0.51304   1
   8   3  -2 -0.0737 1.03480   4
  -8  -3   2 0.15508 0.50566   8
  -8  -3   2 -0.3289 0.65155   6
  -8  -3   2 0.66177 0.70899   9
  -8  -3   2 1.13975 0.77566   2
   7   3  -2 22.9032 1.17353   5
   7   3  -2 24.1804 1.90977   4
   7   3  -2 22.8353 1.62694   1
   7   3  -2 22.8601 1.41355   7
  -7  -3   2 23.0983 1.26604   8
  -7  -3   2 25.2774 1.85037   6
  -7  -3   2 22.4092 1.66337   9
  -7  -3   2 27.5710 1.72832   2
   6   3  -2 15.3724 1.14725   1
   6   3  -2 15.2873 1.42455   4
   6   3  -2 16.7488 1.02981   7
   6   3  -2 15.7307 0.86340   5
  -6  -3   2 17.1092 1.19406   2
  -6  -3   2 15.9586 1.36174   6
  -6  -3   2 16.0781 1.21322   9
  -6  -3   2 17.8668 0.95909   8
   5   3  -2 34.9142 1.76155   1
   5   3  -2 35.4623 1.57480   7
   5   3  -2 37.1555 1.44971   5
   5   3  -2 36.7914 2.06058   4
  -5  -3   2 40.1682 2.08766   6
  -5  -3   2 35.1248 1.47542   8
  -5  -3   2 36.4272 1.75814   2
  -5  -3   2 38.3955 1.88687   9
   4   3  -2 10.4550 0.69053   7
   4   3  -2 9.28872 1.03028   4
   4   3  -2 12.2748 0.63249   5
   4   3  -2 10.3866 0.84013   1
  -4  -3   2 11.3763 0.90625   2
  -4  -3   2 11.7068 0.89555   9
  -4  -3   2 13.5380 0.73857   8
  -4  -3   2 11.3518 0.95126   6
   3   3  -2 35.1686 1.33372   5
   3   3  -2 35.4236 1.54307   1
   3   3  -2 37.9656 1.63954   9
   3   3  -2 38.0509 1.46469   7
   3   3  -2 36.4865 1.74083   4
  -3  -3   2 36.1159 1.72778   6
  -3  -3   2 35.9643 1.59539   2
  -3  -3   2 37.6987 1.41659   8
  -3  -3   2 38.4513 1.67589   9
   2   3  -2 47.1270 1.59449   3
   2   3  -2 51.4311 2.01375   4
   2   3  -2 50.5216 1.70952   5
   2   3  -2 51.0401 1.77924   7
   2   3  -2 49.7012 1.82987   1
  -2  -3   2 50.2559 1.95247   2
  -2  -3   2 50.2030 1.62776   3
  -2  -3   2 50.3168 2.00993   6
  -2  -3   2 48.8244 1.99205   9
  -2  -3   2 51.9544 1.77549   8
   1   3  -2 717.008 23.5449   3
   1   3  -2 805.303 23.7110   4
   1   3  -2 875.939 23.6452   7
   1   3  -2 803.266 23.5945   5
   1   3  -2 801.604 23.6251   1
  -1  -3   2 824.331 23.7043   4
  -1  -3   2 788.625 23.8101   2
  -1  -3   2 796.870 23.8424   6
  -1  -3   2 808.182 23.6506   8
  -1  -3   2 792.542 23.8626   9
  -1  -3   2 785.306 23.5895   3
   0   3  -2 360.955 10.8942   7
   0   3  -2 357.130 10.9143   5
   0   3  -2 334.894 10.9221   3
   0   3  -2 369.573 10.8295   1
   0  -3   2 377.785 10.8089   4
   0  -3   2 369.375 10.9780   8
   0  -3   2 370.095 11.0672   2
   0  -3   2 368.367 11.0859   6
   0  -3   2 368.038 10.9805   3
   0  -3   2 371.524 11.1156   9
  -1   3  -2 222.774 7.07689   5
  -1   3  -2 234.970 7.02399   7
  -1   3  -2 240.152 7.23676   9
  -1   3  -2 238.724 6.91150   1
  -1   3  -2 219.515 7.13289   3
   1  -3   2 233.633 7.19738   2
   1  -3   2 236.409 6.90325   4
   1  -3   2 234.178 7.16455   8
   1  -3   2 231.338 7.17907   6
   1  -3   2 236.879 7.23964   9
   1  -3   2 226.682 7.18118   3
  -2   3  -2 37.1561 1.44405   5
  -2   3  -2 39.0393 1.28671   1
  -2   3  -2 34.8538 1.49641   3
  -2   3  -2 39.2425 1.37261   7
  -2   3  -2 36.9831 1.56242   9
   2  -3   2 37.6731 1.46386   5
   2  -3   2 45.8458 1.64015   6
   2  -3   2 38.4615 1.60018   9
   2  -3   2 38.0643 1.56757   2
   2  -3   2 41.0146 1.57607   8
   2  -3   2 38.8629 1.39947   4
   2  -3   2 38.0480 1.55945   3
  -3   3  -2 40.9178 1.73040   9
  -3   3  -2 41.5795 1.48173   7
  -3   3  -2 41.2406 1.58040   5
  -3   3  -2 38.1597 1.65193   3
   3  -3   2 40.8725 1.63595   4
   3  -3   2 39.6135 1.75123   6
   3  -3   2 41.6029 1.45219   1
   3  -3   2 42.5391 1.48750   7
   3  -3   2 41.5458 1.59549   5
   3  -3   2 42.0392 1.77573   9
   3  -3   2 41.8628 1.69153   8
   3  -3   2 41.8649 1.72514   3
   3  -3   2 40.7038 1.75174   2
  -4   3  -2 1.14028 0.31237   5
  -4   3  -2 1.36921 0.37520   9
  -4   3  -2 1.05672 0.32922   3
  -4   3  -2 0.97631 0.24277   7
  -4   3  -2 1.62149 0.41976   9
   4  -3   2 0.57881 0.30040   8
   4  -3   2 0.79381 0.25396   7
   4  -3   2 0.77346 0.33880   9
   4  -3   2 1.42097 0.44039   4
   4  -3   2 0.71876 0.31561   2
   4  -3   2 0.89569 0.37308   6
   4  -3   2 0.67387 0.25480   1
   4  -3   2 1.31359 0.40901   3
   4  -3   2 0.54153 0.27666   5
  -5   3  -2 0.03264 0.24900   5
  -5   3  -2 -0.0515 0.27643   3
  -5   3  -2 -0.0787 0.24976   9
  -5   3  -2 -0.8472 0.30625   8
  -5   3  -2 0.40041 0.24138   7
   5  -3   2 -0.2508 0.26151   6
   5  -3   2 -0.6178 0.21632   1
   5  -3   2 -0.1922 0.21412   7
   5  -3   2 0.60653 0.32301   5
   5  -3   2 0.22627 0.40221   2
   5  -3   2 -0.0121 0.36622   8
   5  -3   2 -0.3081 0.24709   4
   5  -3   2 0.12676 0.31136   9
   5  -3   2 0.06319 0.26508   3
  -6   3  -2 0.70223 0.48778   3
  -6   3  -2 1.78715 0.57819   9
  -6   3  -2 1.90531 0.42360   5
  -6   3  -2 0.34066 0.44028   8
   6  -3   2 1.60433 0.40776   1
   6  -3   2 1.38484 0.62898   4
   6  -3   2 1.34455 0.50968   3
   6  -3   2 1.32502 0.43322   8
   6  -3   2 1.10856 0.57374   9
   6  -3   2 2.12029 0.45315   5
   6  -3   2 1.84336 0.42469   7
   6  -3   2 1.59061 0.50570   2
   6  -3   2 2.71081 0.68318   6
  -7   3  -2 2.60519 0.51744   5
  -7   3  -2 3.04973 0.64477   3
  -7   3  -2 2.51429 0.52716   8
  -7   3  -2 1.60237 0.65718   9
  -7   3  -2 2.00493 0.56842   2
   7  -3   2 1.54665 0.59489   3
   7  -3   2 3.38542 0.95021   6
   7  -3   2 2.72932 0.59536   8
   7  -3   2 2.95651 0.70679   2
   7  -3   2 2.76785 0.78293   4
   7  -3   2 2.70990 0.80130   9
   7  -3   2 2.48600 0.52638   5
   7  -3   2 1.68514 0.46621   1
   7  -3   2 2.28032 0.49403   7
  -8   3  -2 2.82527 0.81927   2
  -8   3  -2 3.09071 0.56839   5
  -8   3  -2 2.20162 0.68146   8
  -8   3  -2 3.28421 0.70230   3
  -8   3  -2 2.67528 0.70302   9
   8  -3   2 3.17252 0.91444   6
   8  -3   2 2.89604 0.59733   5
   8  -3   2 2.85601 0.68678   1
   8  -3   2 1.29553 0.77860   2
   8  -3   2 2.30240 0.52278   7
   8  -3   2 2.73387 0.72138   3
   8  -3   2 2.53149 0.98372   4
   8  -3   2 3.13515 0.78759   8
  -9   3  -2 -0.6497 0.58219   2
  -9   3  -2 0.22274 0.50453   3
  -9   3  -2 -0.8176 0.47404   8
  -9   3  -2 -0.7503 0.59816   9
  -9   3  -2 0.13466 0.62579   6
  -9   3  -2 0.15072 0.37957   5
   9  -3   2 -0.1596 0.45378   5
   9  -3   2 -0.2239 0.38356   7
   9  -3   2 -0.9907 0.49153   8
   9  -3   2 -0.0161 0.57673   1
   9  -3   2 0.29141 0.77294   2
   9  -3   2 -0.7524 0.79381   4
   9  -3   2 -0.6952 0.54084   6
 -10   3  -2 -0.4292 0.37986   8
 -10   3  -2 -0.2792 0.68066   2
 -10   3  -2 -0.8963 0.93403   6
 -10   3  -2 -0.6225 0.75218   9
  10  -3   2 0.98262 0.93228   2
  10  -3   2 -1.1467 0.56135   1
  10  -3   2 1.16501 0.82032   4
  10  -3   2 0.47275 1.07314   6
 -11   3  -2 7.99880 1.78869   6
 -11   3  -2 7.74208 1.16580   8
 -11   3  -2 8.82747 1.42542   2
  11  -3   2 9.26143 1.25532   1
  11  -3   2 8.55607 1.65044   4
  11  -3   2 9.40645 1.60940   2
  11  -3   2 8.36934 1.84492   6
 -12   3  -2 -0.1842 0.84246   6
 -12   3  -2 1.12176 0.96627   2
  12  -3   2 1.01638 1.03260   6
  12  -3   2 1.14318 0.72196   1
  12  -3   2 1.11973 1.25576   4
 -13   3  -2 5.45583 1.73257   6
 -13   3  -2 5.97417 1.48187   4
 -13   3  -2 1.72063 1.11175   2
  13  -3   2 3.57445 1.59267   4
  13  -3   2 5.03859 1.73259   6
  13  -3   2 1.31756 0.79138   1
  13   2  -2 -0.0018 0.97994   4
  13   2  -2 0.16817 0.75179   1
 -13  -2   2 2.42661 1.74389   6
 -13  -2   2 4.08608 1.47089   4
 -13  -2   2 0.87420 1.20846   2
  12   2  -2 2.41650 0.94163   7
  12   2  -2 2.28228 1.16693   1
  12   2  -2 0.88562 1.12337   4
 -12  -2   2 2.59314 1.56485   6
 -12  -2   2 1.09805 0.92369   2
 -12  -2   2 1.00995 0.87406   4
  11   2  -2 7.85170 1.79987   4
  11   2  -2 6.59747 1.40572   1
  11   2  -2 7.19953 1.20377   7
 -11  -2   2 8.55727 1.73301   4
 -11  -2   2 6.58498 1.51265   6
 -11  -2   2 8.68294 1.34068   2
  10   2  -2 0.93501 0.69911   1
  10   2  -2 -0.4604 0.79397   4
  10   2  -2 0.02670 0.63518   7
 -10  -2   2 0.08614 0.82950   2
 -10  -2   2 0.27980 0.80603   6
 -10  -2   2 -0.6343 0.46090   9
 -10  -2   2 1.36729 1.06584   4
   9   2  -2 4.70679 0.93663   1
   9   2  -2 7.84323 0.99923   7
   9   2  -2 7.10047 1.63759   4
  -9  -2   2 6.45456 1.15995   9
  -9  -2   2 9.84405 1.67334   6
  -9  -2   2 7.37154 1.24486   2
   8   2  -2 -1.6513 0.94574   4
   8   2  -2 0.64859 0.43689   7
   8   2  -2 2.31242 0.82266   1
  -8  -2   2 2.10845 0.86258   6
  -8  -2   2 0.31560 0.48188   2
  -8  -2   2 1.12688 0.56828   9
  -8  -2   2 0.79605 0.47233   8
   7   2  -2 18.1002 1.14249   7
   7   2  -2 16.4954 1.59250   4
   7   2  -2 17.3473 1.00938   5
   7   2  -2 17.0466 1.36952   1
  -7  -2   2 19.9034 1.44725   9
  -7  -2   2 17.9983 1.65780   6
  -7  -2   2 19.3643 1.04939   8
  -7  -2   2 17.4432 1.24662   2
   6   2  -2 8.71473 0.96445   1
   6   2  -2 9.47202 1.39716   4
   6   2  -2 8.07943 0.72312   7
   6   2  -2 10.3138 0.69085   5
  -6  -2   2 7.58662 0.64814   8
  -6  -2   2 8.67007 0.82263   2
  -6  -2   2 8.93107 0.87125   9
  -6  -2   2 8.31968 1.18376   6
   5   2  -2 13.2673 0.71649   5
   5   2  -2 10.6680 1.09558   4
   5   2  -2 12.0725 0.89770   1
   5   2  -2 12.8484 0.80005   7
  -5  -2   2 12.4875 1.05810   6
  -5  -2   2 13.3106 0.71690   8
  -5  -2   2 13.3339 1.02035   9
  -5  -2   2 13.4457 0.97800   2
   4   2  -2 39.8047 1.46862   5
   4   2  -2 39.4053 1.72046   9
   4   2  -2 40.7515 1.57369   7
   4   2  -2 38.8800 1.70561   1
   4   2  -2 38.5784 1.94272   4
  -4  -2   2 38.7307 1.66344   2
  -4  -2   2 41.0393 1.76054   9
  -4  -2   2 38.3732 1.88749   6
  -4  -2   2 40.6328 1.44423   8
   3   2  -2 122.673 4.39152   4
   3   2  -2 122.743 4.01991   7
   3   2  -2 126.903 4.13838   1
   3   2  -2 128.710 3.94584   5
  -3  -2   2 127.373 4.19733   9
  -3  -2   2 127.703 3.91357   8
  -3  -2   2 125.296 4.33757   6
  -3  -2   2 126.525 4.14698   2
   2   2  -2 37.6030 1.35687   7
   2   2  -2 38.5420 1.17198   3
   2   2  -2 35.6007 1.56380   4
   2   2  -2 36.5640 1.30122   5
   2   2  -2 36.5924 1.40930   1
   2   2  -2 36.8903 1.46276   9
  -2  -2   2 38.6912 1.30651   8
  -2  -2   2 36.8715 1.45898   2
  -2  -2   2 42.4985 1.56819   9
  -2  -2   2 37.6784 1.56019   6
   1   2  -2 41.4043 1.49896   4
   1   2  -2 40.4206 1.52250   9
   1   2  -2 40.4437 1.40868   1
   1   2  -2 39.3086 1.32561   3
   1   2  -2 41.1968 1.39318   7
   1   2  -2 43.2217 1.38367   5
  -1  -2   2 41.6300 1.38196   8
  -1  -2   2 40.1898 1.51081   2
  -1  -2   2 40.8444 1.57601   6
  -1  -2   2 40.8134 1.48486   4
  -1  -2   2 43.1077 1.58441   9
   0   2  -2 26.4195 0.86133   1
   0   2  -2 26.0579 0.90961   7
   0   2  -2 25.2471 0.92955   5
   0   2  -2 24.1571 0.93919   3
   0  -2   2 26.9354 0.97185   8
   0  -2   2 26.8898 1.02746   2
   0  -2   2 25.4183 1.04113   9
   0  -2   2 25.9564 1.06407   6
   0  -2   2 26.1687 0.97717   3
   0  -2   2 26.7348 0.91362   4
  -1   2  -2 44.1326 1.29515   1
  -1   2  -2 39.3638 1.48805   3
  -1   2  -2 41.8244 1.44610   5
  -1   2  -2 43.2992 1.38890   7
  -1   2  -2 35.7913 1.51335   9
   1  -2   2 43.4233 1.53949   3
   1  -2   2 43.8800 1.58925   9
   1  -2   2 44.6440 1.42576   4
   1  -2   2 44.0698 1.57784   6
   1  -2   2 42.1464 1.51260   8
   1  -2   2 45.4234 1.56457   2
  -2   2  -2 39.5162 1.57305   9
  -2   2  -2 39.7951 1.33991   7
  -2   2  -2 36.0059 1.46532   3
  -2   2  -2 40.0746 1.42246   5
   2  -2   2 42.7677 1.63250   9
   2  -2   2 39.7563 1.59418   6
   2  -2   2 40.1330 1.34184   7
   2  -2   2 40.7215 1.52887   3
   2  -2   2 42.5045 1.44958   5
   2  -2   2 40.5571 1.33063   1
   2  -2   2 42.5428 1.53862   8
   2  -2   2 38.4254 1.48352   4
   2  -2   2 41.4573 1.58021   2
  -3   2  -2 520.632 15.3354   9
  -3   2  -2 463.497 15.1319   3
  -3   2  -2 486.973 15.0489   5
  -3   2  -2 514.845 14.9859   7
  -3   2  -2 508.611 15.3352   9
   3  -2   2 502.322 15.2904   4
   3  -2   2 520.620 14.9912   7
   3  -2   2 517.735 15.4112   6
   3  -2   2 508.727 15.3653   9
   3  -2   2 508.628 15.2152   3
   3  -2   2 501.632 15.0697   5
   3  -2   2 520.234 15.2313   8
   3  -2   2 507.466 15.0293   1
   3  -2   2 492.769 15.3049   2
  -4   2  -2 3.21916 0.43330   3
  -4   2  -2 3.30575 0.38971   5
  -4   2  -2 3.15822 0.49439   8
  -4   2  -2 3.47961 0.54541   9
  -4   2  -2 3.52363 0.58363   9
   4  -2   2 3.01412 0.46573   8
   4  -2   2 3.75482 0.43004   5
   4  -2   2 3.43808 0.57520   9
   4  -2   2 3.51605 0.61400   6
   4  -2   2 4.88278 0.56616   3
   4  -2   2 3.61382 0.64625   4
   4  -2   2 3.29478 0.53096   2
   4  -2   2 3.56469 0.43881   1
   4  -2   2 3.64858 0.41364   7
  -5   2  -2 4.80652 0.57123   3
  -5   2  -2 4.46851 0.47730   5
  -5   2  -2 4.20020 0.63620   2
  -5   2  -2 5.20798 0.76200   9
  -5   2  -2 3.81444 0.52212   8
   5  -2   2 4.80638 0.49886   7
   5  -2   2 5.01552 0.88509   6
   5  -2   2 4.96189 0.59573   1
   5  -2   2 4.74170 0.58861   3
   5  -2   2 4.85237 0.51649   5
   5  -2   2 4.95004 0.68819   2
   5  -2   2 4.59754 0.59453   8
   5  -2   2 4.68233 0.83518   4
   5  -2   2 4.27749 0.71837   9
  -6   2  -2 0.36757 0.30219   5
  -6   2  -2 -0.2238 0.34526   8
  -6   2  -2 -0.5584 0.32167   3
  -6   2  -2 0.48770 0.45065   2
  -6   2  -2 0.87546 0.52074   9
   6  -2   2 0.03195 0.44836   9
   6  -2   2 -0.0934 0.25934   7
   6  -2   2 0.24052 0.36620   3
   6  -2   2 0.04224 0.41063   1
   6  -2   2 0.02217 0.26750   5
   6  -2   2 0.89666 0.54043   4
   6  -2   2 0.00010 0.40441   6
   6  -2   2 0.33937 0.47180   2
   6  -2   2 0.05629 0.40267   8
  -7   2  -2 -0.2543 0.32097   3
  -7   2  -2 -0.1850 0.24371   5
  -7   2  -2 0.04336 0.36436   9
  -7   2  -2 -0.1150 0.27837   8
  -7   2  -2 0.38553 0.39537   2
   7  -2   2 0.48491 0.36850   1
   7  -2   2 0.01137 0.30214   7
   7  -2   2 -0.3954 0.42134   6
   7  -2   2 0.09916 0.37400   3
   7  -2   2 -0.0729 0.48993   4
   7  -2   2 -0.2254 0.35780   2
   7  -2   2 0.22894 0.34343   5
   7  -2   2 -0.4460 0.26638   8
  -8   2  -2 1.62520 0.77309   6
  -8   2  -2 2.28664 0.67100   9
  -8   2  -2 2.34778 0.67339   2
  -8   2  -2 2.80473 0.58965   8
  -8   2  -2 2.24185 0.49019   5
  -8   2  -2 3.42419 0.62539   3
   8  -2   2 2.37636 0.72968   1
   8  -2   2 2.64515 0.56199   7
   8  -2   2 2.84979 0.92122   6
   8  -2   2 2.29165 0.54313   5
   8  -2   2 2.28039 1.01455   4
   8  -2   2 1.85598 0.67953   2
  -9   2  -2 10.0998 1.30547   2
  -9   2  -2 8.69067 1.21942   9
  -9   2  -2 11.0986 0.95703   3
  -9   2  -2 10.1684 1.14242   8
  -9   2  -2 10.6360 1.59569   6
   9  -2   2 11.1931 0.96522   7
   9  -2   2 8.95910 1.21310   1
   9  -2   2 10.4172 1.76909   4
   9  -2   2 10.6126 1.37924   2
   9  -2   2 11.2623 1.67378   6
 -10   2  -2 0.25748 0.57661   8
 -10   2  -2 -0.4452 0.94012   6
 -10   2  -2 1.05246 0.67136   9
 -10   2  -2 -0.7813 0.41337   2
  10  -2   2 0.65294 0.77122   1
  10  -2   2 1.11518 1.08732   6
  10  -2   2 0.68246 0.83344   4
  10  -2   2 -0.4240 0.57328   2
 -11   2  -2 -0.7838 0.51162   2
 -11   2  -2 -0.8525 1.01619   6
 -11   2  -2 -0.9224 0.57690   8
  11  -2   2 0.83235 0.96254   6
  11  -2   2 -0.7830 0.72796   1
  11  -2   2 0.59698 1.14024   4
 -12   2  -2 6.76157 1.42767   2
 -12   2  -2 9.25690 1.84762   6
  12  -2   2 11.1036 2.12447   4
  12  -2   2 5.62945 1.75806   6
  12  -2   2 7.31577 1.33641   1
 -13   2  -2 3.79131 1.57418   6
 -13   2  -2 0.57434 1.03084   2
 -13   2  -2 3.57996 1.16704   4
  13  -2   2 2.08293 1.22565   6
  13  -2   2 0.47480 1.08096   4
  13  -2   2 2.13360 0.87530   1
  13   1  -2 0.70574 0.83088   1
  13   1  -2 0.26567 1.51059   4
 -13  -1   2 -0.4527 0.75529   2
 -13  -1   2 4.43903 1.54305   4
 -13  -1   2 0.43993 1.42023   6
  12   1  -2 1.00326 0.78529   1
  12   1  -2 1.82156 1.49625   4
  12   1  -2 2.00087 0.86128   7
 -12  -1   2 3.56701 1.41504   4
 -12  -1   2 2.22049 0.97505   2
 -12  -1   2 2.34907 1.51998   6
  11   1  -2 7.83305 1.30628   1
  11   1  -2 10.0400 2.02752   4
  11   1  -2 10.2309 1.22079   7
 -11  -1   2 10.4980 1.90914   4
 -11  -1   2 6.36539 1.11195   2
 -11  -1   2 8.58896 1.66903   6
  10   1  -2 0.02868 1.14401   4
  10   1  -2 -0.1227 0.57648   1
  10   1  -2 -0.8752 0.55719   7
 -10  -1   2 0.43941 1.01180   4
 -10  -1   2 -0.6149 0.65677   9
 -10  -1   2 0.17540 0.71116   6
 -10  -1   2 0.29477 0.50468   2
   9   1  -2 0.15404 0.76239   1
   9   1  -2 -0.4400 0.65297   4
   9   1  -2 1.55057 0.86758   6
   9   1  -2 0.48572 0.58976   7
  -9  -1   2 0.42039 0.49920   2
  -9  -1   2 0.85434 0.74892   6
  -9  -1   2 0.99976 0.55494   9
  -9  -1   2 1.00478 0.81702   4
   8   1  -2 50.9417 2.30135   7
   8   1  -2 45.7667 2.46842   1
   8   1  -2 48.5645 2.91547   4
   8   1  -2 53.7805 3.04040   6
   8   1  -2 50.3133 2.11612   5
  -8  -1   2 55.0231 2.13842   8
  -8  -1   2 54.7604 2.59942   9
  -8  -1   2 55.6281 2.99562   6
  -8  -1   2 54.3295 2.53257   2
   7   1  -2 2.41245 0.45561   5
   7   1  -2 2.03944 0.69642   1
   7   1  -2 1.61479 0.97090   4
   7   1  -2 2.83964 0.60604   7
   7   1  -2 1.86200 0.77810   6
  -7  -1   2 3.01156 0.70971   9
  -7  -1   2 2.88918 0.48427   8
  -7  -1   2 2.33391 0.56583   2
  -7  -1   2 2.11717 0.73339   6
   6   1  -2 200.874 7.13643   4
   6   1  -2 198.854 7.04145   6
   6   1  -2 200.080 6.08502   3
   6   1  -2 189.707 6.59213   1
   6   1  -2 193.727 6.44178   7
   6   1  -2 204.105 6.32938   5
  -6  -1   2 184.851 6.03570   3
  -6  -1   2 213.595 6.71488   9
  -6  -1   2 195.822 6.95997   6
  -6  -1   2 204.697 6.24745   8
  -6  -1   2 208.434 6.62830   2
   5   1  -2 11.2863 1.04521   4
   5   1  -2 11.1919 0.66007   5
   5   1  -2 10.0355 0.78931   1
   5   1  -2 11.1313 0.71768   7
   5   1  -2 9.96507 0.96612   6
   5   1  -2 10.0804 0.50637   3
  -5  -1   2 10.1353 0.48558   3
  -5  -1   2 11.5175 0.83744   2
  -5  -1   2 8.77554 0.88845   6
  -5  -1   2 9.98784 0.84737   9
  -5  -1   2 9.27413 0.56586   8
   4   1  -2 26.7746 0.97374   3
   4   1  -2 28.1781 1.53730   4
   4   1  -2 28.2792 1.21326   7
   4   1  -2 27.8717 1.12586   5
   4   1  -2 26.4390 1.26993   1
   4   1  -2 28.5649 1.53561   6
  -4  -1   2 28.3039 1.47754   6
  -4  -1   2 27.4449 1.04456   8
  -4  -1   2 27.9351 1.27850   9
  -4  -1   2 28.3939 1.26750   2
   3   1  -2 2.68738 0.37300   9
   3   1  -2 2.11545 0.49402   4
   3   1  -2 2.18400 0.40050   1
   3   1  -2 2.70144 0.33150   7
   3   1  -2 2.82525 0.19226   3
   3   1  -2 2.59664 0.30221   5
  -3  -1   2 2.80947 0.37065   9
  -3  -1   2 2.65270 0.34707   2
  -3  -1   2 2.31714 0.43433   6
  -3  -1   2 2.51090 0.21590   8
   2   1  -2 20.2612 1.05765   4
   2   1  -2 22.4285 0.74174   3
   2   1  -2 23.2089 0.88071   7
   2   1  -2 22.3796 0.91340   9
   2   1  -2 21.2489 0.82529   5
   2   1  -2 20.6628 0.91518   1
  -2  -1   2 23.1523 1.02702   6
  -2  -1   2 22.5753 0.90611   2
  -2  -1   2 20.4808 1.02794   4
  -2  -1   2 23.2639 0.93843   9
  -2  -1   2 22.6724 0.74075   8
   1   1  -2 516.491 15.2841   7
   1   1  -2 506.236 15.4024   4
   1   1  -2 526.136 15.3431   9
   1   1  -2 529.518 15.2794   5
   1   1  -2 527.055 15.4654   3
   1   1  -2 521.462 15.3120   1
  -1  -1   2 517.246 15.4290   6
  -1  -1   2 507.429 15.3910   4
  -1  -1   2 516.898 15.3512   9
  -1  -1   2 515.427 15.3275   2
   0   1  -2 11.4150 0.42614   7
   0   1  -2 13.1014 0.46582   5
   0   1  -2 11.9987 0.51936   9
   0   1  -2 11.9245 0.41110   1
   0   1  -2 11.3803 0.46722   3
   0  -1   2 12.7840 0.50926   2
   0  -1   2 12.1702 0.52397   9
   0  -1   2 11.7608 0.47383   8
   0  -1   2 12.7605 0.51758   4
   0  -1   2 11.3593 0.55371   6
  -1   1  -2 132.915 4.10383   8
  -1   1  -2 127.489 4.09143   3
  -1   1  -2 138.714 3.96914   7
  -1   1  -2 127.045 4.03136   5
   1  -1   2 136.781 4.18128   2
   1  -1   2 130.338 3.97964   1
   1  -1   2 144.215 4.23782   6
   1  -1   2 131.774 4.14019   4
   1  -1   2 133.891 4.19464   9
   1  -1   2 137.333 4.13770   8
  -2   1  -2 3.32959 0.44875   9
  -2   1  -2 4.08903 0.38791   8
  -2   1  -2 2.95075 0.44576   9
  -2   1  -2 4.30476 0.26656   5
  -2   1  -2 3.23779 0.32403   3
   2  -1   2 3.99985 0.43383   4
   2  -1   2 3.13703 0.23630   7
   2  -1   2 4.84167 0.28097   5
   2  -1   2 3.71284 0.47232   9
   2  -1   2 4.24210 0.47926   6
   2  -1   2 4.07108 0.28930   1
   2  -1   2 4.73719 0.36547   3
   2  -1   2 3.97352 0.35028   8
   2  -1   2 4.15414 0.44754   2
  -3   1  -2 1296.67 39.9328   3
  -3   1  -2 1341.46 39.9962   8
  -3   1  -2 1351.94 40.1841   9
  -3   1  -2 1374.89 40.2220   9
  -3   1  -2 1349.17 39.9711   5
   3  -1   2 1320.30 40.2818   6
   3  -1   2 1243.17 40.1201   9
   3  -1   2 1366.65 39.9440   1
   3  -1   2 1395.36 40.0571   8
   3  -1   2 1336.32 40.2287   4
   3  -1   2 1409.15 40.0118   3
   3  -1   2 1375.15 40.2396   9
   3  -1   2 1437.98 40.0888   7
   3  -1   2 1350.07 40.0902   5
   3  -1   2 1420.60 40.2050   2
  -4   1  -2 643.921 20.2274   3
  -4   1  -2 671.636 20.5013   2
  -4   1  -2 690.242 20.5888   9
  -4   1  -2 662.472 20.1322   5
  -4   1  -2 698.375 20.6296   9
  -4   1  -2 666.813 20.3183   8
   4  -1   2 669.622 20.7300   6
   4  -1   2 695.417 20.3193   3
   4  -1   2 686.585 20.1718   7
   4  -1   2 670.312 20.5564   2
   4  -1   2 692.755 20.6511   9
   4  -1   2 657.542 20.2941   1
   4  -1   2 742.741 20.4231   8
   4  -1   2 692.745 20.5607   9
   4  -1   2 694.641 20.1556   5
   4  -1   2 655.029 20.6590   4
  -5   1  -2 6.53087 0.79694   2
  -5   1  -2 5.11707 0.55873   3
  -5   1  -2 5.93807 0.75576   9
  -5   1  -2 5.06376 0.42025   5
  -5   1  -2 5.74705 0.64098   8
   5  -1   2 5.68081 0.93693   4
   5  -1   2 5.14610 0.51970   7
   5  -1   2 6.76512 1.00111   6
   5  -1   2 5.54185 0.62656   1
   5  -1   2 4.42749 0.60405   8
   5  -1   2 5.74853 0.79534   2
   5  -1   2 5.45656 0.44271   5
  -6   1  -2 25.6732 1.50652   2
  -6   1  -2 22.5113 1.04958   5
  -6   1  -2 23.1406 1.51650   9
  -6   1  -2 23.4219 1.14804   3
  -6   1  -2 24.6449 1.29847   8
   6  -1   2 22.6531 1.59862   4
   6  -1   2 24.4409 1.35076   1
   6  -1   2 23.0747 1.62209   6
   6  -1   2 25.2236 1.10156   5
   6  -1   2 25.1216 1.56128   2
   6  -1   2 25.0331 1.17570   7
  -7   1  -2 4.59646 0.81745   9
  -7   1  -2 4.61315 0.59183   3
  -7   1  -2 5.27471 0.87982   2
  -7   1  -2 3.40568 0.63198   8
  -7   1  -2 3.92373 0.89957   6
  -7   1  -2 4.07379 0.51138   5
   7  -1   2 4.65821 0.54965   5
   7  -1   2 5.19148 0.96181   2
   7  -1   2 4.67629 1.00160   6
   7  -1   2 4.48694 1.00215   4
   7  -1   2 4.31636 0.60828   7
   7  -1   2 3.36897 0.69160   1
  -8   1  -2 1.86679 1.01626   6
  -8   1  -2 3.36392 0.81294   9
  -8   1  -2 3.53734 0.64008   8
  -8   1  -2 2.74491 0.51441   3
  -8   1  -2 2.39793 0.69919   2
   8  -1   2 3.65729 1.14125   6
   8  -1   2 3.02338 0.59843   7
   8  -1   2 2.73613 0.76340   1
   8  -1   2 2.07123 0.70335   2
   8  -1   2 2.59367 1.11590   4
  -9   1  -2 0.93365 0.76455   6
  -9   1  -2 0.64631 0.53624   2
  -9   1  -2 0.70876 0.59057   8
  -9   1  -2 0.60563 0.76705   9
   9  -1   2 1.12761 0.81896   6
   9  -1   2 1.18074 0.85507   4
   9  -1   2 1.67094 0.53766   7
   9  -1   2 0.60695 0.56847   1
 -10   1  -2 -0.5135 0.51978   8
 -10   1  -2 0.23828 0.76985   2
 -10   1  -2 -0.7248 0.46739   9
 -10   1  -2 -0.0111 0.67766   6
  10  -1   2 -0.5497 1.02664   4
  10  -1   2 0.05562 1.03356   6
  10  -1   2 0.14296 0.73179   1
 -11   1  -2 2.15672 0.87049   2
 -11   1  -2 2.79122 1.17947   6
 -11   1  -2 0.71351 0.72372   8
  11  -1   2 1.76838 1.07392   4
  11  -1   2 0.32977 0.88722   1
  11  -1   2 3.47500 1.30556   6
 -12   1  -2 -0.1771 0.93709   2
 -12   1  -2 2.17262 1.40928   6
  12  -1   2 2.62604 1.20295   4
  12  -1   2 2.98450 1.58827   6
  12  -1   2 1.29021 0.70798   1
 -13   1  -2 3.29671 1.43508   6
 -13   1  -2 1.40690 0.93873   2
  13  -1   2 2.75081 1.61023   4
  13  -1   2 1.32490 0.80947   1
  13  -1   2 0.92590 1.14473   6
  13   0  -2 -0.7789 1.28191   4
  13   0  -2 1.81285 1.15118   1
 -13   0   2 0.20424 0.90873   2
 -13   0   2 2.22731 1.18913   6
 -13   0   2 2.13433 0.99016   4
  12   0  -2 1.21730 1.02723   1
  12   0  -2 0.72677 0.99043   4
  12   0  -2 0.64222 0.74004   7
 -12   0   2 0.19058 0.96546   6
 -12   0   2 1.48496 0.72396   2
 -12   0   2 1.22271 0.91989   4
  11   0  -2 1.14724 0.75562   7
  11   0  -2 0.66990 0.91908   1
  11   0  -2 1.76593 1.05484   4
 -11   0   2 0.83090 0.90106   6
 -11   0   2 -0.4805 0.70865   4
 -11   0   2 0.24572 0.75614   9
 -11   0   2 -0.0591 0.50355   2
  10   0  -2 2.63506 0.96793   1
  10   0  -2 1.95915 1.01355   4
  10   0  -2 2.59623 1.06785   6
  10   0  -2 1.91395 0.62310   7
 -10   0   2 1.56415 0.77214   2
 -10   0   2 1.51326 0.87840   6
 -10   0   2 1.77548 0.88234   4
 -10   0   2 1.94744 0.84883   9
   9   0  -2 3.60775 0.81322   7
   9   0  -2 2.80015 0.77535   1
   9   0  -2 2.35113 0.92270   6
   9   0  -2 3.09983 1.08028   4
  -9   0   2 3.14141 0.88852   8
  -9   0   2 3.67997 1.07135   6
  -9   0   2 3.06409 0.81835   2
  -9   0   2 2.91928 0.83070   9
  -9   0   2 1.92282 0.90610   4
   8   0  -2 9.57253 0.82196   5
   8   0  -2 6.33846 1.40904   4
   8   0  -2 9.39167 1.11931   1
   8   0  -2 8.79000 1.04109   7
   8   0  -2 10.7758 1.57600   6
  -8   0   2 10.3492 0.81955   8
  -8   0   2 10.6424 1.10103   2
  -8   0   2 11.5860 1.57651   6
  -8   0   2 9.62296 1.14654   9
   7   0  -2 13.2585 0.79554   3
   7   0  -2 12.1255 0.87443   5
   7   0  -2 15.3970 1.47158   6
   7   0  -2 15.7420 1.08004   7
   7   0  -2 13.3483 1.36206   4
   7   0  -2 13.7801 1.07913   1
  -7   0   2 12.5099 0.76177   3
  -7   0   2 12.9842 1.23211   6
  -7   0   2 14.0159 1.10554   2
  -7   0   2 14.3953 0.85104   8
  -7   0   2 14.2409 1.16227   9
   6   0  -2 59.8060 2.34061   7
   6   0  -2 56.5169 2.11332   3
   6   0  -2 52.3475 2.73056   4
   6   0  -2 58.2764 2.23185   5
   6   0  -2 57.0316 2.41823   1
   6   0  -2 63.6605 2.80456   6
  -6   0   2 59.5361 2.41611   2
  -6   0   2 57.4229 2.71379   6
  -6   0   2 63.6253 2.51219   9
  -6   0   2 62.1768 2.15566   8
   5   0  -2 139.572 4.51090   5
   5   0  -2 137.925 4.70557   9
   5   0  -2 140.801 4.59722   7
   5   0  -2 129.047 4.39776   3
   5   0  -2 139.560 4.71206   1
   5   0  -2 143.636 5.01768   6
   5   0  -2 132.280 5.03387   4
  -5   0   2 137.979 4.76603   9
  -5   0   2 145.953 4.41315   8
  -5   0   2 141.999 4.70037   9
  -5   0   2 143.659 4.65455   2
  -5   0   2 136.720 4.93558   6
   4   0  -2 54.2735 2.00377   5
   4   0  -2 55.3520 2.34642   6
   4   0  -2 56.6172 1.92307   8
   4   0  -2 54.9811 2.38785   4
   4   0  -2 55.8851 1.94784   3
   4   0  -2 58.3421 2.17268   1
   4   0  -2 56.5055 2.13208   9
   4   0  -2 56.0002 2.06610   7
  -4   0   2 56.3008 2.32477   6
  -4   0   2 56.7900 1.90079   8
  -4   0   2 57.2082 2.08940   2
  -4   0   2 55.8782 2.11991   9
  -4   0   2 61.9588 2.21900   9
   3   0  -2 123.651 4.06252   9
   3   0  -2 128.994 4.04944   7
   3   0  -2 133.663 3.90837   8
   3   0  -2 126.506 4.01190   5
   3   0  -2 124.386 4.31972   4
   3   0  -2 123.845 3.95199   3
   3   0  -2 128.473 4.27466   6
   3   0  -2 125.025 4.10774   1
  -3   0   2 128.542 4.02982   2
  -3   0   2 128.556 4.06479   9
  -3   0   2 130.908 3.88429   8
  -3   0   2 126.522 4.23472   6
  -3   0   2 123.433 4.27709   4
   2   0  -2 6.85475 0.41902   1
   2   0  -2 5.61841 0.52138   4
   2   0  -2 6.71467 0.38862   7
   2   0  -2 7.22127 0.29955   8
   2   0  -2 6.84662 0.37377   9
   2   0  -2 6.83982 0.36653   3
  -2   0   2 7.42063 0.38805   9
  -2   0   2 6.36797 0.50258   4
  -2   0   2 7.42518 0.46725   6
  -2   0   2 6.90878 0.35947   2
   1   0  -2 1597.99 51.4843   7
   1   0  -2 1802.65 51.7208   3
   1   0  -2 1660.60 51.5577   5
   1   0  -2 1783.39 51.3563   9
  -1   0   2 1918.86 51.3577   2
  -1   0   2 1663.58 51.8796   4
  -1   0   2 1733.96 51.8837   6
  -1   0   2 1763.17 51.3946   9
   0   0  -2 25.0171 0.81440   5
   0   0  -2 24.4012 0.81750   8
   0   0  -2 24.3169 0.79107   7
   0   0  -2 23.9922 0.82943   9
   0   0  -2 26.0108 0.84728   3
   0   0   2 24.3223 0.88201   6
   0   0   2 24.4006 0.82390   2
   0   0   2 23.3609 0.82122   1
   0   0   2 27.6698 0.93198   4
   0   0   2 24.0084 0.83114   9
  -1   0  -2 32.6768 1.17952   9
  -1   0  -2 33.4361 1.08734   3
  -1   0  -2 31.8357 1.11401   8
  -1   0  -2 32.8219 0.99550   5
  -1   0  -2 33.3623 1.20108   9
  -1   0  -2 31.2475 1.15298   2
   1   0   2 33.1225 1.20269   9
   1   0   2 31.1227 0.97999   7
   1   0   2 31.6842 1.17567   2
   1   0   2 33.4653 1.23796   6
   1   0   2 31.4321 1.16959   9
   1   0   2 32.3293 1.21218   4
   1   0   2 31.7295 1.08585   1
  -2   0  -2 9490.81 278.074   2
  -2   0  -2 8397.45 277.039   8
   2   0   2 9427.99 278.426   4
   2   0   2 9859.34 279.009   6
   2   0   2 9999.99 278.314   2
  -3   0  -2 1098.02 33.5549   8
  -3   0  -2 1097.71 33.7031   2
  -3   0  -2 1129.80 33.8127   9
  -3   0  -2 1300.49 33.7631   3
  -3   0  -2 1104.31 33.7606   9
   3   0   2 1235.41 33.4332   7
   3   0   2 1108.77 33.6140   5
   3   0   2 1103.71 33.8634   4
   3   0   2 1128.18 33.7646   2
   3   0   2 1109.06 33.9007   6
   3   0   2 1101.10 33.5598   1
  -4   0  -2 9.67405 0.79468   9
  -4   0  -2 9.84976 0.80479   9
  -4   0  -2 9.22927 0.81969   2
  -4   0  -2 10.4451 0.70531   8
  -4   0  -2 11.4318 0.59060   3
   4   0   2 10.2831 0.89120   4
   4   0   2 11.1306 0.80341   9
   4   0   2 8.56774 0.84327   6
   4   0   2 12.6827 0.93917   2
   4   0   2 9.97483 0.71595   1
   4   0   2 10.4518 0.49720   5
   4   0   2 10.8504 0.59041   7
  -5   0  -2 224.415 6.87332   8
  -5   0  -2 212.092 7.08242   2
  -5   0  -2 221.417 6.66487   3
  -5   0  -2 219.037 7.17524   9
   5   0   2 213.068 7.37772   4
   5   0   2 213.075 7.39005   6
   5   0   2 215.983 7.16827   2
   5   0   2 214.073 6.56981   5
   5   0   2 210.493 6.90639   1
   5   0   2 217.983 6.72143   7
  -6   0  -2 139.713 4.98285   2
  -6   0  -2 146.387 4.71654   8
  -6   0  -2 132.687 5.20979   6
  -6   0  -2 132.986 4.98959   9
  -6   0  -2 147.188 4.47073   3
   6   0   2 138.107 5.30311   6
   6   0   2 132.099 5.24940   4
   6   0   2 139.745 4.56288   7
   6   0   2 130.623 4.74475   1
   6   0   2 137.298 4.37094   5
   6   0   2 148.628 5.12781   2
  -7   0  -2 19.3215 0.89481   5
  -7   0  -2 18.8799 1.69100   6
  -7   0  -2 18.1344 1.34108   2
  -7   0  -2 19.5391 1.21064   8
  -7   0  -2 20.4681 1.55432   9
  -7   0  -2 19.8732 0.98442   3
   7   0   2 19.5578 0.93276   5
   7   0   2 18.2534 1.31920   1
   7   0   2 21.9153 1.82106   6
   7   0   2 16.5592 1.66707   4
   7   0   2 18.6871 1.10295   7
  -8   0  -2 -0.6912 0.55481   6
  -8   0  -2 -0.8764 0.22203   8
  -8   0  -2 -0.5660 0.41355   2
  -8   0  -2 -0.3726 0.40552   9
   8   0   2 -0.3161 0.61403   4
   8   0   2 -0.4161 0.59545   6
   8   0   2 -0.6585 0.36522   7
   8   0   2 0.27592 0.50541   1
  -9   0  -2 0.35922 0.75004   2
  -9   0  -2 0.24521 0.98985   6
  -9   0  -2 0.27965 0.54693   8
  -9   0  -2 1.59192 0.70446   9
   9   0   2 1.77280 0.59487   7
   9   0   2 1.02330 0.76418   1
   9   0   2 0.00430 0.96225   4
   9   0   2 1.88012 1.13782   6
 -10   0  -2 0.84671 0.88433   6
 -10   0  -2 1.48010 0.55952   8
 -10   0  -2 1.12891 0.90798   9
 -10   0  -2 0.70328 0.83422   2
  10   0   2 0.40014 0.86575   4
  10   0   2 0.23033 0.78516   1
  10   0   2 0.98346 0.94713   6
 -11   0  -2 6.11182 1.75655   6
 -11   0  -2 2.31373 0.91218   2
  11   0   2 4.65766 1.20326   1
  11   0   2 3.83615 1.59650   4
  11   0   2 2.73930 1.20617   6
 -12   0  -2 3.94088 1.28565   2
 -12   0  -2 5.82281 1.76160   6
  12   0   2 6.70724 1.25820   1
  12   0   2 6.94171 1.97206   6
  12   0   2 7.43267 1.71340   4
 -13   0  -2 -0.3265 1.12206   2
 -13   0  -2 0.37486 1.04166   6
  13   0   2 0.80443 1.06794   4
  13   0   2 1.15399 1.02838   1
  13   0   2 0.36596 1.11784   6
  13  -1  -2 0.07558 1.02104   1
  13  -1  -2 -0.0654 1.01125   4
 -13   1   2 -0.1968 0.81556   2
 -13   1   2 0.29957 0.96371   6
 -13   1   2 2.40075 1.12661   4
  12  -1  -2 0.55418 0.96255   1
  12  -1  -2 0.32670 0.65443   7
  12  -1  -2 1.13946 1.05030   4
 -12   1   2 -0.1759 0.74854   2
 -12   1   2 -0.5846 0.75689   6
 -12   1   2 1.86706 1.22497   4
  11  -1  -2 1.84448 1.30739   4
  11  -1  -2 2.32278 0.69515   7
  11  -1  -2 2.18246 1.03092   1
  11  -1  -2 2.55956 1.14936   6
 -11   1   2 3.70447 1.36402   4
 -11   1   2 2.61573 1.13241   6
 -11   1   2 2.47522 0.92585   9
 -11   1   2 1.72033 0.83462   2
  10  -1  -2 4.39577 1.07435   1
  10  -1  -2 4.84183 0.82465   7
  10  -1  -2 4.39054 1.46811   4
  10  -1  -2 6.39330 1.41071   6
 -10   1   2 8.68458 1.50422   6
 -10   1   2 5.91614 1.06246   2
 -10   1   2 4.52277 1.00255   9
 -10   1   2 5.27068 1.44367   4
   9  -1  -2 2.76169 0.75538   1
   9  -1  -2 1.73624 0.86166   6
   9  -1  -2 2.13568 0.94734   4
   9  -1  -2 3.04552 0.64466   5
   9  -1  -2 2.63276 0.61994   7
  -9   1   2 3.28981 0.93968   6
  -9   1   2 2.41652 0.65370   2
  -9   1   2 1.61984 0.51964   8
  -9   1   2 2.07204 0.86445   4
  -9   1   2 1.92185 0.74026   9
   8  -1  -2 5.91599 0.80269   7
   8  -1  -2 5.11911 0.73411   5
   8  -1  -2 6.40210 1.34357   4
   8  -1  -2 4.56063 0.91435   1
   8  -1  -2 5.21648 0.67486   3
   8  -1  -2 5.43653 1.07942   6
  -8   1   2 4.57186 0.85623   9
  -8   1   2 5.19460 0.84823   2
  -8   1   2 4.80421 0.61139   3
  -8   1   2 5.31917 0.66924   8
  -8   1   2 4.95063 1.17339   4
  -8   1   2 5.42497 1.03007   6
   7  -1  -2 7.36861 0.71221   3
   7  -1  -2 7.36847 0.86217   7
   7  -1  -2 7.81112 0.81832   5
   7  -1  -2 9.05208 1.28328   6
   7  -1  -2 8.30423 0.95437   1
   7  -1  -2 6.06839 1.11719   4
  -7   1   2 8.16491 1.15940   6
  -7   1   2 7.95611 0.66539   8
  -7   1   2 7.31991 0.75602   2
  -7   1   2 7.57220 0.80002   9
  -7   1   2 8.49225 1.18142   4
   6  -1  -2 11.5101 1.14792   6
   6  -1  -2 13.1814 0.99167   2
   6  -1  -2 13.3407 0.86705   7
   6  -1  -2 12.3739 1.16724   4
   6  -1  -2 11.6019 0.79474   3
   6  -1  -2 11.2780 0.81875   5
   6  -1  -2 13.8171 0.95779   1
   6  -1  -2 13.6709 0.81352   8
  -6   1   2 14.0861 0.81018   8
  -6   1   2 12.4404 0.96156   9
  -6   1   2 11.7680 1.04855   6
  -6   1   2 13.7967 0.95108   2
  -6   1   2 11.8162 1.07077   4
   5  -1  -2 80.4017 2.85472   3
   5  -1  -2 80.9789 2.98274   1
   5  -1  -2 85.3896 3.00537   2
   5  -1  -2 79.3244 2.86493   5
   5  -1  -2 83.6481 3.25073   6
   5  -1  -2 83.2309 2.80317   8
   5  -1  -2 82.0078 3.29608   4
   5  -1  -2 79.0889 2.88258   7
  -5   1   2 77.4405 3.19955   4
  -5   1   2 80.8229 2.92698   2
  -5   1   2 84.3594 3.04187   9
  -5   1   2 79.2095 3.17982   6
  -5   1   2 80.3884 2.97249   9
  -5   1   2 85.1238 2.76959   8
   4  -1  -2 163.763 5.29770   3
   4  -1  -2 173.073 5.59505   6
   4  -1  -2 160.869 5.35758   1
   4  -1  -2 170.225 5.66457   4
   4  -1  -2 172.171 5.22968   8
   4  -1  -2 172.617 5.36523   2
   4  -1  -2 170.303 5.32731   7
   4  -1  -2 163.601 5.29923   5
   4  -1  -2 164.379 5.33546   9
  -4   1   2 166.305 5.60291   4
  -4   1   2 166.404 5.31030   2
  -4   1   2 164.332 5.34744   9
  -4   1   2 161.943 5.37418   9
  -4   1   2 171.115 5.55900   6
   3  -1  -2 143.359 4.09339   7
   3  -1  -2 131.368 4.19946   6
   3  -1  -2 125.898 4.01277   9
   3  -1  -2 124.182 4.26630   4
   3  -1  -2 125.179 4.07437   1
   3  -1  -2 122.727 4.03823   5
   3  -1  -2 128.023 4.02404   2
   3  -1  -2 126.280 3.95814   8
   3  -1  -2 120.570 4.03814   3
  -3   1   2 125.666 4.23636   4
  -3   1   2 123.709 3.98611   2
  -3   1   2 127.432 4.16676   6
  -3   1   2 124.982 4.02058   9
  -3   1   2 125.578 4.04288   9
   2  -1  -2 329.979 10.0354   7
   2  -1  -2 326.311 10.0604   3
   2  -1  -2 344.095 9.97380   9
[truncated: 2,243,919 more chars]
