# Supplementary material for: Crystal structure of 4-({(1E,2E)-3-[3-(4-fluoro­phen­yl)-1-isopropyl-1H-indol-2-yl]allyl­idene}amino)-1H-1,2,4-triazole-5(4H)-thione
Source: Acta Crystallogr E Crystallogr Commun. 2015 Nov 25;71(Pt 12):1525–7. doi: 10.1107/S205698901502201X (PMC4719829; doi:10.1107/S205698901502201X)
Supplement: Supplementary file 2 [file e-71-01525-Isup2.hkl]

#
# h,k,l, Fc-squared, Fo-squared, sigma(Fo-squared), status flag
#
data_I
_shelx_title ' a in P-1'
_shelx_refln_list_code          4
_shelx_F_calc_maximum      356.77
_exptl_crystal_F_000       848.00
_reflns_d_resolution_high  0.7075

loop_
 _space_group_symop_operation_xyz
 'x, y, z'
 '-x, -y, -z'

_cell_length_a     9.9283
_cell_length_b    11.5343
_cell_length_c    18.4694
_cell_angle_alpha  99.889
_cell_angle_beta   94.958
_cell_angle_gamma  98.432

_shelx_F_squared_multiplier     1.000

loop_
 _refln_index_h
 _refln_index_k
 _refln_index_l
 _refln_F_squared_calc
 _refln_F_squared_meas
 _refln_F_squared_sigma
 _refln_observed_status
   1   0   0         88.98         87.29         1.10 o
   2   0   0        471.71        478.97         4.38 o
   3   0   0       9180.63       9331.72        73.84 o
   4   0   0       1034.34       1102.83        10.36 o
   5   0   0        834.16        810.66         8.57 o
   6   0   0         10.53         10.35         1.29 o
   7   0   0        107.79        104.73         3.00 o
   8   0   0          4.24         -0.76         1.85 o
   9   0   0         34.13         42.15         3.36 o
  10   0   0        126.44        135.98         5.97 o
  11   0   0          6.82         -3.39         3.39 o
  12   0   0          0.16         12.60         4.62 o
  13   0   0          1.31          7.89         4.33 o
 -13   1   0          0.41          3.07         3.68 o
 -12   1   0         19.23         31.67         5.58 o
 -11   1   0          3.55          2.93         2.96 o
 -10   1   0          1.90         -2.38         2.38 o
  -9   1   0         26.43         18.05         2.54 o
  -8   1   0         41.86         43.95         2.38 o
  -7   1   0        293.06        295.92         4.65 o
  -6   1   0        521.25        535.85         8.24 o
  -5   1   0        492.10        468.51         5.41 o
  -4   1   0       3019.45       3176.53        30.41 o
  -3   1   0       3544.82       3612.62        29.28 o
  -2   1   0       4602.49       4712.52        42.32 o
  -1   1   0       1040.36       1092.28         9.63 o
   0   1   0        565.87        551.56         4.94 o
   1   1   0       1157.28       1131.82        10.99 o
   2   1   0       9033.17       9192.48        81.94 o
   3   1   0         33.90         23.29         0.97 o
   4   1   0        401.10        424.23         5.17 o
   5   1   0          9.92         11.17         2.02 o
   6   1   0         42.47         38.91         1.83 o
   7   1   0         52.95         46.48         3.49 o
   8   1   0        666.16        665.01        12.09 o
   9   1   0         27.42         25.61         3.02 o
  10   1   0         13.18         14.62         3.52 o
  11   1   0          4.23          3.45         3.53 o
  12   1   0          0.07          7.34         4.53 o
  13   1   0         22.89         30.08         6.26 o
 -13   2   0         27.00         37.18         5.65 o
 -12   2   0         24.08         28.63         5.03 o
 -11   2   0         39.26         51.25         5.14 o
 -10   2   0          4.75          4.64         2.43 o
  -9   2   0         41.97         47.58         2.77 o
  -8   2   0         54.57         47.09         2.31 o
  -7   2   0        191.31        187.58         3.50 o
  -6   2   0          3.31         -0.66         0.94 o
  -5   2   0        359.94        394.19         4.86 o
  -4   2   0         11.87          5.05         0.83 o
  -3   2   0       2528.55       2542.13        23.70 o
  -2   2   0       1804.86       1819.42        16.19 o
  -1   2   0         75.55         81.18         1.26 o
   0   2   0       3734.68       3468.67        31.15 o
   1   2   0       1214.03       1171.50        11.65 o
   2   2   0        823.15        858.65         8.99 o
   3   2   0        226.03        183.51         2.76 o
   4   2   0         71.85         63.25         1.65 o
   5   2   0        528.44        507.68         9.98 o
   6   2   0         24.21         21.92         1.90 o
   7   2   0        878.96        894.20        13.32 o
   8   2   0        132.00        141.80         4.88 o
   9   2   0         59.24         50.35         3.71 o
  10   2   0          6.71         10.50         3.44 o
  11   2   0          3.70          4.48         4.24 o
  12   2   0          3.24          6.95         5.54 o
  13   2   0         18.22         24.30         9.12 o
 -13   3   0         26.99         38.60         5.58 o
 -12   3   0          0.16          8.83         3.77 o
 -11   3   0        141.39        149.68         6.02 o
 -10   3   0         27.88         32.83         3.03 o
  -9   3   0        184.01        167.55         3.68 o
  -8   3   0        141.07        128.75         3.26 o
  -7   3   0        124.26        117.46         2.95 o
  -6   3   0         74.94         77.50         2.58 o
  -5   3   0        191.39        170.35         3.35 o
  -4   3   0        181.75        192.39         2.82 o
  -3   3   0        275.91        300.57         3.54 o
  -2   3   0       2907.69       3050.85        25.68 o
  -1   3   0       8901.72       8703.67        81.38 o
   0   3   0        294.75        281.56         3.68 o
   1   3   0       5533.48       5359.57        50.65 o
   2   3   0        605.41        630.83         7.47 o
   3   3   0       3229.86       3337.43        36.81 o
   4   3   0          0.04          2.62         2.08 o
   5   3   0          1.64          2.50         1.11 o
   6   3   0        221.19        228.78         4.74 o
   7   3   0          0.11          3.31         1.89 o
   8   3   0         22.73         22.51         3.06 o
   9   3   0        249.17        257.55         6.76 o
  10   3   0         55.13         54.75         5.70 o
  11   3   0          0.16          3.45         4.01 o
  12   3   0          9.74         10.22         5.08 o
  13   3   0          3.14         -3.76         7.13 o
 -13   4   0        130.80        135.57         7.22 o
 -12   4   0          1.04          6.14         2.96 o
 -11   4   0          1.57          1.67         2.20 o
 -10   4   0          8.28         10.50         1.94 o
  -9   4   0         61.56         54.50         2.56 o
  -8   4   0         14.32          9.81         1.37 o
  -7   4   0        281.03        287.23         4.35 o
  -6   4   0        690.20        670.81         7.56 o
  -5   4   0        545.10        522.58         5.83 o
  -4   4   0        716.91        654.06         6.60 o
  -3   4   0       1267.78       1312.97        12.01 o
  -2   4   0       1252.35       1430.74        15.82 o
  -1   4   0       2393.44       2299.34        21.46 o
   0   4   0         64.35         78.38         1.81 o
   1   4   0         59.10         30.13         1.40 o
   2   4   0       1518.33       1536.96        15.95 o
   3   4   0        311.90        331.28         6.35 o
   4   4   0        397.00        387.41         6.19 o
   5   4   0         18.89         11.32         1.58 o
   6   4   0        120.74        129.90         4.48 o
   7   4   0         34.39         29.20         3.00 o
   8   4   0         10.88         17.83         2.89 o
   9   4   0          4.75          5.80         3.38 o
  10   4   0          4.02          6.63         5.01 o
  11   4   0          4.44          7.59         4.28 o
  12   4   0          1.03          7.80         4.61 o
 -13   5   0         10.04         24.74         6.24 o
 -12   5   0         11.42         14.49         3.29 o
 -11   5   0         43.30         40.41         2.92 o
 -10   5   0         47.74         39.56         2.29 o
  -9   5   0          0.09         -0.96         1.25 o
  -8   5   0          3.41         -0.96         1.26 o
  -7   5   0        134.75        127.75         2.95 o
  -6   5   0        531.95        522.42         6.16 o
  -5   5   0        480.17        544.74         6.32 o
  -4   5   0         60.68         46.42         1.75 o
  -3   5   0       1413.74       1434.35        14.38 o
  -2   5   0       1140.52       1198.10        12.10 o
  -1   5   0       2261.09       2361.17        22.31 o
   0   5   0         14.39         16.19         1.20 o
   1   5   0        111.21        113.66         2.57 o
   2   5   0        595.68        591.75         7.71 o
   3   5   0         60.23         65.19         2.27 o
   4   5   0         90.84         92.59         3.60 o
   5   5   0          1.98          3.29         1.59 o
   6   5   0         33.74         28.32         3.03 o
   7   5   0         38.63         40.84         3.72 o
   8   5   0          0.28          0.26         2.61 o
   9   5   0          0.06          0.51         2.95 o
  10   5   0         15.94         14.19         4.48 o
  11   5   0          4.85          7.55         5.00 o
  12   5   0          0.28          9.72         9.41 o
 -12   6   0          0.56          9.50         4.95 o
 -11   6   0          1.34          3.21         1.76 o
 -10   6   0         47.34         44.04         2.34 o
  -9   6   0         92.68         80.04         2.77 o
  -8   6   0        100.42         95.41         3.12 o
  -7   6   0        175.43        160.42         3.35 o
  -6   6   0        164.29        163.71         3.46 o
  -5   6   0         12.72         12.48         1.45 o
  -4   6   0        111.69        110.65         3.14 o
  -3   6   0          6.78          1.10         0.98 o
  -2   6   0       1355.71       1460.47        16.41 o
  -1   6   0       1149.00       1272.48        13.59 o
   0   6   0        514.92        498.24         6.80 o
   1   6   0          0.22         -0.21         1.11 o
   2   6   0         85.68         98.75         2.84 o
   3   6   0        213.34        235.83         4.57 o
   4   6   0        917.21        911.52        11.60 o
   5   6   0       1022.79       1075.68        14.60 o
   6   6   0          9.28         16.72         2.81 o
   7   6   0         25.59         28.90         3.53 o
   8   6   0          9.23          7.50         3.49 o
   9   6   0          0.29         -3.84         3.84 o
  10   6   0          0.01          3.38         4.18 o
  11   6   0          1.60         10.96        10.46 o
 -11   7   0         12.82         14.38         2.39 o
 -10   7   0          4.21          6.90         1.86 o
  -9   7   0         45.87         43.28         2.59 o
  -8   7   0        800.69        764.37         9.37 o
  -7   7   0         41.26         36.67         2.31 o
  -6   7   0        463.18        451.17         6.66 o
  -5   7   0          8.01          7.54         1.49 o
  -4   7   0         23.37         15.40         1.89 o
  -3   7   0       1210.16       1259.14        13.85 o
  -2   7   0        798.19        802.83        10.26 o
  -1   7   0        174.40        149.98         3.02 o
   0   7   0        133.59        118.48         3.05 o
   1   7   0         63.09         64.57         2.63 o
   2   7   0         56.52         59.92         2.92 o
   3   7   0        382.96        374.76         6.28 o
   4   7   0          5.39          6.89         1.87 o
   5   7   0         52.55         43.36         3.73 o
   6   7   0         32.28         22.81         3.49 o
   7   7   0          1.76         -0.10         3.12 o
   8   7   0         27.48         30.78         5.04 o
   9   7   0         15.06         11.29         4.71 o
  10   7   0          5.38          4.92         5.36 o
  11   7   0         23.98         23.05         6.32 o
 -12   8   0         10.91         14.71         5.39 o
 -11   8   0         61.01         63.08         4.33 o
 -10   8   0         45.41         46.14         3.78 o
  -9   8   0         20.17         19.78         2.56 o
  -8   8   0         31.89         35.19         3.04 o
  -7   8   0         54.49         54.33         3.58 o
  -6   8   0        708.94        677.04        10.74 o
  -5   8   0         93.92        119.22         4.18 o
  -4   8   0        598.24        602.83         8.89 o
  -3   8   0        472.21        471.07         7.35 o
  -2   8   0        691.30        687.29        10.03 o
  -1   8   0        270.09        273.13         6.48 o
   0   8   0        338.31        295.91         5.85 o
   1   8   0       1150.97       1134.83        14.03 o
   2   8   0       1255.14       1306.18        15.90 o
   3   8   0        492.95        502.26         7.99 o
   4   8   0         93.42         73.64         3.63 o
   5   8   0          8.03          1.89         4.48 o
   6   8   0         79.76         74.21         5.15 o
   7   8   0          4.15          7.41         3.43 o
   8   8   0          1.39         -1.74         4.15 o
   9   8   0         48.00         38.26         6.31 o
  10   8   0          1.15          4.62         7.42 o
 -12   9   0         11.20         16.49         4.37 o
 -11   9   0         33.03         31.38         4.04 o
 -10   9   0          2.78          1.43         3.35 o
  -9   9   0          3.27          1.88         2.59 o
  -8   9   0         46.12         36.49         3.61 o
  -7   9   0          0.08          2.73         2.13 o
  -6   9   0        202.63        192.59         5.48 o
  -5   9   0        713.84        679.22        10.90 o
  -4   9   0        441.34        382.58         7.42 o
  -3   9   0        490.37        501.03         8.59 o
  -2   9   0         63.85         63.47         3.63 o
  -1   9   0       1698.82       1623.29        22.71 o
   0   9   0        277.96        283.26         6.13 o
   1   9   0          1.05         -2.11         2.11 o
   2   9   0        115.66        102.66         4.19 o
   3   9   0        375.20        360.93         7.41 o
   4   9   0         23.86         25.40         3.31 o
   5   9   0         70.67         71.82         5.04 o
   6   9   0          6.86          6.38         3.98 o
   7   9   0         10.37          9.44         4.07 o
   8   9   0         15.71         12.54         6.07 o
   9   9   0          0.04          2.30         4.38 o
  10   9   0          0.01         -2.26         8.79 o
 -12  10   0          0.25          4.03         3.93 o
 -11  10   0          1.18          3.30         3.26 o
 -10  10   0         19.90         25.42         4.15 o
  -9  10   0         18.35         11.65         3.49 o
  -8  10   0         56.57         39.98         4.50 o
  -7  10   0         43.39         46.26         4.12 o
  -6  10   0         36.05         29.93         3.32 o
  -5  10   0        138.66        134.76         5.07 o
  -4  10   0         33.97         34.16         3.27 o
  -3  10   0        240.52        199.55         6.11 o
  -2  10   0        234.29        206.49         6.00 o
  -1  10   0        161.64        144.90         5.67 o
   0  10   0         88.73         91.94         4.60 o
   1  10   0        687.46        721.30        12.43 o
   2  10   0       1040.96       1067.79        15.66 o
   3  10   0         14.57         23.67         3.22 o
   4  10   0        122.48        121.10         7.06 o
   5  10   0         34.69         48.89         5.52 o
   6  10   0         57.61         64.62         6.11 o
   7  10   0          1.26         -0.86         5.13 o
   8  10   0         31.99         22.09         6.25 o
   9  10   0          7.42         10.08         6.08 o
 -11  11   0          2.13         -1.63         4.95 o
 -10  11   0          4.04          2.92         3.22 o
  -9  11   0          5.39          2.97         3.78 o
  -8  11   0        103.15        108.13         5.99 o
  -7  11   0          2.68          6.23         2.75 o
  -6  11   0         36.97         31.11         3.36 o
  -5  11   0         31.64         28.56         3.45 o
  -4  11   0          0.25          2.20         2.75 o
  -3  11   0        222.27        202.14         6.82 o
  -2  11   0         89.06         89.48         4.82 o
  -1  11   0        523.24        502.75        10.00 o
   0  11   0         66.64         65.38         5.17 o
   1  11   0          4.29          8.46         2.85 o
   2  11   0        565.19        570.98        18.80 o
   3  11   0         21.04         19.95         5.36 o
   4  11   0        215.17        246.47        14.51 o
   5  11   0          0.25         -0.28         4.60 o
   6  11   0         15.30          3.80         4.52 o
   7  11   0         43.72         46.95        14.84 o
   8  11   0          0.34         -2.92         6.99 o
 -10  12   0         68.98         78.44         8.82 o
  -9  12   0          0.06          0.88         3.91 o
  -8  12   0          0.68         -3.39         3.39 o
  -7  12   0          1.17          4.11         3.32 o
  -6  12   0         37.84         40.49         5.20 o
  -5  12   0          1.44         -1.82         3.10 o
  -4  12   0         19.57         26.14         3.82 o
  -3  12   0        119.63        137.24         6.46 o
  -2  12   0          0.00         -0.12         2.36 o
  -1  12   0          5.06          1.05         2.61 o
   0  12   0         47.20         38.75         3.71 o
   1  12   0          9.23          2.80         2.92 o
   2  12   0          6.15          4.81         3.44 o
   3  12   0         10.75         12.20         4.96 o
   4  12   0         19.39         23.34         5.09 o
   5  12   0          1.88          0.69         5.28 o
   6  12   0          0.66         -3.73         6.33 o
   7  12   0          5.04         -0.85         9.42 o
  -9  13   0          8.59         13.80         4.77 o
  -8  13   0          1.01         -1.64         3.72 o
  -7  13   0         13.71         10.60         4.20 o
  -6  13   0          6.79          4.49         3.36 o
  -5  13   0         93.92         97.43         7.11 o
  -4  13   0         24.86         29.93         4.76 o
  -3  13   0          1.10         -0.91         3.26 o
  -2  13   0          1.15         -2.00         5.38 o
  -1  13   0        209.87        215.10         8.50 o
   0  13   0         23.22         38.50         4.28 o
   1  13   0          0.95         -3.30         3.30 o
   2  13   0         25.92         30.57         5.61 o
   3  13   0          0.03         13.45         5.27 o
   4  13   0         23.13         21.07         6.03 o
   5  13   0          5.15          4.88        11.64 o
   6  13   0          0.32        -12.09        12.62 o
  -8  14   0         10.87          8.78         5.43 o
  -7  14   0          5.33          4.17         4.41 o
  -6  14   0          3.34          6.45         3.71 o
  -5  14   0          0.37          2.34         3.20 o
  -4  14   0         66.08         65.47         6.07 o
  -3  14   0         21.35         28.95         4.45 o
  -2  14   0         14.69         12.19         5.62 o
  -1  14   0          5.91          6.03         3.84 o
   0  14   0        153.15        160.48         9.60 o
   1  14   0         32.68         39.17         7.52 o
   2  14   0         70.41         82.92        10.59 o
   3  14   0         19.72         16.86         5.00 o
   4  14   0          7.60         -0.62         8.62 o
  -6  15   0         27.26         49.42         7.88 o
  -5  15   0         28.21         50.22        11.03 o
  -4  15   0          0.84          7.29         5.94 o
  -3  15   0          0.87          4.85         4.02 o
  -2  15   0         11.06         11.86         3.88 o
  -1  15   0          9.35         18.78         5.30 o
   0  15   0          2.27          5.14         6.38 o
   1  15   0          0.01         -1.49         8.05 o
   2  15   0          1.44         -6.17        10.42 o
  -2  16   0         14.16         24.79         8.29 o
   1 -16   1         38.59         44.61         7.54 o
   2 -16   1          3.45          9.86         5.44 o
   3 -16   1          5.42          7.25         7.21 o
  -2 -15   1         44.88         41.80         7.61 o
  -1 -15   1          2.90         -0.41         4.72 o
   0 -15   1         11.31          4.27         4.34 o
   1 -15   1         95.33        103.64         7.87 o
   2 -15   1        185.62        241.65        16.05 o
   3 -15   1         30.79         34.29         4.49 o
   4 -15   1         41.87         49.55         5.50 o
   5 -15   1         41.62         54.02         5.58 o
   6 -15   1        216.55        272.91        13.79 o
   7 -15   1          0.00         -3.50        10.59 o
  -4 -14   1          3.14          2.21         8.08 o
  -3 -14   1         29.16         23.48         6.89 o
  -2 -14   1          9.17         13.17         6.34 o
  -1 -14   1        100.60         94.13         7.37 o
   0 -14   1        149.40        156.09         9.02 o
   1 -14   1          4.30          3.93         3.36 o
   2 -14   1        152.50        161.31         7.86 o
   3 -14   1          1.46          3.93         4.21 o
   4 -14   1         94.69        102.28         6.51 o
   5 -14   1         69.02         85.58         6.40 o
   6 -14   1          0.06          0.57         3.13 o
   7 -14   1         45.96         56.22         6.08 o
   8 -14   1          1.53          7.58         5.61 o
  -6 -13   1          3.44         -4.43         7.47 o
  -5 -13   1          6.48          6.77        10.13 o
  -4 -13   1          7.26         19.54         6.47 o
  -3 -13   1         45.25         57.40         6.66 o
  -2 -13   1        293.31        316.22        12.63 o
  -1 -13   1          5.47          1.60         3.60 o
   0 -13   1         24.11         16.67         3.74 o
   1 -13   1        114.12        109.03         8.82 o
   2 -13   1          0.42          2.68         2.78 o
   3 -13   1        168.42        172.25         7.98 o
   4 -13   1          4.14          4.25         3.69 o
   5 -13   1          0.50          4.67         3.02 o
   6 -13   1         27.94         23.76         4.83 o
   7 -13   1         36.43         38.55         4.80 o
   8 -13   1         39.76         42.40         5.52 o
   9 -13   1          9.85         17.00         4.76 o
  -7 -12   1          6.09         -1.69         8.65 o
  -6 -12   1          2.27         -5.76         5.76 o
  -5 -12   1        139.31        130.58         8.76 o
  -4 -12   1         20.47         13.52         6.45 o
  -3 -12   1         41.03         46.28         6.60 o
  -2 -12   1          0.51         -2.17         3.34 o
  -1 -12   1         42.95         41.31         4.28 o
   0 -12   1         15.98          8.66         2.81 o
   1 -12   1        123.91        122.21         5.57 o
   2 -12   1          1.45          0.93         2.62 o
   3 -12   1        150.17        163.58         7.92 o
   4 -12   1        163.70        180.40        11.46 o
   5 -12   1         53.41         48.09         4.58 o
   6 -12   1          0.82          2.57         2.71 o
   7 -12   1          3.14          4.53         3.04 o
   8 -12   1         51.79         66.43         5.76 o
   9 -12   1          7.03          1.78         3.68 o
  10 -12   1         14.44         19.45         4.53 o
  -8 -11   1          5.30         -4.63        11.25 o
  -7 -11   1         86.27         96.27        15.17 o
  -6 -11   1         72.14         81.21         7.25 o
  -5 -11   1          3.10         -1.41         3.90 o
  -4 -11   1         12.29         15.76         4.97 o
  -3 -11   1         66.18         76.71         5.76 o
  -2 -11   1        218.81        224.16         7.39 o
  -1 -11   1         40.25         40.08         3.82 o
   0 -11   1         34.34         38.81         3.47 o
   1 -11   1        932.27        947.99        15.20 o
   2 -11   1         80.13         83.61         4.52 o
   3 -11   1        357.36        350.11         8.23 o
   4 -11   1          5.82          9.28         2.91 o
   5 -11   1        287.36        286.16         8.48 o
   6 -11   1         88.27         95.52         5.71 o
   7 -11   1          4.19          3.23         3.32 o
   8 -11   1        176.92        198.39         8.89 o
   9 -11   1         15.88         22.01         4.29 o
  10 -11   1          0.33         -2.79         3.34 o
  11 -11   1          0.03          9.96         5.74 o
  -9 -10   1          0.58          2.35         7.41 o
  -8 -10   1         10.38          0.72         5.23 o
  -7 -10   1          5.21         -6.61         9.92 o
  -6 -10   1        100.52        104.79         7.32 o
  -5 -10   1        176.99        181.57         7.75 o
  -4 -10   1         53.61         47.85         6.22 o
  -3 -10   1        303.46        294.01         7.47 o
  -2 -10   1         12.78         16.94         2.80 o
  -1 -10   1       2726.61       2777.47        33.04 o
   0 -10   1         68.30         78.91         4.28 o
   1 -10   1       1511.07       1480.73        20.80 o
   2 -10   1        644.03        563.97        10.79 o
   3 -10   1         59.24         47.42         3.49 o
   4 -10   1        145.26        137.58         5.29 o
   5 -10   1        216.85        172.53         6.31 o
   6 -10   1         26.76         26.32         3.10 o
   7 -10   1         66.97         58.22         5.28 o
   8 -10   1        229.72        245.50         7.12 o
   9 -10   1         47.09         44.74         4.51 o
  10 -10   1          3.00          1.94         3.14 o
  11 -10   1          4.19          0.90         4.42 o
  12 -10   1         10.00         12.52         4.19 o
 -10  -9   1         15.93         31.92         6.46 o
  -9  -9   1          0.62          5.03         6.70 o
  -8  -9   1         13.97         10.74         5.39 o
  -7  -9   1          7.56          5.53         5.08 o
  -6  -9   1        242.96        248.67         8.24 o
  -5  -9   1        459.98        453.74        13.72 o
  -4  -9   1        293.92        308.40        12.02 o
  -3  -9   1         33.10         32.65         3.14 o
  -2  -9   1        210.71        189.31         5.15 o
  -1  -9   1          6.09          0.75         2.65 o
   0  -9   1         70.47         65.03         3.40 o
   1  -9   1        560.02        533.89         8.79 o
   2  -9   1         64.47         57.94         3.28 o
   3  -9   1        398.15        422.40         8.26 o
   4  -9   1        126.47        121.66         4.57 o
   5  -9   1         40.00         28.20         2.91 o
   6  -9   1         14.00         11.83         2.74 o
   7  -9   1        138.43        123.61         5.39 o
   8  -9   1          3.58          2.34         2.37 o
   9  -9   1         33.33         31.36         3.27 o
  10  -9   1         24.19         19.97         3.43 o
  11  -9   1          0.33         -2.83         3.95 o
  12  -9   1          0.69          0.26         3.61 o
 -10  -8   1          0.36          2.85         5.51 o
  -9  -8   1          0.51          3.39         3.59 o
  -8  -8   1         13.31         15.38         4.33 o
  -7  -8   1        160.46        170.59         7.71 o
  -6  -8   1          0.12         -0.15         2.77 o
  -5  -8   1          7.21          1.37         3.12 o
  -4  -8   1        332.16        340.88         7.91 o
  -3  -8   1         47.63         49.48         2.86 o
  -2  -8   1         12.21         16.27         2.09 o
  -1  -8   1         52.73         52.04         2.70 o
   0  -8   1        155.18        191.31         4.63 o
   1  -8   1        104.76         87.39         3.44 o
   2  -8   1         25.08         29.82         2.34 o
   3  -8   1       1048.97       1076.54        14.30 o
   4  -8   1        754.73        713.32         9.99 o
   5  -8   1        129.03        117.87         3.97 o
   6  -8   1         23.78         20.42         2.48 o
   7  -8   1        147.95        149.69         4.54 o
   8  -8   1        549.29        539.03         9.09 o
   9  -8   1         60.92         64.99         3.99 o
  10  -8   1          0.02          2.01         2.30 o
  11  -8   1         21.03         22.51         3.25 o
  12  -8   1         19.89         17.57         4.78 o
 -11  -7   1          0.57         11.15         8.72 o
 -10  -7   1          6.91         12.72         4.38 o
  -9  -7   1         84.47         86.88         7.36 o
  -8  -7   1         13.81         12.42         4.30 o
  -7  -7   1          0.67         -2.42         2.87 o
  -6  -7   1        419.10        438.96        10.44 o
  -5  -7   1        410.96        403.98         7.83 o
  -4  -7   1        116.19        119.02         4.14 o
  -3  -7   1       1064.95       1040.85        14.40 o
  -2  -7   1          2.88         -1.29         1.29 o
  -1  -7   1         98.40         84.91         2.77 o
   0  -7   1          1.52         -1.00         1.00 o
   1  -7   1         30.79         39.55         2.29 o
   2  -7   1       1319.62       1380.01        16.95 o
   3  -7   1         29.49         42.11         2.24 o
   4  -7   1         46.60         51.83         2.22 o
   5  -7   1         39.98         44.47         2.20 o
   6  -7   1        356.82        368.52         5.85 o
   7  -7   1        700.37        697.77         8.88 o
   8  -7   1        166.20        150.81         3.62 o
   9  -7   1        243.39        254.84         5.11 o
  10  -7   1          0.59          1.40         2.01 o
  11  -7   1          1.20         -0.03         2.56 o
  12  -7   1          0.04          3.47         5.69 o
 -12  -6   1          2.66         17.75        16.55 o
 -11  -6   1          0.91          0.75         6.05 o
 -10  -6   1          1.85          1.10         4.25 o
  -9  -6   1          0.00         -2.45         5.98 o
  -8  -6   1         71.58         62.42         5.38 o
  -7  -6   1         15.91          9.91         3.79 o
  -6  -6   1          3.49          4.08         2.43 o
  -5  -6   1       1040.14       1060.96        14.48 o
  -4  -6   1         63.31         57.07         2.71 o
  -3  -6   1         42.70         36.75         2.21 o
  -2  -6   1         38.43         47.12         2.67 o
  -1  -6   1        272.29        298.41         4.84 o
   0  -6   1        279.41        217.56         3.86 o
   1  -6   1        125.90        146.26         3.37 o
   2  -6   1        289.92        304.93         4.87 o
   3  -6   1        781.81        830.60         9.63 o
   4  -6   1        774.50        792.21         9.01 o
   5  -6   1        800.50        924.03        10.54 o
   6  -6   1        383.03        347.83         4.97 o
   7  -6   1        153.36        144.42         3.16 o
   8  -6   1         11.87          6.93         1.67 o
   9  -6   1         25.26         22.59         1.94 o
  10  -6   1         24.08         27.50         2.05 o
  11  -6   1          1.68          2.28         2.26 o
  12  -6   1         22.22         26.71         5.01 o
  13  -6   1         17.25         37.69        14.92 o
 -12  -5   1          2.46          7.74        11.42 o
 -11  -5   1          0.35         11.99         6.93 o
 -10  -5   1          8.98          6.45         4.55 o
  -9  -5   1          0.99         -1.02         3.59 o
  -8  -5   1         22.72         22.50         3.54 o
  -7  -5   1          8.16          6.51         2.52 o
  -6  -5   1          1.98          0.96         2.14 o
  -5  -5   1        194.98        189.78         4.48 o
  -4  -5   1         30.85         32.42         1.81 o
  -3  -5   1         29.57         36.52         1.98 o
  -2  -5   1         13.37          1.48         0.98 o
  -1  -5   1        131.14        136.45         2.84 o
   0  -5   1          8.01          4.16         0.82 o
   1  -5   1        201.75        177.25         3.33 o
   2  -5   1         58.91         88.39         2.17 o
   3  -5   1          0.11         13.33         1.20 o
   4  -5   1         50.40         48.89         1.89 o
   5  -5   1        117.35         96.22         2.38 o
   6  -5   1        105.27        107.08         2.65 o
   7  -5   1         24.55         21.68         1.70 o
   8  -5   1        135.73        115.01         3.11 o
   9  -5   1          4.02          3.15         1.39 o
  10  -5   1        178.65        176.85         3.88 o
  11  -5   1         29.19         27.69         2.94 o
  12  -5   1         13.20         18.60         3.78 o
  13  -5   1          7.30         19.40         5.25 o
 -12  -4   1          2.93          7.00         5.24 o
 -11  -4   1          0.70          0.17         3.42 o
 -10  -4   1         18.96         12.67         4.48 o
  -9  -4   1         73.21         79.64         5.36 o
  -8  -4   1         27.99         18.06         3.81 o
  -7  -4   1         30.20         29.01         2.89 o
  -6  -4   1         20.89         11.54         1.89 o
  -5  -4   1         10.89         15.47         1.75 o
  -4  -4   1        851.75        804.65        10.72 o
  -3  -4   1          0.34         -0.66         0.66 o
  -2  -4   1       2015.13       2133.90        22.49 o
  -1  -4   1         35.93         26.54         1.26 o
   0  -4   1       1441.59       1450.03        14.74 o
   1  -4   1       2201.55       2101.40        21.95 o
   2  -4   1        376.78        397.81         4.45 o
   3  -4   1        140.98        148.62         2.58 o
   4  -4   1       2229.53       2451.92        21.52 o
   5  -4   1         49.79         63.32         1.98 o
   6  -4   1        686.04        712.23         8.31 o
   7  -4   1          5.05          3.91         1.19 o
   8  -4   1         17.73         18.30         1.64 o
   9  -4   1         15.58         10.49         1.74 o
  10  -4   1          0.12         -0.59         1.69 o
  11  -4   1         60.14         57.68         4.16 o
  12  -4   1         37.05         35.08         5.08 o
  13  -4   1          0.60         12.63         3.73 o
 -13  -3   1          0.37         -1.61         5.90 o
 -12  -3   1          5.49         14.03         5.13 o
 -11  -3   1         15.10         14.71         3.94 o
 -10  -3   1         11.91         16.04         4.29 o
  -9  -3   1          0.22          6.50         3.03 o
  -8  -3   1          0.30         -0.06         2.13 o
  -7  -3   1       1243.45       1239.20        17.83 o
  -6  -3   1        136.42        137.61         3.93 o
  -5  -3   1         10.13          6.34         1.26 o
  -4  -3   1        530.59        526.49         7.52 o
  -3  -3   1         14.66          9.64         1.29 o
  -2  -3   1       2002.34       2145.13        32.77 o
  -1  -3   1       4486.49       4550.62        45.47 o
   0  -3   1         45.13         51.65         2.55 o
   1  -3   1       2234.58       2229.73        21.67 o
   2  -3   1       3931.10       3892.50        35.42 o
   3  -3   1        395.76        383.55         4.24 o
   4  -3   1         40.66         52.13         1.65 o
   5  -3   1        176.23        142.31         2.78 o
   6  -3   1       1107.41       1084.71        10.96 o
   7  -3   1         13.40          8.17         1.30 o
   8  -3   1         64.43         52.60         2.36 o
   9  -3   1        210.61        202.42         4.07 o
  10  -3   1         10.76         15.67         2.60 o
  11  -3   1         26.32          9.80         2.87 o
  12  -3   1         61.25         59.89         5.65 o
  13  -3   1         11.80         21.30         6.40 o
 -13  -2   1         25.73         31.61         5.77 o
 -12  -2   1          2.12          7.92         5.35 o
 -11  -2   1          0.30          8.79         3.78 o
 -10  -2   1         50.43         50.81         4.78 o
  -9  -2   1         32.71         28.78         3.65 o
  -8  -2   1          0.23         -1.77         1.77 o
  -7  -2   1          9.03         12.01         1.80 o
  -6  -2   1          8.49          9.52         1.55 o
  -5  -2   1         39.32         34.00         1.88 o
  -4  -2   1         89.97         97.31         2.40 o
  -3  -2   1       1190.46       1235.07        13.62 o
  -2  -2   1       3937.10       4046.07        38.46 o
  -1  -2   1        100.42         94.28         1.93 o
   0  -2   1       1413.71       1345.34        12.91 o
   1  -2   1       9172.42       8787.13       107.53 o
   2  -2   1         50.47         45.90         1.50 o
   3  -2   1       1372.03       1453.34        13.52 o
   4  -2   1        978.84       1014.30         9.73 o
   5  -2   1        729.71        761.32         7.95 o
   6  -2   1        209.77        208.38         3.46 o
   7  -2   1         53.58         59.06         2.30 o
   8  -2   1        125.45        127.97         3.13 o
   9  -2   1         19.17         18.55         2.38 o
  10  -2   1          4.30          3.58         2.48 o
  11  -2   1         15.62         18.63         4.79 o
  12  -2   1         28.51         33.82         5.15 o
  13  -2   1         61.63         63.76         8.08 o
 -13  -1   1          0.18         16.73         6.51 o
 -12  -1   1          2.64          5.85         4.30 o
 -11  -1   1          3.95          3.80         2.99 o
 -10  -1   1          0.00         -1.11         2.54 o
  -9  -1   1          4.35          8.23         2.27 o
  -8  -1   1        111.33        113.35         4.33 o
  -7  -1   1         21.90         19.35         1.92 o
  -6  -1   1         63.65         66.02         2.21 o
  -5  -1   1        613.71        648.76         7.86 o
  -4  -1   1         21.39         22.61         0.93 o
  -3  -1   1       8006.58       8035.74        68.92 o
  -2  -1   1      11291.53      11336.94       111.72 o
  -1  -1   1        598.24        694.56         6.27 o
   0  -1   1       7157.69       6466.42        75.38 o
   1  -1   1        305.03        290.20         2.78 o
   2  -1   1        912.44        929.63         8.00 o
   3  -1   1         70.82         46.72         1.21 o
   4  -1   1          3.73          7.74         0.79 o
   5  -1   1         62.88         70.85         1.93 o
   6  -1   1         54.46         45.57         1.91 o
   7  -1   1          3.59          2.99         1.23 o
   8  -1   1         15.47          9.12         1.65 o
   9  -1   1          5.06         -1.18         2.24 o
  10  -1   1         39.38         40.36         3.51 o
  11  -1   1         19.04         20.42         4.94 o
  12  -1   1         12.62         19.91         5.41 o
  13  -1   1         12.07         26.52         5.09 o
 -13   0   1          2.86          9.33         6.05 o
 -12   0   1          0.00         11.88         5.10 o
 -11   0   1          2.86          8.10         3.30 o
 -10   0   1         14.12         16.31         3.20 o
  -9   0   1          8.36          7.33         2.44 o
  -8   0   1         86.84         81.37         3.56 o
  -7   0   1          1.82          1.11         1.06 o
  -6   0   1        195.60        203.75         3.52 o
  -5   0   1       2018.44       2075.32        19.40 o
  -4   0   1        598.23        579.94         6.58 o
  -3   0   1       4147.63       4321.65        34.77 o
  -2   0   1        191.08        208.77         2.29 o
  -1   0   1       1997.04       1980.40        17.82 o
   1   0   1       1161.59       1129.15         9.52 o
   2   0   1       1536.37       1696.93        15.10 o
   3   0   1        520.55        502.42         5.36 o
   4   0   1          9.37         17.11         1.06 o
   5   0   1       2321.92       2379.56        23.04 o
   6   0   1          0.60         -0.12         0.93 o
   7   0   1          0.01         -1.13         1.13 o
   8   0   1         18.19         12.18         2.37 o
   9   0   1          1.67         -1.87         1.87 o
  10   0   1         46.55         47.67         3.80 o
  11   0   1         11.61         10.49         4.62 o
  12   0   1         16.47         24.31         5.64 o
  13   0   1          0.60          7.23         5.90 o
 -13   1   1          1.13          3.41         4.47 o
 -12   1   1          0.24          2.07         3.65 o
 -11   1   1         12.88         12.37         3.00 o
 -10   1   1          5.52          7.20         2.71 o
  -9   1   1          3.81         -1.34         1.83 o
  -8   1   1        302.39        317.94         5.49 o
  -7   1   1        258.49        263.10         5.56 o
  -6   1   1        433.50        360.73         4.81 o
  -5   1   1        133.04        156.89         2.59 o
  -4   1   1       1500.99       1587.86        13.77 o
  -3   1   1      11090.44      11286.94        89.09 o
  -2   1   1       8136.15       8007.80        65.58 o
  -1   1   1        340.50        303.64         2.97 o
   0   1   1       7446.66       7232.98       160.63 o
   1   1   1          0.00         10.65         1.71 o
   2   1   1      12873.78      13049.61       161.40 o
   3   1   1       1518.46       1649.89        16.57 o
   4   1   1       2243.73       2402.52        22.90 o
   5   1   1         12.75          7.55         1.01 o
   6   1   1        222.26        211.04         3.82 o
   7   1   1        535.60        593.88        11.49 o
   8   1   1         10.94          9.19         2.39 o
   9   1   1         21.88         16.36         2.76 o
  10   1   1        118.19        118.51         5.50 o
  11   1   1          0.72          5.51         4.59 o
  12   1   1          1.42         10.20         4.72 o
  13   1   1          1.20         13.11         4.60 o
 -14   2   1          6.80          2.58        15.10 o
 -13   2   1          0.29          7.18         4.36 o
 -12   2   1         11.88         24.64         4.73 o
 -11   2   1         20.91         27.03         3.65 o
 -10   2   1        331.32        364.98         7.62 o
  -9   2   1         29.45         30.54         2.43 o
  -8   2   1          4.38         -0.72         1.23 o
  -7   2   1         39.25         35.66         1.86 o
  -6   2   1          2.32          1.03         1.09 o
  -5   2   1        134.70        119.80         2.37 o
  -4   2   1       1679.30       1720.33        16.10 o
  -3   2   1        148.98        134.03         2.05 o
  -2   2   1        712.47        683.32         6.34 o
  -1   2   1       5224.02       5095.99        45.57 o
   0   2   1       2452.98       2422.46        22.00 o
   1   2   1       7524.47       7561.17        67.43 o
   2   2   1       2341.82       2528.27        24.48 o
   3   2   1       2832.00       3032.12        29.49 o
   4   2   1       1349.33       1386.97        14.61 o
   5   2   1       1563.84       1590.29        16.86 o
   6   2   1        243.13        229.94         4.00 o
   7   2   1        157.68        148.05         4.56 o
   8   2   1         81.46         77.43         4.14 o
   9   2   1         14.23         15.17         2.80 o
  10   2   1         20.94         15.07         3.73 o
  11   2   1         10.47         16.47         5.32 o
  12   2   1         23.80         34.32         6.55 o
  13   2   1          0.86         10.17         4.75 o
 -14   3   1          6.82         14.24        14.83 o
 -13   3   1         16.10         29.83         5.98 o
 -12   3   1         35.72         34.23         5.26 o
 -11   3   1         17.22         33.68         5.40 o
 -10   3   1         40.93         52.46         3.15 o
  -9   3   1          0.43          1.23         1.56 o
  -8   3   1         19.90         18.17         1.74 o
  -7   3   1        168.45        168.67         3.40 o
  -6   3   1        118.79        130.61         2.86 o
  -5   3   1         92.87         87.66         2.10 o
  -4   3   1       1349.18       1340.96        11.95 o
  -3   3   1       2465.71       2663.50        22.81 o
  -2   3   1        104.59        101.86         1.77 o
  -1   3   1         37.50         40.51         1.22 o
   0   3   1       2769.48       2670.28        24.51 o
   1   3   1        329.06        318.90         4.08 o
   2   3   1          6.71          7.99         0.85 o
   3   3   1       2127.99       2168.19        21.72 o
   4   3   1       2672.40       2766.72        27.62 o
   5   3   1        862.58        819.52         9.73 o
   6   3   1         41.30         43.76         2.88 o
   7   3   1         14.21          8.34         2.28 o
   8   3   1          0.09          3.03         2.27 o
   9   3   1        293.01        274.84         7.13 o
  10   3   1          3.76          7.23         3.79 o
  11   3   1         13.48         17.28         6.74 o
  12   3   1          1.11         14.37         5.73 o
  13   3   1          1.87         -3.60        12.81 o
 -13   4   1          0.07         11.33         5.63 o
 -12   4   1          4.50          8.37         3.02 o
 -11   4   1         32.19         35.94         3.38 o
 -10   4   1         15.59         15.35         1.86 o
  -9   4   1         15.36         11.31         2.06 o
  -8   4   1          0.49         -1.15         1.15 o
  -7   4   1         74.45         70.09         2.40 o
  -6   4   1          0.32          0.80         0.83 o
  -5   4   1        381.45        376.94         4.62 o
  -4   4   1        497.03        463.71         5.29 o
  -3   4   1       1051.92       1079.11        11.00 o
  -2   4   1        857.74        830.02         8.60 o
  -1   4   1        618.99        656.74         6.98 o
   0   4   1       1557.34       1685.61        16.15 o
   1   4   1        487.77        414.02         5.26 o
   2   4   1        861.39        875.67        10.27 o
   3   4   1        908.05        982.98        10.98 o
   4   4   1        433.51        445.91         6.08 o
   5   4   1        436.34        438.55         6.27 o
   6   4   1        518.70        562.89        11.46 o
   7   4   1        118.06        116.52         4.56 o
   8   4   1          0.47         -0.13         2.12 o
   9   4   1          3.21         -0.48         2.99 o
  10   4   1          0.00          5.96         3.73 o
  11   4   1          2.54          9.18         5.44 o
  12   4   1          0.11          2.04         5.28 o
 -13   5   1          0.45         15.41         4.76 o
 -12   5   1          1.62         20.10         3.96 o
 -11   5   1         41.02         43.15         3.02 o
 -10   5   1          4.89          3.05         1.65 o
  -9   5   1          2.71          2.52         1.42 o
  -8   5   1        378.29        358.82         5.04 o
  -7   5   1        228.35        232.09         4.42 o
  -6   5   1        711.06        715.66         7.76 o
  -5   5   1         95.53        102.00         2.38 o
  -4   5   1       2330.62       2438.52        22.48 o
  -3   5   1         53.81         43.45         1.62 o
  -2   5   1        145.60        177.77         2.87 o
  -1   5   1        166.39        106.98         2.13 o
   0   5   1          1.36          0.79         0.82 o
   1   5   1        240.62        252.10         4.17 o
   2   5   1       1546.30       1626.26        17.98 o
   3   5   1        119.58        132.24         3.04 o
   4   5   1         55.13         53.40         2.17 o
   5   5   1         45.42         52.10         2.79 o
   6   5   1        174.27        176.17         5.44 o
   7   5   1          0.02         -1.49         2.10 o
   8   5   1         25.78         23.62         3.43 o
   9   5   1          6.71          7.27         3.63 o
  10   5   1          1.47          1.35         3.65 o
  11   5   1         25.66         36.08         7.54 o
  12   5   1          0.06         -1.49         6.87 o
 -12   6   1         57.30         49.94         6.02 o
 -11   6   1         14.54         19.05         2.24 o
 -10   6   1         35.96         30.83         2.22 o
  -9   6   1         70.54         68.10         2.72 o
  -8   6   1         40.30         41.67         2.28 o
  -7   6   1          4.11          6.91         1.37 o
  -6   6   1        539.67        546.68         7.33 o
  -5   6   1        517.03        528.33         6.94 o
  -4   6   1        304.40        295.30         4.71 o
  -3   6   1        521.48        653.49         7.98 o
  -2   6   1        343.53        387.63         5.27 o
  -1   6   1        811.33        789.72         9.13 o
   0   6   1        186.13        214.76         3.91 o
   1   6   1        108.55         70.84         2.44 o
   2   6   1        188.21        159.96         3.51 o
   3   6   1        176.04        181.62         3.92 o
   4   6   1        211.37        233.83         4.66 o
   5   6   1          3.80         12.00         2.54 o
   6   6   1        157.85        142.95         6.33 o
   7   6   1         94.31         90.67         5.05 o
   8   6   1          1.48          3.86         3.17 o
   9   6   1         23.20         25.91         4.50 o
  10   6   1         43.18         50.07         5.89 o
  11   6   1          4.13          3.69         6.46 o
 -11   7   1          0.28          4.58         2.55 o
 -10   7   1          5.77          7.77         2.08 o
  -9   7   1         20.95         16.60         2.16 o
  -8   7   1         10.09         14.14         1.77 o
  -7   7   1         11.88          8.03         1.87 o
  -6   7   1        164.61        143.59         3.81 o
  -5   7   1       1248.03       1214.90        13.98 o
  -4   7   1        837.87        891.35        10.67 o
  -3   7   1         26.20         23.08         1.58 o
  -2   7   1        293.36        303.10         4.61 o
  -1   7   1         38.88         18.98         1.55 o
   0   7   1        371.42        371.25         5.85 o
   1   7   1         96.87         94.36         3.02 o
   2   7   1          4.68          1.21         1.42 o
   3   7   1          0.30         -1.36         1.36 o
   4   7   1         71.36         83.39         3.69 o
   5   7   1        158.85        138.30         5.18 o
   6   7   1         38.48         37.69         4.01 o
   7   7   1          0.38         -0.35         3.04 o
   8   7   1        119.05        113.47         6.55 o
   9   7   1          0.00         -1.94         3.83 o
  10   7   1          0.75          0.59         4.26 o
  11   7   1         27.17         22.30         7.90 o
 -12   8   1         12.82         12.10         5.03 o
 -11   8   1         37.61         47.72         4.11 o
 -10   8   1        109.98        112.25         5.72 o
  -9   8   1         11.32         11.94         2.62 o
  -8   8   1         27.47         29.50         2.84 o
  -7   8   1         77.61         67.22         3.83 o
  -6   8   1        495.45        460.07         8.48 o
  -5   8   1         30.33         25.15         2.54 o
  -4   8   1          8.60          5.33         1.72 o
  -3   8   1         37.46         39.58         2.69 o
  -2   8   1       1652.98       1607.27        18.62 o
  -1   8   1       1062.11       1091.64        14.34 o
   0   8   1        161.65        178.84         4.12 o
   1   8   1        180.10        179.87         4.29 o
   2   8   1         36.69         46.64         2.97 o
   3   8   1         28.29         25.46         2.30 o
   4   8   1         55.16         41.62         3.76 o
   5   8   1         18.07         14.49         3.22 o
   6   8   1        128.94        116.49         6.95 o
   7   8   1         11.90         15.46         3.94 o
   8   8   1          1.91          3.01         4.04 o
   9   8   1          1.94          3.82         4.64 o
  10   8   1          5.34          0.34         5.09 o
 -12   9   1          1.73          1.21         4.67 o
 -11   9   1          9.89         15.55         3.24 o
 -10   9   1          0.19         -2.24         2.70 o
  -9   9   1         19.10         20.53         3.95 o
  -8   9   1         34.66         30.19         3.36 o
  -7   9   1         66.53         65.59         4.81 o
  -6   9   1        352.61        333.15         7.90 o
  -5   9   1       1220.94       1178.98        16.30 o
  -4   9   1          1.22          7.26         1.99 o
  -3   9   1        177.23        138.60         4.44 o
  -2   9   1        655.67        664.17        11.18 o
  -1   9   1        649.07        710.70        11.66 o
   0   9   1        577.14        533.48         9.64 o
   1   9   1         41.56         37.72         3.00 o
   2   9   1          7.39          2.69         2.16 o
   3   9   1        124.84        105.80         4.42 o
   4   9   1        167.79        165.59         6.04 o
   5   9   1        346.28        363.19         9.39 o
   6   9   1         32.96         30.38         4.67 o
   7   9   1          4.57          3.51         3.96 o
   8   9   1         38.29         28.52         6.60 o
   9   9   1         15.70         26.59         5.83 o
 -12  10   1          1.06         -3.24         6.07 o
 -11  10   1          7.50          0.30         3.14 o
 -10  10   1         25.25         21.20         4.12 o
  -9  10   1         15.70         12.55         3.35 o
  -8  10   1          4.61          5.14         3.22 o
  -7  10   1        117.67        128.51         5.81 o
  -6  10   1        132.16        143.10         5.74 o
  -5  10   1         17.20         13.45         2.67 o
  -4  10   1       1040.68        989.85        14.45 o
  -3  10   1          2.57          1.34         2.46 o
  -2  10   1        136.50        132.91         5.24 o
  -1  10   1          0.65         -1.99         1.99 o
   0  10   1        406.90        385.97         8.45 o
   1  10   1       1685.35       1754.10        24.07 o
   2  10   1         24.18         32.94         3.34 o
   3  10   1       1037.93       1114.88        39.05 o
   4  10   1          1.25         -0.51         3.70 o
   5  10   1        155.53        179.39        16.28 o
   6  10   1         13.19         14.50         4.11 o
   7  10   1         54.93         48.79         6.19 o
   8  10   1         12.45         11.83         5.98 o
   9  10   1         18.89         12.59         8.22 o
 -11  11   1          7.29          7.16         3.80 o
 -10  11   1          2.60          1.57         3.75 o
  -9  11   1          2.62         -3.07         3.07 o
  -8  11   1         34.43         33.19         4.77 o
  -7  11   1          1.15          0.11         3.11 o
  -6  11   1         58.14         66.08         4.60 o
  -5  11   1          0.05         -0.73         2.44 o
  -4  11   1        158.86        177.39         6.05 o
  -3  11   1        175.97        164.41         5.71 o
  -2  11   1        506.16        472.12        10.30 o
  -1  11   1        265.40        260.82         7.23 o
   0  11   1        213.13        207.43         6.52 o
   1  11   1        664.10        661.50        12.06 o
   2  11   1         11.50         15.72         3.37 o
   3  11   1         14.72         17.21         4.50 o
   4  11   1         17.45         26.07         5.63 o
   5  11   1         12.82         15.46         8.13 o
   6  11   1          0.02          2.37         5.72 o
   7  11   1          7.49         -5.58        12.58 o
   8  11   1         37.81         60.48        15.98 o
 -10  12   1         26.54         32.19         4.98 o
  -9  12   1         28.90         32.73         4.55 o
  -8  12   1          2.52         -2.60         3.14 o
  -7  12   1         18.13         16.02         4.00 o
  -6  12   1        198.52        201.59         8.55 o
  -5  12   1          0.13          1.60         2.53 o
  -4  12   1          3.99          5.44         2.79 o
  -3  12   1         23.65         26.14         3.59 o
  -2  12   1        119.40        131.48         5.97 o
  -1  12   1        114.93        114.16         5.67 o
   0  12   1         20.57         14.10         2.94 o
   1  12   1          2.66          3.58         3.20 o
   2  12   1        302.39        290.44        12.78 o
   3  12   1        105.34        128.23         8.60 o
   4  12   1          3.79         11.33         4.67 o
   5  12   1          3.48          8.36         4.90 o
   6  12   1          0.06         -4.01         8.59 o
   7  12   1         23.43          4.13        10.76 o
  -9  13   1         12.13          6.80         4.20 o
  -8  13   1        120.60        127.78         8.53 o
  -7  13   1          8.49          1.29         3.89 o
  -6  13   1          0.08         -2.95         4.12 o
  -5  13   1         45.21         35.18         5.17 o
  -4  13   1          1.51          4.87         4.23 o
  -3  13   1          7.02          0.84         3.38 o
  -2  13   1          5.05          1.59         3.19 o
  -1  13   1        232.02        250.36         8.10 o
   0  13   1         12.86         10.06         3.30 o
   1  13   1         81.09         78.60         6.08 o
   2  13   1          8.62         14.07         5.48 o
   3  13   1         11.46          9.56         6.91 o
   4  13   1         85.49        112.11         8.58 o
   5  13   1          3.33          0.32         4.77 o
  -8  14   1         25.66         36.82         9.13 o
  -7  14   1         10.52          2.52         8.37 o
  -6  14   1          0.23         -4.03         4.03 o
  -5  14   1         27.94         20.85         5.69 o
  -4  14   1         16.66         16.53         4.14 o
  -3  14   1        206.70        241.08         9.80 o
  -2  14   1         37.21         48.78         5.32 o
  -1  14   1          4.65          5.24         5.99 o
   0  14   1         29.12         31.99         6.70 o
   1  14   1          5.43         11.72         4.59 o
   2  14   1        104.22        107.65         8.63 o
   3  14   1         71.18         71.40         9.81 o
   4  14   1          0.15          2.13         9.82 o
  -6  15   1         20.13         26.40         6.06 o
  -5  15   1         11.44          8.31         5.01 o
  -4  15   1        140.87        155.27        10.29 o
  -3  15   1         13.25         18.56         4.95 o
  -2  15   1         62.60         67.92         6.73 o
  -1  15   1         49.89         57.15         7.62 o
   0  15   1         67.88         76.71        14.04 o
   1  15   1         15.57          9.34         5.78 o
   2  15   1          5.12         -6.45        11.18 o
   1 -16   2          4.36          7.06         5.79 o
   2 -16   2         63.61         83.22         8.72 o
   3 -16   2          7.78          8.34         4.15 o
   4 -16   2          0.90          4.16         8.91 o
  -3 -15   2         32.43         40.64         9.85 o
  -2 -15   2         12.05         14.81         9.02 o
  -1 -15   2          2.57         -2.69         5.99 o
   0 -15   2         16.57         12.70         4.62 o
   1 -15   2          7.87          5.54         4.00 o
   2 -15   2          8.96         24.23         4.56 o
   3 -15   2          2.92         11.93         5.30 o
   4 -15   2         11.59         23.15         4.23 o
   5 -15   2         10.67         25.50         6.54 o
   6 -15   2         21.22         37.53         5.21 o
   7 -15   2         52.93         70.54        15.42 o
  -5 -14   2         21.99         48.57        13.39 o
  -4 -14   2          5.33          7.22         4.64 o
  -3 -14   2          5.34          6.71         4.86 o
  -2 -14   2          4.69          6.30         5.37 o
  -1 -14   2        106.13        118.13         8.25 o
   0 -14   2        124.30        111.84         7.83 o
   1 -14   2          3.10         13.92         3.60 o
   2 -14   2         59.08         90.21         6.03 o
   3 -14   2         15.05         18.09         7.39 o
   4 -14   2         40.99         57.60         5.99 o
   5 -14   2          3.94          6.81         3.45 o
   6 -14   2         66.58         74.02         5.98 o
   7 -14   2          3.50          4.30         3.85 o
   8 -14   2          7.68          8.05         4.51 o
  -6 -13   2          4.22          2.53        16.31 o
  -5 -13   2         33.15         18.16        10.37 o
  -4 -13   2          7.16          0.43         5.00 o
  -3 -13   2         40.32         52.00         6.21 o
  -2 -13   2         20.38         34.04         4.64 o
  -1 -13   2         21.30         15.57         4.92 o
   0 -13   2          3.77          1.34         2.72 o
   1 -13   2          2.11         -2.36         2.57 o
   2 -13   2         47.94         53.10         5.13 o
   3 -13   2        147.82        166.05         7.38 o
   4 -13   2          2.73          6.60         3.26 o
   5 -13   2          3.77         -0.97         2.88 o
   6 -13   2          7.10          1.13         3.07 o
   7 -13   2         57.21         52.46         5.37 o
   8 -13   2         17.17         40.32         4.75 o
   9 -13   2         31.21         36.44         5.58 o
  -7 -12   2          0.27          1.88         9.53 o
  -6 -12   2         17.15         15.51         5.44 o
  -5 -12   2          8.28          8.39         4.25 o
  -4 -12   2         13.07         20.52         5.21 o
  -3 -12   2          0.03          0.71         3.97 o
  -2 -12   2         13.42          9.89         3.49 o
  -1 -12   2         11.28         11.07         3.33 o
   0 -12   2         11.13         11.11         2.68 o
   1 -12   2        184.97        168.91         5.92 o
   2 -12   2         26.74         27.43         3.57 o
   3 -12   2         39.37         26.05         3.46 o
   4 -12   2          0.57          3.73         2.44 o
   5 -12   2         84.38         87.35         5.39 o
   6 -12   2         13.52         13.10         3.29 o
   7 -12   2          6.19         -0.38         3.13 o
   8 -12   2         41.28         38.42         4.75 o
   9 -12   2          0.14         -1.46         3.35 o
  10 -12   2          8.40          3.30         4.30 o
  -8 -11   2         33.10         40.47         7.58 o
  -7 -11   2          6.04         -5.50         8.47 o
  -6 -11   2         12.72         15.24         7.12 o
  -5 -11   2         40.25         25.96         8.51 o
  -4 -11   2        130.15        119.08         7.31 o
  -3 -11   2          0.24          1.51         2.75 o
  -2 -11   2        210.21        213.92         7.08 o
  -1 -11   2        100.70        112.74         6.46 o
   0 -11   2        429.79        427.96         9.16 o
   1 -11   2         31.03         25.26         3.22 o
   2 -11   2         20.40         23.49         3.13 o
   3 -11   2        137.65        148.98         6.42 o
   4 -11   2          2.60         -2.94         2.94 o
   5 -11   2         94.14         69.50         4.68 o
   6 -11   2          4.59          7.16         2.77 o
   7 -11   2         18.57         13.95         3.15 o
   8 -11   2         23.18         25.62         3.98 o
   9 -11   2          6.37         11.01         3.70 o
  10 -11   2         24.69         27.14         6.52 o
  11 -11   2          7.68          2.72         5.33 o
  -9 -10   2          1.74         -7.61         7.61 o
  -8 -10   2          7.75          8.51         6.24 o
  -7 -10   2          2.32         -1.55         5.10 o
  -6 -10   2          0.53         -5.75         5.75 o
  -5 -10   2          0.79         -0.63         4.20 o
  -4 -10   2        258.94        258.55         8.26 o
  -3 -10   2        289.81        295.24         7.72 o
  -2 -10   2         46.08         43.11         3.04 o
  -1 -10   2         72.76         74.05         3.89 o
   0 -10   2        536.20        558.00        10.73 o
   1 -10   2        293.98        286.42         6.81 o
   2 -10   2          1.68          1.93         2.30 o
   3 -10   2        209.64        197.50         5.84 o
   4 -10   2        127.81        116.48         5.69 o
   5 -10   2        339.43        309.62         9.34 o
   6 -10   2         44.51         41.49         3.81 o
   7 -10   2         56.26         58.07         4.47 o
   8 -10   2         85.94         82.60         5.17 o
   9 -10   2         59.03         62.29         5.00 o
  10 -10   2          0.22          9.43         5.25 o
  11 -10   2          5.31         10.24         5.61 o
  12 -10   2         13.44         11.36         5.00 o
 -10  -9   2          0.09          3.01         8.57 o
  -9  -9   2        104.19        112.59         8.62 o
  -8  -9   2         14.39         15.92         4.84 o
  -7  -9   2          0.00          2.13         3.16 o
  -6  -9   2         30.14         36.05         4.08 o
  -5  -9   2         26.12         25.56         3.24 o
  -4  -9   2          1.04          8.19         2.58 o
  -3  -9   2        566.00        569.31        10.59 o
  -2  -9   2          0.29         -1.68         1.74 o
  -1  -9   2        560.97        530.15         8.91 o
   0  -9   2        116.38        109.70         3.99 o
   1  -9   2          1.07          3.02         2.37 o
   2  -9   2        321.12        297.36         6.07 o
   3  -9   2        158.95        148.74         4.53 o
   4  -9   2        116.46         96.89         3.94 o
   5  -9   2        312.80        296.16         7.04 o
   6  -9   2        481.38        434.66         9.38 o
   7  -9   2        359.18        326.39         7.58 o
   8  -9   2         32.36         29.19         3.21 o
   9  -9   2         84.22         92.35         5.26 o
  10  -9   2         11.26         14.77         3.67 o
  11  -9   2          2.61          8.68         3.05 o
  12  -9   2          6.26         10.65         5.44 o
 -10  -8   2         57.60         47.98         6.01 o
  -9  -8   2         29.29         25.83         5.00 o
  -8  -8   2         25.77         30.54         4.90 o
  -7  -8   2        243.90        243.72         8.37 o
  -6  -8   2        113.79        117.16         5.67 o
  -5  -8   2         49.43         43.26         3.91 o
  -4  -8   2         18.90         18.30         2.54 o
  -3  -8   2          0.17          0.24         1.39 o
  -2  -8   2          0.07         -1.35         1.35 o
  -1  -8   2        696.38        722.22         9.18 o
   0  -8   2        411.96        392.00         6.91 o
   1  -8   2         32.37         28.09         2.23 o
   2  -8   2         12.02          6.46         1.64 o
   3  -8   2         17.81         16.84         1.96 o
   4  -8   2        833.66        811.01        11.63 o
   5  -8   2        469.76        452.58         7.51 o
   6  -8   2        184.22        172.57         4.39 o
   7  -8   2        204.83        218.99         5.70 o
   8  -8   2         14.84         16.19         2.39 o
   9  -8   2          7.93         11.08         2.61 o
  10  -8   2          0.02          0.25         2.71 o
  11  -8   2         37.89         41.39         3.90 o
  12  -8   2         15.24         16.59         4.50 o
 -11  -7   2          1.32         14.24         7.33 o
 -10  -7   2          1.76         12.08         4.93 o
  -9  -7   2          0.60          5.05         4.96 o
  -8  -7   2          8.23          7.18         3.62 o
  -7  -7   2          5.37         -1.94         2.89 o
  -6  -7   2         90.15         91.20         4.98 o
  -5  -7   2         17.00         23.93         2.67 o
  -4  -7   2         60.68         49.06         3.00 o
  -3  -7   2         57.53         71.72         2.91 o
  -2  -7   2          3.32          9.12         1.52 o
  -1  -7   2        733.26        741.10         9.08 o
   0  -7   2        406.08        379.88         5.78 o
   1  -7   2          4.73          4.97         1.39 o
   2  -7   2        157.40        108.41         3.11 o
   3  -7   2        857.29        806.55        11.04 o
   4  -7   2       1373.00       1414.06        15.60 o
   5  -7   2        469.24        470.85         6.53 o
   6  -7   2        430.63        405.58         5.92 o
   7  -7   2        305.57        303.19         5.28 o
   8  -7   2         31.93         41.61         2.49 o
   9  -7   2          0.06          2.76         1.76 o
  10  -7   2         28.99         23.37         2.60 o
  11  -7   2         25.96         26.58         3.41 o
  12  -7   2          0.01         -0.75         3.65 o
 -12  -6   2          3.46          9.10         4.95 o
 -11  -6   2         25.01         26.65         5.46 o
 -10  -6   2         13.08         11.72         4.34 o
  -9  -6   2         10.69         12.78         3.55 o
  -8  -6   2         24.99         20.63         4.04 o
  -7  -6   2          0.28          1.79         2.53 o
  -6  -6   2          2.80          4.37         2.45 o
  -5  -6   2        573.66        598.24         9.49 o
  -4  -6   2        347.73        374.93         6.96 o
  -3  -6   2        613.80        608.05         9.11 o
  -2  -6   2       3442.48       3583.39        38.48 o
  -1  -6   2        276.13        259.31         4.38 o
   0  -6   2       1382.88       1481.55        16.45 o
   1  -6   2       3073.21       3371.59        37.17 o
   2  -6   2        953.79        982.60        12.45 o
   3  -6   2       1185.04       1260.59        12.92 o
   4  -6   2       1318.91       1425.09        14.71 o
   5  -6   2         29.18         23.17         1.65 o
   6  -6   2        751.40        754.30         8.85 o
   7  -6   2        142.49        123.48         3.09 o
   8  -6   2          5.92          5.08         1.52 o
   9  -6   2         16.74         13.00         1.81 o
  10  -6   2          4.66          5.82         1.75 o
  11  -6   2          0.01          0.55         2.48 o
  12  -6   2          0.26          1.30         2.92 o
  13  -6   2          0.43          1.17         4.74 o
 -12  -5   2          0.04          4.86         5.19 o
 -11  -5   2         54.16         59.21         6.12 o
 -10  -5   2         23.15         29.55         4.79 o
  -9  -5   2         10.20         13.11         5.11 o
  -8  -5   2         10.72         15.17         3.44 o
  -7  -5   2        103.98         98.08         4.78 o
  -6  -5   2         12.20         13.94         2.01 o
  -5  -5   2        383.04        368.48         6.58 o
  -4  -5   2        473.10        539.81         7.45 o
  -3  -5   2         89.98         91.61         2.19 o
  -2  -5   2        431.85        508.92         6.84 o
  -1  -5   2        277.06        285.73         4.18 o
   0  -5   2       1560.88       1637.27        16.79 o
   1  -5   2        408.98        422.11         5.99 o
   2  -5   2        399.47        447.97         5.19 o
   3  -5   2        856.12        857.66         9.73 o
   4  -5   2        478.53        485.47         6.47 o
   5  -5   2        607.32        659.77         7.28 o
   6  -5   2         33.35         34.64         1.73 o
   7  -5   2         15.70         19.16         1.68 o
   8  -5   2         63.40         59.05         2.47 o
   9  -5   2         53.75         52.89         2.44 o
  10  -5   2          2.87          1.67         1.63 o
  11  -5   2          4.89          2.79         2.70 o
  12  -5   2         22.39         18.20         6.23 o
  13  -5   2          1.04         12.28         5.19 o
 -12  -4   2          5.09          4.26         4.55 o
 -11  -4   2          5.26          8.38         4.48 o
 -10  -4   2          7.94          1.94         4.12 o
  -9  -4   2          4.77          1.95         2.95 o
  -8  -4   2         11.09         10.63         2.93 o
  -7  -4   2         61.82         67.08         3.87 o
  -6  -4   2          2.18         -1.04         1.49 o
  -5  -4   2        179.62        180.55         4.18 o
  -4  -4   2        263.57        304.78         5.35 o
  -3  -4   2        875.81        922.21        10.80 o
  -2  -4   2        717.26        641.68         7.06 o
  -1  -4   2        593.90        635.18         7.24 o
   0  -4   2       3570.15       3572.90        34.72 o
   1  -4   2       1669.22       1551.75        16.61 o
   2  -4   2        803.45        885.22         9.59 o
   3  -4   2        842.78        851.79         9.09 o
   4  -4   2        174.74        188.73         2.86 o
   5  -4   2        927.10       1041.64         9.98 o
   6  -4   2        545.67        496.76         6.65 o
   7  -4   2        375.27        375.86         5.17 o
   8  -4   2         66.77         60.84         2.41 o
   9  -4   2        138.93        121.83         3.31 o
  10  -4   2          4.44          1.25         1.85 o
  11  -4   2         24.93         16.39         3.76 o
  12  -4   2          0.78         11.13         3.90 o
  13  -4   2          3.21          5.16         6.44 o
 -13  -3   2          0.67          7.47         5.18 o
 -12  -3   2          0.02          2.03         4.26 o
 -11  -3   2         28.67         25.33         4.46 o
 -10  -3   2         21.92         20.58         3.69 o
  -9  -3   2         35.82         43.72         4.45 o
  -8  -3   2          0.08          2.75         2.43 o
  -7  -3   2        233.08        243.67         5.50 o
  -6  -3   2        175.95        168.59         4.02 o
  -5  -3   2        340.89        376.36         6.22 o
  -4  -3   2         81.41        119.27         3.82 o
  -3  -3   2        354.41        378.26         5.32 o
  -2  -3   2        470.18        514.80         5.88 o
  -1  -3   2       8286.63       8235.22        73.39 o
   0  -3   2       3780.96       3751.67        35.61 o
   1  -3   2       2477.57       2389.05        22.03 o
   2  -3   2        411.99        399.01         5.27 o
   3  -3   2        441.23        423.31         4.64 o
   4  -3   2         17.06          9.96         0.86 o
   5  -3   2          4.25         -0.79         0.79 o
   6  -3   2         25.98         16.16         1.38 o
   7  -3   2         22.00         25.10         1.64 o
   8  -3   2         34.78         28.17         1.99 o
   9  -3   2          1.56         -1.47         1.47 o
  10  -3   2          0.09         -2.19         2.70 o
  11  -3   2        103.68         88.63         5.72 o
  12  -3   2          1.97          8.42         4.21 o
  13  -3   2         25.75         35.98         7.66 o
 -13  -2   2          1.53         11.86         6.81 o
 -12  -2   2         11.20         16.86         4.36 o
 -11  -2   2         69.95         78.25         6.11 o
 -10  -2   2          1.14          1.21         2.68 o
  -9  -2   2         87.49         73.26         5.21 o
  -8  -2   2         10.01          8.20         3.74 o
  -7  -2   2        188.50        185.82         4.56 o
  -6  -2   2         82.45         90.34         3.03 o
  -5  -2   2        133.93        132.21         3.18 o
  -4  -2   2        441.19        408.02         5.69 o
  -3  -2   2       1287.41       1295.86        14.99 o
  -2  -2   2        349.98        388.61         4.54 o
  -1  -2   2        455.20        422.85         4.50 o
   0  -2   2        255.86        267.43         3.11 o
   1  -2   2        417.07        439.12         6.36 o
   2  -2   2        439.72        414.61         4.20 o
   3  -2   2       5343.31       5196.90        41.73 o
   4  -2   2         32.35         36.39         1.35 o
   5  -2   2         42.66         47.88         1.66 o
   6  -2   2          2.23          1.28         1.00 o
   7  -2   2          0.58         -0.53         0.94 o
   8  -2   2         32.27         25.63         1.93 o
   9  -2   2         94.65        107.07         4.04 o
  10  -2   2          3.33          1.39         2.50 o
  11  -2   2          0.11         -3.03         3.03 o
  12  -2   2         62.09         82.07         8.88 o
  13  -2   2         11.39         20.45         5.02 o
 -13  -1   2          3.62          8.17         6.03 o
 -12  -1   2         12.51         20.88         4.42 o
 -11  -1   2         79.86         90.47         6.11 o
 -10  -1   2          2.36         -1.43         2.55 o
  -9  -1   2          7.61          6.10         2.37 o
  -8  -1   2        515.40        536.50        10.38 o
  -7  -1   2         21.72         25.60         2.12 o
  -6  -1   2       2048.48       2051.38        20.44 o
  -5  -1   2         99.87        105.69         2.28 o
  -4  -1   2        292.13        284.75         4.00 o
  -3  -1   2         32.67         27.03         0.99 o
  -2  -1   2        207.07        227.69         3.12 o
  -1  -1   2       5268.29       5328.01        49.91 o
   0  -1   2        131.79        124.06         1.76 o
   1  -1   2       1376.88       1378.41        14.34 o
   2  -1   2         47.79         41.22         1.24 o
   3  -1   2      13775.95      13970.74       106.40 o
   4  -1   2       6695.24       7001.80        52.48 o
   5  -1   2         62.83         56.01         1.80 o
   6  -1   2        248.10        247.98         4.06 o
   7  -1   2         55.10         44.83         2.08 o
   8  -1   2         49.34         29.57         2.37 o
   9  -1   2         10.66          9.62         2.35 o
  10  -1   2          1.36         -2.56         2.58 o
  11  -1   2         17.85         17.41         4.41 o
  12  -1   2          9.54         15.99         5.25 o
  13  -1   2         12.93         18.19         4.96 o
 -13   0   2          0.00         11.66         5.77 o
 -12   0   2          0.26          9.56         3.64 o
 -11   0   2          5.29          4.89         2.88 o
 -10   0   2         26.40         20.11         3.08 o
  -9   0   2         40.55         30.73         3.03 o
  -8   0   2         98.68        100.92         3.82 o
  -7   0   2        132.75        140.44         3.11 o
  -6   0   2        545.44        608.59         9.32 o
  -5   0   2       1345.02       1431.16        13.91 o
  -4   0   2        555.73        582.16         6.01 o
  -3   0   2       1324.21       1308.02        11.64 o
  -2   0   2         58.73         71.23         1.28 o
  -1   0   2      18790.25      17940.09       297.08 o
   0   0   2        256.36        254.12         3.02 o
   1   0   2        352.06        332.01         3.22 o
   2   0   2     127284.35      97273.77      2115.00 o
   3   0   2      11742.92      11730.01       161.29 o
   4   0   2        123.27        108.07         2.50 o
   5   0   2       2039.99       2223.27        22.67 o
   6   0   2       1371.45       1430.07        16.85 o
   7   0   2        209.91        198.12         3.75 o
   8   0   2          0.05         -1.42         1.42 o
   9   0   2         13.39          9.27         2.69 o
  10   0   2         10.91          8.84         3.07 o
  11   0   2         22.82         38.95         5.92 o
  12   0   2         51.72         64.11         7.00 o
  13   0   2          1.56          5.02         4.93 o
 -13   1   2          3.37          4.44         4.46 o
 -12   1   2          0.45          3.93         3.52 o
 -11   1   2         19.19         24.40         3.57 o
 -10   1   2         51.23         56.88         4.20 o
  -9   1   2         32.94         24.78         2.32 o
  -8   1   2         62.89         53.49         2.45 o
  -7   1   2         69.94         79.50         2.71 o
  -6   1   2        126.77        131.64         2.72 o
  -5   1   2        953.44        838.87         8.21 o
  -4   1   2       1606.48       1718.65        14.83 o
  -3   1   2       1369.97       1304.54        11.20 o
  -2   1   2       3402.42       3440.67        27.55 o
  -1   1   2       1523.23       1539.23        14.71 o
   0   1   2        510.52        597.80         6.04 o
   1   1   2       2358.58       2455.81        23.41 o
   2   1   2       3360.50       3398.98        34.30 o
   3   1   2          0.19          1.12         0.86 o
   4   1   2       2784.90       2959.38        30.84 o
   5   1   2        430.72        404.49         5.88 o
   6   1   2        443.74        439.45         6.21 o
   7   1   2         81.51         74.06         3.02 o
   8   1   2         18.50         14.59         2.52 o
   9   1   2         26.28         35.20         3.28 o
  10   1   2          1.46          7.31         2.96 o
  11   1   2          4.42          8.56         4.19 o
  12   1   2         13.27         27.55         6.43 o
  13   1   2          6.09         11.22         5.10 o
 -14   2   2          6.75          2.11         7.27 o
 -13   2   2          0.09          8.28         4.83 o
 -12   2   2         35.41         37.47         4.80 o
 -11   2   2        153.67        166.24         6.42 o
 -10   2   2        131.41        142.70         7.13 o
  -9   2   2          0.08         -1.63         1.63 o
  -8   2   2        196.08        196.77         3.70 o
  -7   2   2        118.84        111.18         2.81 o
  -6   2   2        294.05        361.11         4.84 o
  -5   2   2       1195.14       1304.04        11.96 o
  -4   2   2          3.87          6.43         0.79 o
  -3   2   2       1172.15       1239.97        10.76 o
  -2   2   2          0.61         -0.35         0.35 o
  -1   2   2       2762.90       2647.24        25.25 o
   0   2   2        506.68        513.46         5.53 o
   1   2   2        399.49        390.04         4.28 o
   2   2   2      20287.46      22031.97       607.63 o
   3   2   2       3658.28       3791.73        36.55 o
   4   2   2         53.97         68.69         1.78 o
   5   2   2          0.39          1.40         0.88 o
   6   2   2          0.21          0.23         1.25 o
   7   2   2          0.13          6.96         2.13 o
   8   2   2        321.75        347.14         8.20 o
   9   2   2         57.38         49.31         3.79 o
  10   2   2          3.30          4.93         3.51 o
  11   2   2          9.03          9.53         4.80 o
  12   2   2          0.00          3.88         4.90 o
  13   2   2          1.28         -0.40         5.20 o
 -14   3   2          8.46         13.52        12.22 o
 -13   3   2          0.29          9.18         4.15 o
 -12   3   2         15.41         15.49         3.69 o
 -11   3   2         60.02         58.35         4.37 o
 -10   3   2        384.54        396.83         8.07 o
  -9   3   2         90.49         88.48         3.14 o
  -8   3   2          6.74          8.53         1.56 o
  -7   3   2          2.66         -0.98         0.98 o
  -6   3   2        351.60        324.46         4.43 o
  -5   3   2       1844.15       1835.65        16.17 o
  -4   3   2        145.24        183.06         2.66 o
  -3   3   2        183.76        179.55         2.49 o
  -2   3   2          0.92          2.28         0.52 o
  -1   3   2       2156.57       2209.70        22.71 o
   0   3   2       5314.86       5499.77        49.45 o
   1   3   2       3311.73       3345.91        29.35 o
   2   3   2         22.85         27.68         1.18 o
   3   3   2       2394.27       2537.26        25.22 o
   4   3   2        105.41        116.83         2.92 o
   5   3   2         17.17         13.54         1.12 o
   6   3   2          3.08         -2.05         2.05 o
   7   3   2         41.68         44.12         3.10 o
   8   3   2          3.62          7.59         2.35 o
   9   3   2         17.03         18.42         3.00 o
  10   3   2         34.09         43.60         5.93 o
  11   3   2          9.57         16.56         5.62 o
  12   3   2          0.94         -1.97         4.58 o
 -13   4   2          8.51         24.16         5.04 o
 -12   4   2          5.68         15.58         3.71 o
 -11   4   2         85.64        115.51         5.26 o
 -10   4   2        222.43        214.91         4.34 o
  -9   4   2         11.39          9.47         1.72 o
  -8   4   2        115.38         92.49         3.04 o
  -7   4   2        148.94        151.93         3.16 o
  -6   4   2         31.54         44.44         1.91 o
  -5   4   2        351.19        410.02         4.72 o
  -4   4   2        730.99        790.08         7.99 o
  -3   4   2        633.78        675.11         7.40 o
  -2   4   2       2001.86       1978.73        19.65 o
  -1   4   2        324.94        329.95         4.06 o
   0   4   2       2147.19       2263.32        21.30 o
   1   4   2       1384.17       1339.62        13.27 o
   2   4   2       1298.52       1367.32        14.42 o
   3   4   2         25.93         14.09         1.56 o
   4   4   2        626.52        645.69         8.05 o
   5   4   2        367.28        386.99         6.33 o
   6   4   2         22.44         27.87         2.74 o
   7   4   2         27.56         16.13         2.81 o
   8   4   2        128.02        112.45         5.19 o
   9   4   2          0.64          0.63         3.51 o
  10   4   2          5.81         11.78         5.92 o
  11   4   2         12.63         20.23         6.88 o
  12   4   2          0.11          2.83         5.60 o
 -13   5   2         11.11         17.60         8.14 o
 -12   5   2          0.27          5.42         3.22 o
 -11   5   2         27.38         27.94         2.78 o
 -10   5   2         80.50         76.50         2.89 o
  -9   5   2        282.52        275.99         4.73 o
  -8   5   2          8.42         11.19         1.67 o
  -7   5   2        142.75        121.81         3.02 o
  -6   5   2         17.83         20.76         1.52 o
  -5   5   2         11.65         12.09         1.32 o
  -4   5   2        243.57        199.04         3.38 o
  -3   5   2          0.06          1.15         0.77 o
  -2   5   2       1138.19       1354.26        16.76 o
  -1   5   2        618.05        603.27         6.81 o
   0   5   2         43.00         49.13         1.72 o
   1   5   2       1672.40       1708.47        18.66 o
   2   5   2        257.29        271.76         4.55 o
   3   5   2         72.82         49.07         2.13 o
   4   5   2          8.00          4.80         1.19 o
   5   5   2         40.51         42.91         2.97 o
   6   5   2        131.21        128.82         4.66 o
   7   5   2          0.97         -1.26         2.09 o
   8   5   2         61.81         68.59         4.65 o
   9   5   2          1.81         -1.78         2.98 o
  10   5   2          0.27         -2.05         4.55 o
  11   5   2          2.92         12.51         5.76 o
  12   5   2          1.38          5.87         6.76 o
 -13   6   2          1.26         14.70         9.60 o
 -12   6   2         14.97         18.14         3.97 o
 -11   6   2         28.04         33.67         2.99 o
 -10   6   2         12.00          8.58         1.89 o
  -9   6   2          0.05         -1.18         1.43 o
  -8   6   2        249.25        226.37         4.75 o
  -7   6   2        563.71        552.65         6.63 o
  -6   6   2         46.17         43.43         2.17 o
  -5   6   2         41.41         47.73         2.13 o
  -4   6   2         17.21         15.45         1.40 o
  -3   6   2        808.54        955.53        10.43 o
  -2   6   2        586.60        520.12         6.33 o
  -1   6   2        181.33        172.29         3.20 o
   0   6   2         44.27         35.75         1.82 o
   1   6   2          1.08          0.35         1.04 o
   2   6   2          8.29          5.14         1.32 o
   3   6   2         29.80         16.87         1.63 o
   4   6   2          6.12          1.46         2.47 o
   5   6   2        102.04         92.38         4.53 o
   6   6   2        132.70        144.85         5.52 o
   7   6   2        323.08        294.35         7.71 o
   8   6   2          1.53          6.05         3.14 o
   9   6   2          3.42          3.26         3.91 o
  10   6   2          7.42          8.70         6.22 o
  11   6   2          2.40          0.83         7.38 o
 -12   7   2         18.81         23.43         5.11 o
 -11   7   2         40.43         40.98         3.83 o
 -10   7   2         83.64         83.81         4.25 o
  -9   7   2         30.08         35.58         3.09 o
  -8   7   2          0.01         -0.22         1.78 o
  -7   7   2        675.00        660.28         8.93 o
  -6   7   2       1228.28       1202.16        14.21 o
  -5   7   2        242.69        195.48         4.39 o
  -4   7   2        421.68        419.24         6.74 o
  -3   7   2        673.32        723.70         8.90 o
  -2   7   2         14.07          6.67         1.08 o
  -1   7   2       1248.79       1236.97        13.71 o
   0   7   2        660.00        661.80         9.19 o
   1   7   2         64.42         61.99         2.73 o
   2   7   2          3.11          2.18         1.46 o
   3   7   2        113.50        107.95         3.43 o
   4   7   2        100.68        100.26         4.70 o
   5   7   2         90.67         82.10         4.57 o
   6   7   2         60.22         59.09         4.37 o
   7   7   2         22.00         16.22         3.74 o
   8   7   2         47.95         42.26         4.87 o
   9   7   2          0.29          2.48         4.43 o
  10   7   2          0.31         -0.90         9.06 o
  11   7   2          2.50          3.68         7.85 o
 -12   8   2          6.70          2.21         3.49 o
 -11   8   2          2.19          8.34         3.14 o
 -10   8   2          0.03          1.01         2.34 o
  -9   8   2        125.51        121.40         5.70 o
  -8   8   2         53.69         46.59         3.49 o
  -7   8   2         44.45         45.85         3.29 o
  -6   8   2        488.82        447.51         8.21 o
  -5   8   2        389.94        407.03         7.59 o
  -4   8   2        527.68        522.26         8.71 o
  -3   8   2        293.47        290.29         6.03 o
  -2   8   2        516.11        530.04         8.61 o
  -1   8   2        176.67        181.98         4.74 o
   0   8   2        316.26        334.60         6.33 o
   1   8   2       1248.40       1295.32        15.74 o
   2   8   2        195.56        180.85         4.47 o
   3   8   2        291.55        284.23         5.72 o
   4   8   2        209.46        205.68         6.46 o
   5   8   2         13.26         13.79         2.91 o
   6   8   2         71.46         66.14         5.94 o
   7   8   2          0.72          1.63         3.27 o
   8   8   2         25.97         15.80         5.68 o
   9   8   2          1.55         -3.08         6.86 o
  10   8   2          0.83         -4.65         6.71 o
 -12   9   2          1.24         -3.98         5.61 o
 -11   9   2         12.25          8.26         3.63 o
 -10   9   2         19.78         25.01         3.95 o
  -9   9   2         29.48         27.75         3.91 o
  -8   9   2         70.41         72.68         6.57 o
  -7   9   2         99.28         91.71         4.53 o
  -6   9   2        384.91        319.41         7.09 o
  -5   9   2          8.42         11.26         2.45 o
  -4   9   2        169.88        199.03         5.34 o
  -3   9   2        432.34        418.80         7.88 o
  -2   9   2        928.45        888.50        12.83 o
  -1   9   2        286.98        269.53         6.44 o
   0   9   2          4.22          6.89         2.20 o
   1   9   2        578.42        538.91         9.88 o
   2   9   2          0.75         -1.96         1.96 o
   3   9   2         65.48         65.14         4.83 o
   4   9   2          2.12          2.56         3.06 o
   5   9   2        195.77        222.92         7.80 o
   6   9   2         28.05         25.62         4.40 o
   7   9   2         25.07         28.82         4.81 o
   8   9   2          1.63         -1.88         4.77 o
   9   9   2          3.49          7.90         4.77 o
 -12  10   2          0.02         -2.49         4.15 o
 -11  10   2         10.40          4.14         3.40 o
 -10  10   2          0.03         -0.94         3.25 o
  -9  10   2         22.61         24.42         4.62 o
  -8  10   2          3.10          0.33         3.03 o
  -7  10   2        187.30        183.22         6.27 o
  -6  10   2        134.52        110.03         5.06 o
  -5  10   2          6.13          4.09         2.37 o
  -4  10   2        381.84        364.74         7.65 o
  -3  10   2          0.02          0.96         2.13 o
  -2  10   2        150.89        154.07         5.39 o
  -1  10   2        100.05         82.97         4.52 o
   0  10   2        440.08        453.30         9.24 o
   1  10   2        470.64        466.97         9.40 o
   2  10   2         68.58         71.37         4.33 o
   3  10   2         41.87         46.46         9.72 o
   4  10   2         28.25         18.38         4.98 o
   5  10   2         54.34         60.70         8.24 o
   6  10   2         99.63         85.05         7.14 o
   7  10   2          0.07          3.78         5.85 o
   8  10   2          0.58          2.87         6.08 o
   9  10   2          1.45         -4.03         9.14 o
 -11  11   2          0.33          2.41         4.54 o
 -10  11   2         14.94         13.53         3.77 o
  -9  11   2         11.17          6.06         4.17 o
  -8  11   2         41.81         51.01         5.67 o
  -7  11   2         92.41         74.19         6.20 o
  -6  11   2        196.32        193.09         6.37 o
  -5  11   2         60.05         39.55         3.67 o
  -4  11   2        134.35        123.80         5.14 o
  -3  11   2         21.58         14.73         3.25 o
  -2  11   2         43.70         35.26         3.61 o
  -1  11   2         80.93         77.41         4.60 o
   0  11   2          0.15          0.77         2.44 o
   1  11   2        259.95        266.86         7.40 o
   2  11   2         56.49         69.28         6.86 o
   3  11   2         62.62         63.09         6.43 o
   4  11   2        118.19        116.77         8.20 o
   5  11   2         39.50         31.35         5.72 o
   6  11   2         17.39         16.91         5.15 o
   7  11   2         16.92         19.54         5.74 o
   8  11   2          0.31          2.90         6.88 o
 -10  12   2         15.80         15.91         4.02 o
  -9  12   2          5.49          1.89         3.66 o
  -8  12   2          0.49          2.72         3.47 o
  -7  12   2          0.89         -1.96         3.02 o
  -6  12   2          4.56         -0.03         3.30 o
  -5  12   2          4.46          4.89         2.88 o
  -4  12   2          3.73          3.23         2.58 o
  -3  12   2          4.49          1.91         2.42 o
  -2  12   2         79.92         83.68         4.91 o
  -1  12   2        110.07        128.69         6.01 o
   0  12   2          1.71          3.95         2.52 o
   1  12   2          8.44          4.35         3.13 o
   2  12   2          0.11          5.22         4.14 o
   3  12   2        119.34        119.90         8.03 o
   4  12   2        161.36        222.36        24.08 o
   5  12   2          1.34          1.73         7.58 o
   6  12   2         16.65         10.53         8.83 o
   7  12   2          0.00          0.14        12.62 o
  -9  13   2          0.97          5.08         3.76 o
  -8  13   2        111.73        118.79        10.56 o
  -7  13   2         19.16         19.95         5.80 o
  -6  13   2         17.23         15.24         4.58 o
  -5  13   2          2.90         -0.55         3.25 o
  -4  13   2          4.80          7.24         3.64 o
  -3  13   2         38.12         44.11         4.95 o
  -2  13   2          7.26          9.44         3.52 o
  -1  13   2         17.18         12.35         5.15 o
   0  13   2         28.88         26.79         4.24 o
   1  13   2        244.99        241.80        10.42 o
   2  13   2         32.21         40.65        10.25 o
   3  13   2          4.27          1.85         4.77 o
   4  13   2         70.42         70.99         9.08 o
   5  13   2          6.39         11.29        10.71 o
  -8  14   2         71.05         84.56         9.22 o
  -7  14   2          0.35         -4.15         5.26 o
  -6  14   2         36.09         40.84         6.94 o
  -5  14   2          0.02         -4.03         4.03 o
  -4  14   2         19.07         12.01         5.77 o
  -3  14   2          3.01          4.10         3.65 o
  -2  14   2         31.87         34.83         4.85 o
  -1  14   2          9.22         13.38         5.51 o
   0  14   2         35.70         31.27         7.04 o
   1  14   2          0.04         -4.77         4.77 o
   2  14   2        118.43        115.94         9.60 o
   3  14   2         11.18          1.29         4.47 o
   4  14   2          8.37         15.74         7.93 o
  -6  15   2         11.30         10.96         4.88 o
  -5  15   2          1.22          5.85         5.06 o
  -4  15   2          0.45          3.14         4.60 o
  -3  15   2         65.82         77.69        12.05 o
  -2  15   2          0.20          0.52         3.72 o
  -1  15   2         41.09         56.05         8.20 o
   0  15   2         27.59         40.18         7.77 o
   1  15   2         12.01          9.08         8.62 o
   0 -16   3         66.23         83.96         9.39 o
   1 -16   3         23.52         32.99         5.84 o
   2 -16   3          2.30         13.87         8.71 o
   3 -16   3         22.14         27.51         5.57 o
   4 -16   3          0.47         -1.10         5.83 o
  -3 -15   3        103.67        113.40        11.60 o
  -2 -15   3         23.02         22.18         6.29 o
  -1 -15   3         40.61         57.89         6.86 o
   0 -15   3         77.74         82.03         7.63 o
   1 -15   3          0.22          1.05         4.19 o
   2 -15   3         14.61         18.92         4.36 o
   3 -15   3         85.03        111.84         8.05 o
   4 -15   3        117.64        136.23         7.84 o
   5 -15   3         30.34         42.84         6.66 o
   6 -15   3         37.42         35.74         5.33 o
   7 -15   3          1.32         11.10        12.64 o
  -5 -14   3          6.87        -10.32        12.03 o
  -4 -14   3         35.68         29.98        15.69 o
  -3 -14   3         38.46         29.29         6.52 o
  -2 -14   3         17.62         17.95         5.36 o
  -1 -14   3         58.34         53.44         6.14 o
   0 -14   3         40.49         50.76         5.89 o
   1 -14   3         45.52         54.01         5.15 o
   2 -14   3        137.39        143.82         7.31 o
   3 -14   3         48.54         50.35         5.50 o
   4 -14   3        117.54        106.21         6.67 o
   5 -14   3          3.46          4.11         3.20 o
   6 -14   3         21.44         23.00         4.54 o
   7 -14   3         22.12         27.33         4.82 o
   8 -14   3          6.46          8.54         4.16 o
  -6 -13   3         14.13          6.33        10.02 o
  -5 -13   3          7.99          1.11         9.98 o
  -4 -13   3          4.28          3.45         3.83 o
  -3 -13   3         38.85         49.56         9.19 o
  -2 -13   3         13.01         11.64         4.10 o
  -1 -13   3        110.33        107.42         7.34 o
   0 -13   3        124.22        117.23         6.92 o
   1 -13   3          0.57         -0.66         2.89 o
   2 -13   3         91.17         96.99         5.99 o
   3 -13   3         66.76         69.05         5.09 o
   4 -13   3          0.54          0.04         3.12 o
   5 -13   3         36.41         30.35         4.36 o
   6 -13   3         40.70         38.78         4.63 o
   7 -13   3         20.66         21.02         4.02 o
   8 -13   3         72.13         67.48         5.90 o
   9 -13   3          0.17          3.34         3.97 o
  -7 -12   3          5.08          6.54         8.65 o
  -6 -12   3          0.13         -4.00         6.09 o
  -5 -12   3          1.95         -5.61         9.01 o
  -4 -12   3         35.42         45.56         5.86 o
  -3 -12   3        177.61        203.39        15.29 o
  -2 -12   3         48.75         41.54         4.41 o
  -1 -12   3         46.07         34.58         3.84 o
   0 -12   3         14.31          8.30         2.91 o
   1 -12   3        336.27        317.73         8.18 o
   2 -12   3        197.98        203.86        10.26 o
   3 -12   3         11.83         11.36         3.15 o
   4 -12   3          0.79          0.03         3.28 o
   5 -12   3         23.66         19.47         3.33 o
   6 -12   3          4.59          5.03         3.29 o
   7 -12   3          0.14         -3.55         3.55 o
   8 -12   3          2.49         -0.26         3.25 o
   9 -12   3         10.75         13.51         4.52 o
  10 -12   3          8.11         14.98         5.76 o
  -8 -11   3          6.45         -4.55        10.63 o
  -7 -11   3          0.32         -8.46         9.58 o
  -6 -11   3          8.65          3.28         6.93 o
  -5 -11   3         33.16         33.94         5.05 o
  -4 -11   3         48.45         45.09         5.69 o
  -3 -11   3         21.32         14.77         3.62 o
  -2 -11   3        175.65        174.34         6.26 o
  -1 -11   3        401.85        412.02         8.61 o
   0 -11   3        912.90        902.67        14.04 o
   1 -11   3          1.06          3.90         2.12 o
   2 -11   3         31.74         28.84         3.41 o
   3 -11   3        913.79        879.84        21.41 o
   4 -11   3         12.46          8.31         2.68 o
   5 -11   3         63.55         58.48         4.63 o
   6 -11   3         30.58         29.24         4.28 o
   7 -11   3        110.24        101.83         5.72 o
   8 -11   3          6.76         15.21         3.76 o
   9 -11   3          0.28          0.86         3.55 o
  10 -11   3        105.66        100.77         7.88 o
  11 -11   3         23.12         20.04         4.96 o
  -9 -10   3          0.07         -5.14         5.14 o
  -8 -10   3          0.19         -4.66         4.66 o
  -7 -10   3         33.87         29.04         8.79 o
  -6 -10   3          3.70         -3.03         7.06 o
  -5 -10   3         35.90         30.21         5.02 o
  -4 -10   3        114.77        108.85         5.39 o
  -3 -10   3        483.96        491.33        10.07 o
  -2 -10   3         27.31         33.31         2.89 o
  -1 -10   3         24.61         21.95         2.57 o
   0 -10   3        654.59        647.38        12.51 o
   1 -10   3        936.00        931.76        12.74 o
   2 -10   3        137.94        139.84         4.48 o
   3 -10   3          8.03         10.70         2.63 o
   4 -10   3       1056.99       1001.18        15.96 o
   5 -10   3         97.22         88.81         4.91 o
   6 -10   3        194.22        200.19         6.39 o
   7 -10   3        197.22        177.27         6.41 o
   8 -10   3          0.00          5.16         2.86 o
   9 -10   3          4.39          6.08         4.01 o
  10 -10   3         58.50         57.84         6.99 o
  11 -10   3         22.20         21.53         4.08 o
  12 -10   3          0.00          4.35         5.44 o
 -10  -9   3          1.93          3.20         5.43 o
  -9  -9   3         15.03         27.11         6.75 o
  -8  -9   3          5.25          8.27         4.93 o
  -7  -9   3         21.68         20.26         5.23 o
  -6  -9   3        126.61        106.49         6.43 o
  -5  -9   3         43.65         38.82         3.56 o
  -4  -9   3        467.54        504.16         8.73 o
  -3  -9   3       1248.30       1187.67        16.44 o
  -2  -9   3          3.95          5.01         2.33 o
  -1  -9   3        193.03        202.40         4.75 o
   0  -9   3        766.42        733.70        10.36 o
   1  -9   3          0.09          0.80         1.59 o
   2  -9   3         71.61         77.87         3.40 o
   3  -9   3        277.24        262.28         7.17 o
   4  -9   3          8.18          4.12         2.05 o
   5  -9   3        177.22        152.85         4.91 o
   6  -9   3          6.98          2.17         2.05 o
   7  -9   3          0.09          3.83         2.63 o
   8  -9   3         30.37         38.00         3.72 o
   9  -9   3          6.81          9.96         2.84 o
  10  -9   3          5.02          5.73         3.18 o
  11  -9   3          5.02          8.22         3.77 o
  12  -9   3          0.01          6.42         3.78 o
 -11  -8   3         92.78        116.49        13.06 o
 -10  -8   3          2.89         12.89        10.12 o
  -9  -8   3          8.00          3.93         5.03 o
  -8  -8   3          9.22         12.47         3.70 o
  -7  -8   3         28.92         30.04         4.68 o
  -6  -8   3         14.69         17.13         3.00 o
  -5  -8   3        318.18        334.31         6.96 o
  -4  -8   3         69.90         68.33         3.56 o
  -3  -8   3         30.90         37.59         2.23 o
  -2  -8   3        690.44        681.68         8.53 o
  -1  -8   3        623.73        657.76         8.11 o
   0  -8   3          7.03         10.53         1.73 o
   1  -8   3        611.24        550.76         8.11 o
   2  -8   3         14.29         33.76         2.19 o
   3  -8   3        390.15        352.37         6.07 o
   4  -8   3         46.88         54.93         2.91 o
   5  -8   3        196.50        185.99         4.94 o
   6  -8   3         61.09         56.31         3.53 o
   7  -8   3        619.68        592.69        11.54 o
   8  -8   3         26.83         25.49         3.06 o
   9  -8   3          5.75          1.03         2.20 o
  10  -8   3         76.56         68.98         5.23 o
  11  -8   3          5.31          8.29         3.28 o
  12  -8   3          0.10          0.49         3.45 o
 -11  -7   3         39.01         51.13         7.04 o
 -10  -7   3         17.91         24.78         5.67 o
  -9  -7   3        113.25        124.02         7.73 o
  -8  -7   3          8.25          8.10         4.01 o
  -7  -7   3         60.72         47.07         4.62 o
  -6  -7   3        159.19        153.35         5.37 o
  -5  -7   3          7.06         13.58         2.26 o
  -4  -7   3        961.40        992.89        13.02 o
  -3  -7   3       1575.10       1652.72        17.11 o
  -2  -7   3        362.66        356.71         5.24 o
  -1  -7   3        509.53        454.54         6.01 o
   0  -7   3          1.48         -0.95         0.95 o
   1  -7   3         74.32         54.84         2.42 o
   2  -7   3        211.41        214.30         4.18 o
   3  -7   3        374.84        351.07         5.78 o
   4  -7   3        242.08        241.85         4.00 o
   5  -7   3        239.57        235.10         4.50 o
   6  -7   3         84.07         86.29         3.06 o
   7  -7   3         64.66         51.57         2.81 o
   8  -7   3        218.80        203.94         5.30 o
   9  -7   3         26.54         32.55         2.83 o
  10  -7   3         32.96         36.33         3.22 o
  11  -7   3         22.60         24.76         3.66 o
  12  -7   3         23.56         30.20         4.92 o
  13  -7   3          1.31          5.70         7.19 o
 -12  -6   3          6.18          2.15        11.56 o
 -11  -6   3         53.72         57.06         6.05 o
 -10  -6   3          2.30          1.84         5.44 o
  -9  -6   3         86.35         92.96         6.75 o
  -8  -6   3         21.53         22.08         3.62 o
  -7  -6   3         18.40          9.18         3.01 o
  -6  -6   3        117.33        107.92         4.09 o
  -5  -6   3         78.70         87.59         3.53 o
  -4  -6   3        623.70        681.10         9.59 o
  -3  -6   3       1686.57       1781.39        17.94 o
  -2  -6   3         30.78         30.86         2.06 o
  -1  -6   3         78.22         90.11         2.23 o
   0  -6   3         55.46         34.93         1.62 o
   1  -6   3         22.82         28.18         1.69 o
   2  -6   3        198.99        158.76         3.40 o
   3  -6   3         66.43         77.34         3.14 o
   4  -6   3        170.41        181.40         3.59 o
   5  -6   3        229.05        225.97         4.13 o
   6  -6   3        255.07        229.13         4.12 o
   7  -6   3         30.93         33.54         2.07 o
   8  -6   3         89.13         77.17         2.76 o
   9  -6   3         10.59         12.42         1.88 o
  10  -6   3         25.86         20.02         2.52 o
  11  -6   3          0.04          2.12         2.91 o
  12  -6   3         10.23         12.04         4.93 o
  13  -6   3          3.60          3.43         4.19 o
 -12  -5   3         12.82          8.00         6.28 o
 -11  -5   3          1.52          4.60         7.70 o
 -10  -5   3         11.82          9.91         4.44 o
  -9  -5   3         12.62         13.80         3.31 o
  -8  -5   3        183.06        188.71         6.64 o
  -7  -5   3         63.36         71.91         4.08 o
  -6  -5   3          6.59          4.64         1.82 o
  -5  -5   3         18.73         13.09         1.91 o
  -4  -5   3        331.40        388.45         5.78 o
  -3  -5   3        248.38        281.74         4.38 o
  -2  -5   3       1181.76       1322.95        13.41 o
  -1  -5   3       1580.52       1624.50        15.91 o
   0  -5   3        218.74        167.21         2.86 o
   1  -5   3        278.78        319.33         4.15 o
   2  -5   3          4.14          7.10         1.04 o
   3  -5   3        313.99        320.07         4.61 o
   4  -5   3        143.89        132.26         2.78 o
   5  -5   3         64.86         69.43         2.26 o
   6  -5   3         67.26         72.06         2.28 o
   7  -5   3        334.56        337.21         4.69 o
   8  -5   3         87.48         77.09         2.85 o
   9  -5   3         30.64         31.94         2.17 o
  10  -5   3          0.87         -0.15         1.95 o
  11  -5   3          1.27         -0.77         3.09 o
  12  -5   3          0.57          6.50         4.89 o
  13  -5   3          5.11         16.74         5.03 o
 -12  -4   3         20.15         26.84         6.92 o
 -11  -4   3          6.70         12.65         4.17 o
 -10  -4   3         29.63         27.50         4.59 o
  -9  -4   3          9.21          9.78         2.97 o
  -8  -4   3        284.87        270.49         7.51 o
  -7  -4   3         91.17         89.02         3.63 o
  -6  -4   3        124.09        114.09         3.71 o
  -5  -4   3         71.08         68.53         2.91 o
  -4  -4   3        250.71        253.68         4.74 o
  -3  -4   3        672.86        636.42         7.61 o
  -2  -4   3         90.32         65.14         1.57 o
  -1  -4   3        451.63        488.90         5.56 o
   0  -4   3       2654.44       2763.02        26.83 o
   1  -4   3        329.11        381.82         4.55 o
   2  -4   3       2477.95       2562.26        24.04 o
   3  -4   3        445.51        426.66         4.98 o
   4  -4   3       1464.53       1498.53        14.41 o
   5  -4   3         30.10         27.02         1.85 o
   6  -4   3        369.62        392.28         6.09 o
   7  -4   3         49.59         48.83         2.08 o
   8  -4   3        257.65        262.17         4.28 o
   9  -4   3         25.30         20.82         1.96 o
  10  -4   3          6.33         -1.11         2.08 o
  11  -4   3          8.33          8.97         3.39 o
  12  -4   3         11.15          8.56         4.21 o
  13  -4   3          6.53         14.95         6.67 o
 -13  -3   3          0.71         -2.57         7.52 o
 -12  -3   3          1.36          7.61         4.86 o
 -11  -3   3          0.44          3.67         4.11 o
 -10  -3   3         14.62         22.08         3.78 o
  -9  -3   3         43.15         60.70         4.51 o
  -8  -3   3        365.75        357.96         8.42 o
  -7  -3   3          2.96          4.43         1.62 o
  -6  -3   3        255.42        244.85         5.09 o
  -5  -3   3       1216.78       1266.33        15.74 o
  -4  -3   3       1270.05       1261.67        14.48 o
  -3  -3   3         62.77         59.85         1.54 o
  -2  -3   3       1648.69       1757.74        17.61 o
  -1  -3   3        451.75        498.66         5.48 o
   0  -3   3        640.80        661.25         9.49 o
   1  -3   3       6436.02       6450.48        90.96 o
   2  -3   3        117.27        115.56         1.82 o
   3  -3   3        162.63        155.56         2.58 o
   4  -3   3        677.28        693.42         7.15 o
   5  -3   3        152.39        136.68         2.48 o
   6  -3   3          0.19         -0.94         0.97 o
   7  -3   3         14.75         17.89         1.48 o
   8  -3   3         93.79         93.64         3.16 o
   9  -3   3         17.86          9.31         2.37 o
  10  -3   3          1.51         -0.14         2.68 o
  11  -3   3         30.30         31.14         4.26 o
  12  -3   3         47.75         62.33         6.55 o
  13  -3   3          1.31         12.11         6.60 o
 -13  -2   3          0.30          4.16         6.52 o
 -12  -2   3          2.42         10.39         4.73 o
 -11  -2   3         23.10         22.09         4.47 o
 -10  -2   3         16.93         11.65         3.11 o
  -9  -2   3         82.78         82.14         4.94 o
  -8  -2   3        197.61        194.18         5.50 o
  -7  -2   3        110.84        113.73         4.80 o
  -6  -2   3        348.76        344.21         5.92 o
  -5  -2   3        349.61        347.73         4.86 o
  -4  -2   3        390.19        398.09         6.24 o
  -3  -2   3        642.55        650.32         7.00 o
  -2  -2   3        448.49        497.74         5.41 o
  -1  -2   3       1998.56       1984.94        19.25 o
   0  -2   3       8980.21       8637.94        80.65 o
   1  -2   3        902.17        852.55         9.31 o
   2  -2   3       1590.66       1528.51        15.30 o
   3  -2   3       2297.78       2212.23        18.53 o
   4  -2   3        169.01        156.20         2.50 o
   5  -2   3          0.04         -0.90         0.90 o
   6  -2   3        135.56        128.96         2.68 o
   7  -2   3          1.17         -1.10         1.10 o
   8  -2   3        239.65        232.56         4.51 o
   9  -2   3         63.37         60.80         3.37 o
  10  -2   3        100.31         98.19         5.48 o
  11  -2   3          4.40          1.03         3.36 o
  12  -2   3          2.01          5.58         3.90 o
  13  -2   3          0.41         10.07         5.26 o
 -13  -1   3          0.49          6.33         4.91 o
 -12  -1   3         49.20         55.55         6.09 o
 -11  -1   3          0.41          1.72         2.68 o
 -10  -1   3          9.33          7.80         2.89 o
  -9  -1   3          7.50          6.40         2.61 o
  -8  -1   3         40.13         37.04         2.66 o
  -7  -1   3         22.74         19.56         1.93 o
  -6  -1   3        424.65        442.06         6.19 o
  -5  -1   3        662.43        663.56         7.69 o
  -4  -1   3        169.32        160.91         2.74 o
  -3  -1   3        373.75        381.07         4.44 o
  -2  -1   3       5650.94       5837.20        52.29 o
  -1  -1   3        116.32        102.53         1.53 o
   0  -1   3        539.65        543.55         5.11 o
   1  -1   3         81.37         61.16         1.12 o
   2  -1   3        223.25        199.08         2.65 o
   3  -1   3        184.66        187.31         2.71 o
   4  -1   3        298.89        281.11         3.59 o
   5  -1   3          5.74          6.82         1.05 o
   6  -1   3         91.66         78.55         2.36 o
   7  -1   3         74.62         74.35         2.44 o
   8  -1   3         28.66         19.13         2.27 o
   9  -1   3          0.84         -1.96         1.96 o
  10  -1   3         11.56          3.31         2.73 o
  11  -1   3          0.01         -0.74         3.44 o
  12  -1   3          2.26          5.18         4.80 o
  13  -1   3         15.69         14.26         5.44 o
 -13   0   3          8.61          8.97         6.69 o
 -12   0   3         40.58         30.33         4.48 o
 -11   0   3         18.93         20.69         3.71 o
 -10   0   3         18.11         19.88         3.37 o
  -9   0   3          2.05          2.13         1.97 o
  -8   0   3        415.05        414.97         6.88 o
  -7   0   3         48.60         58.79         2.42 o
  -6   0   3         62.39         49.35         2.08 o
  -5   0   3         17.42         20.10         1.28 o
  -4   0   3       1163.95       1219.18        11.64 o
  -3   0   3       3585.87       3642.46        31.76 o
  -2   0   3       3206.75       3240.53        29.33 o
  -1   0   3       4143.09       4475.11        48.31 o
   0   0   3       3182.71       3276.85        31.95 o
   1   0   3        444.72        496.11         5.10 o
   2   0   3      31019.12      29179.96       273.86 o
   3   0   3       1367.42       1292.90        13.33 o
   4   0   3         99.63         79.43         1.93 o
   5   0   3        545.51        602.70         7.03 o
   6   0   3         19.90         19.70         1.63 o
   7   0   3         88.79         77.12         3.02 o
   8   0   3         68.93         60.17         3.68 o
   9   0   3          1.35         -1.00         2.33 o
  10   0   3          8.55          2.58         2.67 o
  11   0   3          0.73          1.70         4.70 o
  12   0   3          9.15         15.57         5.04 o
  13   0   3          8.82         12.23         5.43 o
 -13   1   3         14.77         16.86         5.15 o
 -12   1   3         19.76         18.18         4.10 o
 -11   1   3         11.33          4.49         3.02 o
 -10   1   3          0.04         -2.19         2.19 o
  -9   1   3          2.73          0.13         1.87 o
  -8   1   3         61.58         57.16         2.70 o
  -7   1   3          0.76          0.23         1.14 o
  -6   1   3       1588.90       1643.19        16.08 o
  -5   1   3       2079.01       2199.23        18.88 o
  -4   1   3       1093.45       1097.54         9.92 o
  -3   1   3          5.28          8.88         0.65 o
  -2   1   3       8691.17       8742.81        84.47 o
  -1   1   3         17.73         18.35         0.77 o
   0   1   3       7380.84       7150.06        63.70 o
   1   1   3       5074.26       5237.28        49.24 o
   2   1   3      10869.12      11257.47       111.07 o
   3   1   3        647.68        716.16         8.21 o
   4   1   3       1142.19       1233.34        14.88 o
   5   1   3       1090.68       1135.18        13.17 o
   6   1   3       1396.53       1378.86        15.35 o
   7   1   3         13.03         17.14         1.95 o
   8   1   3        122.05        120.16         4.82 o
   9   1   3        119.56        134.76         5.36 o
  10   1   3         80.54         83.96         6.02 o
  11   1   3          8.06          4.05         4.10 o
  12   1   3          2.07          7.36         4.39 o
  13   1   3          3.98          1.72         5.25 o
 -14   2   3          0.35         14.96         8.57 o
 -13   2   3          3.86          8.02         4.17 o
 -12   2   3         33.19         41.77         5.41 o
 -11   2   3         34.73         44.62         4.60 o
 -10   2   3         50.25         37.41         3.21 o
  -9   2   3          9.04          9.22         1.82 o
  -8   2   3        396.58        405.95         6.06 o
  -7   2   3        169.95        188.08         3.52 o
  -6   2   3         69.25         82.47         2.29 o
  -5   2   3        414.63        387.53         4.79 o
  -4   2   3        864.04        862.10         7.81 o
  -3   2   3          1.16          1.27         0.50 o
  -2   2   3       1503.80       1523.44        14.32 o
  -1   2   3       4177.19       4227.56        38.03 o
   0   2   3         19.24         19.51         0.88 o
   1   2   3        426.18        438.06         5.10 o
   2   2   3       4746.26       4958.23        49.70 o
   3   2   3       1400.90       1401.35        15.61 o
   4   2   3       2235.71       2479.36        26.50 o
   5   2   3        581.36        615.90         8.49 o
   6   2   3         70.78         65.15         2.84 o
   7   2   3       1712.46       1775.84        27.97 o
   8   2   3        249.53        245.84         6.20 o
   9   2   3         34.66         42.28         3.59 o
  10   2   3          0.27          5.35         3.57 o
  11   2   3          3.79          6.54         4.13 o
  12   2   3          1.66         12.32         5.39 o
  13   2   3          1.81          6.57        17.47 o
 -14   3   3          5.53         26.41         9.82 o
 -13   3   3         14.99         20.31         4.30 o
 -12   3   3          0.81          5.02         3.41 o
 -11   3   3          0.20          9.11         3.21 o
 -10   3   3        152.55        137.85         5.15 o
  -9   3   3        406.13        410.17         6.21 o
  -8   3   3         44.32         39.98         2.16 o
  -7   3   3        282.65        272.12         4.44 o
  -6   3   3        119.43        120.10         2.46 o
  -5   3   3        471.89        503.41         6.09 o
  -4   3   3        311.95        376.29         4.26 o
  -3   3   3         13.61          8.47         1.07 o
  -2   3   3          2.77          4.78         0.62 o
  -1   3   3         29.27         18.20         1.11 o
   0   3   3       7057.27       7259.40        65.00 o
   1   3   3        797.52        843.91         8.31 o
   2   3   3        942.66        986.52        10.19 o
   3   3   3         17.57         17.71         1.28 o
   4   3   3        851.77        856.14         9.90 o
   5   3   3       1224.01       1248.18        14.99 o
   6   3   3        137.70        137.28         4.26 o
   7   3   3        133.50        125.95         4.78 o
   8   3   3         31.41         34.52         3.35 o
   9   3   3         75.52         70.52         4.72 o
  10   3   3          0.18          0.80         3.34 o
  11   3   3          0.05          5.44         4.55 o
  12   3   3          8.30         10.85         5.59 o
 -13   4   3          7.70         13.60         3.54 o
 -12   4   3          1.04         12.32         3.87 o
 -11   4   3        201.02        223.36         6.80 o
 -10   4   3        145.24        148.66         4.41 o
  -9   4   3         28.03         22.73         2.14 o
  -8   4   3        136.88        136.70         3.47 o
  -7   4   3        345.60        330.36         4.80 o
  -6   4   3         20.45         20.60         1.39 o
  -5   4   3        348.61        309.13         3.90 o
  -4   4   3         55.25         66.27         1.81 o
  -3   4   3         73.40         86.29         1.77 o
  -2   4   3        757.71        711.65         8.52 o
  -1   4   3       1229.42       1243.86        13.73 o
   0   4   3         88.76         75.91         1.76 o
   1   4   3       1697.74       1755.29        16.29 o
   2   4   3         98.60         94.31         2.28 o
   3   4   3         11.80          6.56         1.80 o
   4   4   3         63.14         51.35         1.84 o
   5   4   3        110.70        111.12         3.41 o
   6   4   3        150.92        142.40         4.49 o
   7   4   3         67.16         49.15         3.45 o
   8   4   3         57.11         66.55         4.13 o
   9   4   3          0.72          0.19         2.99 o
  10   4   3          0.31         -0.76         3.64 o
  11   4   3          6.76          9.73         6.01 o
  12   4   3          5.01          9.28         6.58 o
 -13   5   3          7.22         15.43         5.38 o
 -12   5   3         30.75         37.35         4.34 o
 -11   5   3         70.01         66.99         3.99 o
 -10   5   3          6.06         12.13         2.63 o
  -9   5   3          6.75          4.92         1.75 o
  -8   5   3         67.33         68.64         2.63 o
  -7   5   3         14.32         12.82         1.45 o
  -6   5   3        264.75        270.09         4.16 o
  -5   5   3        702.57        706.13         7.97 o
  -4   5   3       2027.95       2218.46        20.54 o
  -3   5   3       1162.55       1351.60        12.93 o
  -2   5   3       7454.33       7921.90        79.10 o
  -1   5   3        637.17        729.47         8.31 o
   0   5   3        987.88       1154.83        11.88 o
   1   5   3         89.76         71.13         2.06 o
   2   5   3         65.73         76.43         2.37 o
   3   5   3         37.75         27.77         1.71 o
   4   5   3        382.97        356.74         6.15 o
   5   5   3         57.33         53.54         3.26 o
   6   5   3        102.71         98.06         4.60 o
   7   5   3          4.58          4.73         2.24 o
   8   5   3         29.66         38.32         4.06 o
   9   5   3         22.59         30.62         4.29 o
  10   5   3          1.30          2.34         4.66 o
  11   5   3          9.48         14.51         5.66 o
 -13   6   3         20.49         25.26         6.17 o
 -12   6   3         11.68         13.58         3.41 o
 -11   6   3         27.71         28.77         3.08 o
 -10   6   3        109.42         97.96         4.03 o
  -9   6   3         13.02         17.54         2.32 o
  -8   6   3         22.97         23.76         2.07 o
  -7   6   3        227.30        204.31         4.98 o
  -6   6   3        681.73        704.90         8.78 o
  -5   6   3        216.10        239.39         4.14 o
  -4   6   3       1147.11       1165.72        12.27 o
  -3   6   3         85.15         99.47         2.86 o
  -2   6   3        749.12        790.87         9.44 o
  -1   6   3        158.65        118.88         2.63 o
   0   6   3       2269.32       2377.11        24.33 o
   1   6   3        147.71        156.35         3.52 o
   2   6   3        424.64        474.45         7.84 o
   3   6   3        187.28        155.63         3.68 o
   4   6   3        102.96         89.22         3.70 o
   5   6   3         72.69         75.45         4.27 o
   6   6   3        138.02        134.46         5.25 o
   7   6   3         38.65         41.54         3.85 o
   8   6   3         40.16         40.88         4.51 o
   9   6   3          2.11         -1.44         3.41 o
  10   6   3          0.01          9.83         5.20 o
  11   6   3         11.06         27.72         8.01 o
 -12   7   3          0.00          2.71         2.72 o
 -11   7   3         66.61         68.12         4.38 o
 -10   7   3         62.91         62.51         3.91 o
  -9   7   3          4.41          5.74         2.55 o
  -8   7   3          6.81          2.69         1.86 o
  -7   7   3        348.16        349.71         5.95 o
  -6   7   3         67.74         73.14         3.17 o
  -5   7   3        226.59        205.20         4.59 o
  -4   7   3        316.66        316.26         5.63 o
  -3   7   3        458.82        406.50         6.40 o
  -2   7   3       1171.61       1247.52        14.79 o
  -1   7   3        358.51        385.28         5.66 o
   0   7   3        215.14        213.91         4.06 o
   1   7   3         39.10         23.54         2.02 o
   2   7   3          0.83         -1.29         1.29 o
   3   7   3         77.28         74.35         3.12 o
   4   7   3        180.40        187.42         5.59 o
   5   7   3          0.67         -2.13         2.13 o
   6   7   3          8.10          1.35         2.64 o
   7   7   3          0.02          0.37         3.19 o
   8   7   3          0.17         -3.11         3.11 o
   9   7   3         32.12         26.88         5.60 o
  10   7   3         16.40         15.73         7.17 o
 -12   8   3         17.64         12.71         3.61 o
 -11   8   3          3.48          3.54         3.00 o
 -10   8   3          1.78          3.22         2.87 o
  -9   8   3          0.68          4.72         2.42 o
  -8   8   3          9.73          2.82         2.38 o
  -7   8   3         23.95         16.98         2.57 o
  -6   8   3        204.77        212.07         5.48 o
  -5   8   3         42.46         45.17         2.97 o
  -4   8   3         63.66         57.03         3.13 o
  -3   8   3         75.53         94.14         3.79 o
  -2   8   3         16.36          8.96         1.90 o
  -1   8   3        288.37        254.79         5.07 o
   0   8   3        721.25        706.63        10.49 o
   1   8   3        459.16        456.68         7.40 o
   2   8   3          3.19          1.14         2.12 o
   3   8   3        175.54        165.11         4.49 o
   4   8   3         52.56         44.53         3.99 o
   5   8   3         33.15         22.86         3.86 o
   6   8   3          9.99          5.61         3.43 o
   7   8   3          1.71          4.87         4.05 o
   8   8   3          5.26         11.33         4.17 o
   9   8   3          2.44          3.37         5.17 o
  10   8   3          1.09          3.63         5.57 o
 -12   9   3          0.00          9.68         4.60 o
 -11   9   3          3.61         12.36         6.89 o
 -10   9   3          9.79         13.87         3.74 o
  -9   9   3          0.07         -2.91         2.91 o
  -8   9   3          2.29          6.63         3.11 o
  -7   9   3         52.14         51.42         4.47 o
  -6   9   3         17.63         22.55         2.80 o
  -5   9   3         39.23         42.60         3.22 o
  -4   9   3       1343.37       1269.64        17.15 o
  -3   9   3       1744.97       1689.76        21.41 o
  -2   9   3         12.59         23.32         2.63 o
  -1   9   3       1200.48       1155.26        15.81 o
   0   9   3         10.70         12.84         2.48 o
   1   9   3         39.57         33.39         3.15 o
   2   9   3        398.53        362.06         8.08 o
   3   9   3         62.41         53.30         4.03 o
   4   9   3        173.01        170.13         6.52 o
   5   9   3         35.21         44.69         4.65 o
   6   9   3          6.88          0.36         3.19 o
   7   9   3        107.32        107.35         6.79 o
   8   9   3          8.63          3.51         4.65 o
   9   9   3          4.60          6.36         9.43 o
 -12  10   3         13.79          7.86         6.21 o
 -11  10   3          8.18          6.84         4.08 o
 -10  10   3         32.62         36.47         5.41 o
  -9  10   3         93.45         99.76         6.74 o
  -8  10   3          0.94          0.91         3.11 o
  -7  10   3         32.07         25.95         3.55 o
  -6  10   3         25.47         15.36         2.95 o
  -5  10   3         92.65         90.33         4.40 o
  -4  10   3         51.59         70.46         3.86 o
  -3  10   3         11.97          9.01         2.14 o
  -2  10   3       1205.98       1159.62        16.22 o
  -1  10   3        166.12        160.74         5.69 o
   0  10   3          5.00          2.02         2.89 o
   1  10   3         38.86         35.03         3.59 o
   2  10   3        243.16        224.17         8.51 o
   3  10   3        196.93        205.68        13.38 o
   4  10   3         25.58         20.93         4.56 o
   5  10   3         59.70         56.12        10.03 o
   6  10   3          1.89         -1.55         3.99 o
   7  10   3         22.34         27.23         5.69 o
   8  10   3         31.95         40.34         7.54 o
 -11  11   3          4.18         11.94         4.27 o
 -10  11   3         27.71         24.90         4.82 o
  -9  11   3          3.71          0.44         3.43 o
  -8  11   3          1.05         -1.01         3.34 o
  -7  11   3          8.58          7.79         3.66 o
  -6  11   3        189.64        200.58         7.22 o
  -5  11   3          4.31          4.93         2.70 o
  -4  11   3          0.64          2.54         2.96 o
  -3  11   3         44.75         43.12         3.52 o
  -2  11   3         65.55         66.04         4.29 o
  -1  11   3         34.91         33.57         3.54 o
   0  11   3        162.29        149.82         5.95 o
   1  11   3        346.21        353.03        14.24 o
   2  11   3         16.40         17.99         4.04 o
   3  11   3        522.05        535.66        27.20 o
   4  11   3         19.48         25.92         7.96 o
   5  11   3          0.05         -0.55         6.34 o
   6  11   3         23.24         14.46         8.18 o
   7  11   3          7.39          9.51         7.27 o
 -10  12   3         30.98         28.97         5.18 o
  -9  12   3         67.47         76.85         6.62 o
  -8  12   3         90.71        114.30         7.42 o
  -7  12   3          0.00         -1.33         2.96 o
  -6  12   3          0.20          0.72         3.58 o
  -5  12   3        108.14        106.29         6.32 o
  -4  12   3        130.73        127.38         6.06 o
  -3  12   3         17.41         11.78         3.18 o
  -2  12   3         25.49         18.69         5.72 o
  -1  12   3          3.10         -0.14         2.72 o
   0  12   3         46.71         47.43         3.97 o
   1  12   3         42.38         44.26         4.72 o
   2  12   3         21.94         15.98         4.73 o
   3  12   3         66.21         79.93         7.50 o
   4  12   3        271.11        318.62        16.17 o
   5  12   3        196.38        243.71        26.17 o
   6  12   3          0.43         -1.60        12.39 o
  -9  13   3         33.91         51.82         6.29 o
  -8  13   3         77.22        103.95         7.82 o
  -7  13   3         40.13         45.32         5.46 o
  -6  13   3         38.87         37.22         5.03 o
  -5  13   3         58.08         68.24         6.70 o
  -4  13   3         18.81         18.62         4.44 o
  -3  13   3         45.57         35.58         4.16 o
  -2  13   3         18.50         20.57         3.90 o
  -1  13   3          0.12         -2.84         2.84 o
   0  13   3          9.63          7.19         3.34 o
   1  13   3         42.45         48.59         6.25 o
   2  13   3          6.92          9.07         4.38 o
   3  13   3         12.56         16.35         5.84 o
   4  13   3          2.28          2.47         7.32 o
   5  13   3          4.48         10.46         7.91 o
  -8  14   3          0.05          3.54         6.09 o
  -7  14   3         26.52         44.19         8.34 o
  -6  14   3          0.02         -3.57         4.00 o
  -5  14   3          0.95         -0.08         6.61 o
  -4  14   3         22.66         21.40         5.27 o
  -3  14   3         15.44         14.22         5.18 o
  -2  14   3          9.89         12.16         3.75 o
  -1  14   3        200.83        213.57         8.19 o
   0  14   3          6.32         10.91         5.11 o
   1  14   3          3.27         -0.06         4.29 o
   2  14   3          0.00         -0.41         6.02 o
   3  14   3          0.32         -6.45        10.97 o
  -5  15   3         74.25         96.09         9.39 o
  -4  15   3          8.01         10.67         5.08 o
  -3  15   3          2.32         -0.82         3.93 o
  -2  15   3         23.55         28.92         6.32 o
  -1  15   3         13.75         23.43         5.75 o
   0  15   3         43.85         39.54        15.46 o
   1  15   3         58.59         65.91         9.26 o
   0 -16   4          2.21         -0.09         4.88 o
   1 -16   4          2.52         12.37         5.46 o
   2 -16   4         21.66         26.23         6.27 o
   3 -16   4         12.17         27.55         5.08 o
   4 -16   4         18.26         26.09         5.43 o
  -3 -15   4          0.69          5.49         8.94 o
  -2 -15   4         39.57         53.84         7.68 o
  -1 -15   4         90.25         85.29         7.63 o
   0 -15   4         60.06         61.48         6.92 o
   1 -15   4          0.39         -1.26         4.06 o
   2 -15   4          0.89          2.81         4.08 o
   3 -15   4         36.13         35.00         4.53 o
   4 -15   4         79.40         97.05         7.89 o
   5 -15   4          2.58          6.58         5.93 o
   6 -15   4         16.41         20.40         4.96 o
   7 -15   4          7.75          1.59        11.42 o
  -5 -14   4          8.90         -6.89        14.52 o
  -4 -14   4         18.04          7.88        12.34 o
  -3 -14   4         16.91         12.99         5.91 o
  -2 -14   4         10.09          0.93         4.01 o
  -1 -14   4          3.27          2.56         4.27 o
   0 -14   4          0.02         -4.34         4.34 o
   1 -14   4        245.72        301.11         9.36 o
   2 -14   4        166.55        203.35        10.50 o
   3 -14   4          0.19          1.74         3.40 o
   4 -14   4          5.13         12.41         3.77 o
   5 -14   4          0.96         -2.98         3.18 o
   6 -14   4         54.88         61.18         5.51 o
   7 -14   4          4.62          3.55         4.13 o
   8 -14   4         21.24         28.55         5.62 o
  -6 -13   4          0.98          4.94         9.84 o
  -5 -13   4          0.08         -6.51         9.37 o
  -4 -13   4          0.66         -3.98         5.74 o
  -3 -13   4         45.00         41.16         6.26 o
  -2 -13   4         12.34         -1.46         3.54 o
  -1 -13   4        176.35        202.46         9.21 o
   0 -13   4        153.38        151.70         6.84 o
   1 -13   4          0.06         -2.26         2.26 o
   2 -13   4         27.24         28.46         4.25 o
   3 -13   4          0.33         -2.71         2.91 o
   4 -13   4          0.36          3.20         3.17 o
   5 -13   4         41.21         43.59         4.79 o
   6 -13   4          9.02         14.09         3.91 o
   7 -13   4          4.18          6.76         3.35 o
   8 -13   4          9.31          8.58         3.77 o
   9 -13   4         77.95         88.86         7.66 o
  -7 -12   4          0.13         -3.56        14.91 o
  -6 -12   4          2.67         -4.36         4.36 o
  -5 -12   4          3.62         -8.27         9.53 o
  -4 -12   4         39.05         25.00         4.42 o
  -3 -12   4        103.63        106.98         6.81 o
  -2 -12   4         13.83         20.86         3.61 o
  -1 -12   4         48.02         44.62         4.77 o
   0 -12   4          1.61          3.85         2.47 o
   1 -12   4        186.89        184.06         7.66 o
   2 -12   4          3.10          9.27         2.86 o
   3 -12   4        259.90        257.91         7.56 o
   4 -12   4         19.78         30.88         4.56 o
   5 -12   4         24.90         14.55         3.70 o
   6 -12   4          2.58          0.92         3.22 o
   7 -12   4         16.52         11.94         3.86 o
   8 -12   4         11.40          5.86         4.15 o
   9 -12   4          2.12          0.73         4.69 o
  10 -12   4         13.11         20.20         7.70 o
  -8 -11   4         32.73         28.00        16.98 o
  -7 -11   4         60.71         80.11        11.45 o
  -6 -11   4         17.71          6.66         4.93 o
  -5 -11   4          6.33         -2.08         4.29 o
  -4 -11   4          2.15         -0.47         3.86 o
  -3 -11   4         17.73          6.17         4.28 o
  -2 -11   4        133.90        131.03         5.66 o
  -1 -11   4          1.26          6.39         2.39 o
   0 -11   4         14.35         22.51         3.32 o
   1 -11   4        813.67        806.76        13.69 o
   2 -11   4         27.09         26.85         3.46 o
   3 -11   4        163.44        144.83         5.98 o
   4 -11   4          3.43          7.40         2.77 o
   5 -11   4         47.94         48.94         4.12 o
   6 -11   4          0.12          0.89         2.37 o
   7 -11   4          4.55          6.58         3.48 o
   8 -11   4         35.11         32.29         4.58 o
   9 -11   4          2.82          7.03         4.59 o
  10 -11   4         10.85         24.73         5.93 o
  11 -11   4         10.38         20.14         4.45 o
  -9 -10   4          1.64         -9.81         9.81 o
  -8 -10   4         10.56         -7.68         7.68 o
  -7 -10   4         10.80          1.74         8.43 o
  -6 -10   4         16.35          7.16         5.34 o
  -5 -10   4         10.96          3.01         3.38 o
  -4 -10   4          4.98          0.36         4.89 o
  -3 -10   4          7.68         10.56         2.86 o
  -2 -10   4       1052.08       1062.10        14.31 o
  -1 -10   4        713.96        666.87        12.18 o
   0 -10   4         14.89         15.43         2.27 o
   1 -10   4        322.91        297.79         8.03 o
   2 -10   4          0.85          3.87         2.21 o
   3 -10   4       1685.93       1695.55        22.09 o
   4 -10   4          0.48          4.38         2.15 o
   5 -10   4         45.56         42.84         3.70 o
   6 -10   4         12.64          9.63         2.68 o
   7 -10   4         68.84         76.08         4.93 o
   8 -10   4          6.59          5.72         3.61 o
   9 -10   4         34.79         31.55         6.06 o
  10 -10   4         99.13         97.87         6.51 o
  11 -10   4         32.94         46.23         5.44 o
  12 -10   4          0.37          5.07         3.74 o
 -10  -9   4          0.61          1.35         7.85 o
  -9  -9   4         23.69         16.00         4.54 o
  -8  -9   4          0.13          7.63         7.67 o
  -7  -9   4        177.17        206.15        10.92 o
  -6  -9   4         89.27         84.62         5.85 o
  -5  -9   4         27.19         27.44         3.04 o
  -4  -9   4          8.25          2.89         2.22 o
  -3  -9   4          8.87          7.70         2.42 o
  -2  -9   4          0.43          3.49         2.63 o
  -1  -9   4       1134.22       1107.23        14.13 o
   0  -9   4        515.34        499.07         8.66 o
   1  -9   4        147.56        146.67         4.29 o
   2  -9   4        762.64        766.24        11.61 o
   3  -9   4          4.86         -1.59         1.59 o
   4  -9   4          5.93          5.43         2.15 o
   5  -9   4         56.61         57.46         3.66 o
   6  -9   4        116.39         91.28         4.62 o
   7  -9   4        190.59        165.69         5.77 o
   8  -9   4         88.32         93.72         4.93 o
   9  -9   4        118.65        107.45         6.98 o
  10  -9   4          1.07          1.25         3.11 o
  11  -9   4         30.75         34.08         5.63 o
  12  -9   4          6.79         12.85         5.25 o
 -11  -8   4          1.69         12.28        13.20 o
 -10  -8   4         43.98         54.61         7.68 o
  -9  -8   4         14.18         21.03         6.16 o
  -8  -8   4        117.01        110.58         7.33 o
  -7  -8   4          6.57          8.17         3.55 o
  -6  -8   4        172.04        186.55         6.80 o
  -5  -8   4        424.91        414.90         7.80 o
  -4  -8   4        181.17        184.90         4.83 o
  -3  -8   4         14.90         14.32         1.69 o
  -2  -8   4        323.87        329.04         5.21 o
  -1  -8   4         14.60          7.69         1.78 o
   0  -8   4          5.90          9.01         1.57 o
   1  -8   4         21.86         29.76         2.13 o
   2  -8   4         50.55         50.24         2.55 o
   3  -8   4         34.54         30.14         2.17 o
   4  -8   4        248.35        229.79         4.86 o
   5  -8   4        143.46        143.21         4.72 o
   6  -8   4        620.08        621.91        10.50 o
   7  -8   4        414.43        404.76         8.27 o
   8  -8   4        123.18        133.46         5.15 o
   9  -8   4         31.63         36.12         3.54 o
  10  -8   4          9.57          9.39         3.03 o
  11  -8   4         20.47         27.99         4.55 o
  12  -8   4          3.25          8.47         5.02 o
 -11  -7   4          0.02          7.40         5.97 o
 -10  -7   4          1.63         -3.35         5.07 o
  -9  -7   4          0.35          4.68         5.11 o
  -8  -7   4          0.05          1.70         4.05 o
  -7  -7   4         13.37          5.92         3.42 o
  -6  -7   4          0.14         -1.94         1.94 o
  -5  -7   4         23.37         19.34         2.34 o
  -4  -7   4        138.64        151.71         4.25 o
  -3  -7   4        268.14        251.62         5.54 o
  -2  -7   4         66.61         62.35         2.61 o
  -1  -7   4       1630.12       1733.53        18.42 o
   0  -7   4         87.24        113.65         2.76 o
   1  -7   4       1398.75       1524.56        17.43 o
   2  -7   4        316.69        303.72         5.22 o
   3  -7   4         27.28         23.15         1.43 o
   4  -7   4        223.87        201.39         3.92 o
   5  -7   4         60.83         46.54         2.41 o
   6  -7   4         98.68         99.91         3.47 o
   7  -7   4         53.66         45.59         2.94 o
   8  -7   4         47.22         38.85         2.88 o
   9  -7   4        272.34        302.72         8.32 o
  10  -7   4         15.38         17.18         2.94 o
  11  -7   4          2.26          3.21         3.49 o
  12  -7   4          1.28          5.42         3.81 o
  13  -7   4          3.35         12.60         5.25 o
 -12  -6   4         14.26         15.44         8.25 o
 -11  -6   4          1.51         12.74         6.94 o
 -10  -6   4         22.38         34.05         5.14 o
  -9  -6   4         16.46         21.32         4.16 o
  -8  -6   4         49.08         45.50         4.37 o
  -7  -6   4          8.09          4.92         3.11 o
  -6  -6   4        107.65        110.08         4.13 o
  -5  -6   4         42.79         54.32         3.01 o
  -4  -6   4        120.97        133.09         3.64 o
  -3  -6   4       2189.49       2333.46        24.06 o
  -2  -6   4        565.44        551.80         6.78 o
  -1  -6   4        229.87        162.43         3.16 o
   0  -6   4       2045.45       2233.29        22.63 o
   1  -6   4         61.80         61.01         1.85 o
   2  -6   4       2178.05       2247.70        22.82 o
   3  -6   4       3236.37       3450.07        34.17 o
   4  -6   4        166.18        151.08         3.25 o
   5  -6   4        447.58        445.48         6.57 o
   6  -6   4          1.84         -0.33         1.20 o
   7  -6   4         43.18         40.43         2.13 o
   8  -6   4        481.53        496.80         7.34 o
   9  -6   4         26.23         24.21         2.85 o
  10  -6   4          3.60          6.58         2.80 o
  11  -6   4         27.39         22.98         3.68 o
  12  -6   4          0.04          5.70         6.13 o
  13  -6   4          2.74          5.33         4.80 o
 -12  -5   4         10.77          8.38         4.68 o
 -11  -5   4         22.33         25.63         4.99 o
 -10  -5   4          0.53          0.72         3.61 o
  -9  -5   4         61.03         68.89         5.24 o
  -8  -5   4        124.37        130.31         6.27 o
  -7  -5   4         50.53         46.87         3.37 o
  -6  -5   4        147.32        147.34         4.31 o
  -5  -5   4        254.62        251.57         6.76 o
  -4  -5   4        213.55        220.56         3.87 o
  -3  -5   4        776.19        732.22         8.82 o
  -2  -5   4       1001.64       1146.17        12.51 o
  -1  -5   4          0.02          1.37         0.71 o
   0  -5   4        408.91        515.73         6.31 o
   1  -5   4         96.07         72.88         1.78 o
   2  -5   4       1267.80       1288.59        13.65 o
   3  -5   4         92.99         85.38         2.14 o
   4  -5   4        483.72        442.97         5.69 o
   5  -5   4          1.69          0.76         1.00 o
   6  -5   4        132.91        112.41         2.73 o
   7  -5   4         92.86         92.80         2.87 o
   8  -5   4         72.12         64.86         2.80 o
   9  -5   4          0.03         -1.21         1.60 o
  10  -5   4          3.74          1.41         2.41 o
  11  -5   4         31.17         27.79         5.82 o
  12  -5   4         13.34          9.29         4.51 o
  13  -5   4          0.00          8.37         5.39 o
 -12  -4   4          0.30          9.88         5.49 o
 -11  -4   4          0.13         -3.37         4.18 o
 -10  -4   4          3.33          4.08         3.60 o
  -9  -4   4        174.14        158.35         6.92 o
  -8  -4   4         52.62         59.96         4.53 o
  -7  -4   4        205.44        203.59         5.42 o
  -6  -4   4        189.67        183.57         4.41 o
  -5  -4   4        101.64         87.36         3.27 o
  -4  -4   4        420.40        425.03         5.73 o
  -3  -4   4        256.43        271.31         4.25 o
  -2  -4   4       1356.89       1348.25        13.50 o
  -1  -4   4       4509.11       4623.33        46.58 o
   0  -4   4        669.03        640.03         7.24 o
   1  -4   4        709.24        756.92         8.32 o
   2  -4   4       1252.85       1240.57        12.43 o
   3  -4   4         89.80         52.39         2.00 o
   4  -4   4        529.70        558.12         7.11 o
   5  -4   4        225.10        222.87         3.51 o
   6  -4   4         65.35         58.06         2.15 o
   7  -4   4         86.33         82.55         2.67 o
   8  -4   4        121.73        112.84         3.25 o
   9  -4   4          5.13          3.52         2.34 o
  10  -4   4          1.59         -2.26         2.26 o
  11  -4   4          0.26         -2.49         3.41 o
  12  -4   4          3.29          0.00         3.58 o
  13  -4   4          4.22         10.43         5.70 o
 -13  -3   4          0.21         -1.06         4.93 o
 -12  -3   4          0.27          2.80         4.74 o
 -11  -3   4         17.60         13.77         3.92 o
 -10  -3   4         13.15         11.08         3.41 o
  -9  -3   4        108.51        109.40         5.83 o
  -8  -3   4         55.38         53.94         3.61 o
  -7  -3   4          0.32          2.02         1.67 o
  -6  -3   4         23.33         19.90         2.07 o
  -5  -3   4        722.04        746.98         9.77 o
  -4  -3   4        741.17        750.21         8.74 o
  -3  -3   4       1962.02       1940.70        18.70 o
  -2  -3   4       1938.79       2160.42        21.37 o
  -1  -3   4        388.36        437.99         5.22 o
   0  -3   4        103.88        102.07         2.02 o
   1  -3   4       1955.53       1983.16        20.69 o
   2  -3   4        100.48         90.97         1.56 o
   3  -3   4        160.54        162.35         2.70 o
   4  -3   4        645.61        709.39         7.36 o
   5  -3   4        381.12        362.84         4.67 o
   6  -3   4        101.11        104.63         2.76 o
   7  -3   4        177.94        192.44         3.94 o
   8  -3   4          3.07          0.78         1.85 o
   9  -3   4          7.44          3.76         2.29 o
  10  -3   4        121.87        104.29         6.15 o
  11  -3   4          0.82          4.20         3.23 o
  12  -3   4          3.24          7.89         5.28 o
  13  -3   4          0.11         -1.68         5.72 o
 -13  -2   4         15.95         20.26         5.48 o
 -12  -2   4         23.62         12.76         4.63 o
 -11  -2   4          1.71          1.98         3.25 o
 -10  -2   4          9.82          1.07         3.18 o
  -9  -2   4         14.93         20.88         3.62 o
  -8  -2   4        228.62        211.96         5.78 o
  -7  -2   4        495.22        500.15         7.77 o
  -6  -2   4        353.80        381.37         5.43 o
  -5  -2   4       1033.53       1033.77        12.07 o
  -4  -2   4        249.24        249.29         3.55 o
  -3  -2   4        177.64        168.07         2.56 o
  -2  -2   4        673.85        714.12         7.41 o
  -1  -2   4       3979.01       4041.28        38.33 o
   0  -2   4         21.68         16.62         1.00 o
   1  -2   4          1.13          0.43         0.88 o
   2  -2   4       2087.05       2103.45        20.67 o
   3  -2   4       4165.89       4005.35        35.15 o
   4  -2   4         95.15         72.91         2.30 o
   5  -2   4       1562.80       1537.13        15.75 o
   6  -2   4          5.94          3.52         1.25 o
   7  -2   4        241.74        268.20         4.90 o
   8  -2   4         22.86         15.56         2.67 o
   9  -2   4         47.63         49.01         3.74 o
  10  -2   4          5.19          0.71         2.68 o
  11  -2   4         58.38         59.22         5.22 o
  12  -2   4         11.78          3.60         4.11 o
  13  -2   4          7.74         14.46         5.86 o
 -13  -1   4          7.18         18.57         4.85 o
 -12  -1   4         60.11         54.72         5.55 o
 -11  -1   4          3.98          5.65         2.97 o
 -10  -1   4          7.94          5.74         3.06 o
  -9  -1   4        133.10        120.47         5.07 o
  -8  -1   4         77.72         64.62         3.56 o
  -7  -1   4          0.49         -1.26         1.27 o
  -6  -1   4       1056.55       1060.18        12.14 o
  -5  -1   4        397.72        401.67         5.22 o
  -4  -1   4       1612.18       1594.69        15.62 o
  -3  -1   4         25.08         30.85         1.66 o
  -2  -1   4        526.74        508.04         6.03 o
  -1  -1   4        296.55        322.72         3.38 o
   0  -1   4       9920.73       9863.60        92.17 o
   1  -1   4      19617.81      20076.64       422.63 o
   2  -1   4      17778.56      17992.09       189.41 o
   3  -1   4        499.70        520.91         5.93 o
   4  -1   4        101.65        118.09         2.88 o
   5  -1   4       1647.74       1788.68        21.04 o
   6  -1   4       2183.76       2228.88        23.29 o
   7  -1   4          1.20         -1.22         1.22 o
   8  -1   4          1.14          0.71         1.68 o
   9  -1   4         52.74         52.95         3.99 o
  10  -1   4          0.01          1.13         3.55 o
  11  -1   4          4.81          0.44         3.41 o
  12  -1   4          2.16          1.71         4.43 o
  13  -1   4          0.00         12.15         5.62 o
 -13   0   4          0.19          7.29         4.55 o
 -12   0   4          2.33          7.18         4.15 o
 -11   0   4          5.86          5.02         3.00 o
 -10   0   4         11.73          8.90         2.73 o
  -9   0   4        261.82        267.37         6.48 o
  -8   0   4        320.87        286.65         6.35 o
  -7   0   4         94.96         70.93         2.62 o
  -6   0   4          2.98          9.66         1.63 o
  -5   0   4       1062.36       1074.76        11.33 o
  -4   0   4       1381.97       1432.80        13.45 o
  -3   0   4       3813.68       3999.43        36.40 o
  -2   0   4       5149.29       5203.22        46.67 o
  -1   0   4       4047.34       4030.64        36.12 o
   0   0   4       1977.97       1987.24        18.22 o
   1   0   4      15245.45      15746.43       279.76 o
   2   0   4       4116.28       3887.07        32.64 o
   3   0   4        317.69        292.78         3.78 o
   4   0   4       2523.78       2594.60        25.86 o
   5   0   4       2452.53       2481.80        25.22 o
   6   0   4        111.12         87.39         3.12 o
   7   0   4         76.01         83.03         4.67 o
   8   0   4        436.07        460.06         8.76 o
   9   0   4         67.34         57.78         4.42 o
  10   0   4          4.27          5.80         3.38 o
  11   0   4          0.04          2.49         4.66 o
  12   0   4          0.57          5.48         4.91 o
  13   0   4          4.53          9.41         5.36 o
 -13   1   4         10.25         15.75         4.91 o
 -12   1   4          1.35          4.77         3.67 o
 -11   1   4         16.38         27.68         4.03 o
 -10   1   4          0.21          0.84         2.18 o
  -9   1   4         12.76          5.59         2.33 o
  -8   1   4        258.57        236.85         4.82 o
  -7   1   4        955.82        966.16        10.94 o
  -6   1   4          0.37          0.12         0.89 o
  -5   1   4        914.09       1012.68        10.31 o
  -4   1   4       1697.24       1646.22        15.32 o
  -3   1   4        681.50        639.97         6.39 o
  -2   1   4          3.24          4.91         0.70 o
  -1   1   4       2132.26       2172.83        19.79 o
   0   1   4        181.51        185.77         2.25 o
   1   1   4        247.30        265.48         3.20 o
   2   1   4        115.38        132.33         2.13 o
   3   1   4       2882.39       3136.29        29.41 o
   4   1   4       1726.50       1835.22        27.48 o
   5   1   4        939.50        951.20        12.47 o
   6   1   4        293.75        315.99         6.05 o
   7   1   4         38.81         48.65         2.85 o
   8   1   4        117.07        105.74         4.68 o
   9   1   4          3.68         10.64         2.98 o
  10   1   4          7.75          3.87         3.42 o
  11   1   4          0.10          8.41         4.70 o
  12   1   4         18.82         22.70         5.55 o
  13   1   4          0.42         13.45         6.41 o
 -14   2   4          0.69         -3.86        10.55 o
 -13   2   4         13.08         21.22         5.58 o
 -12   2   4          3.97         17.18         4.38 o
 -11   2   4         35.12         32.32         4.42 o
 -10   2   4        152.13        157.36         5.51 o
  -9   2   4        118.53        107.32         4.63 o
  -8   2   4       1004.49       1004.03        11.76 o
  -7   2   4         52.03         44.12         2.06 o
  -6   2   4        786.31        831.45         8.75 o
  -5   2   4         36.58         47.22         1.67 o
  -4   2   4        426.37        470.41         5.29 o
  -3   2   4        781.81        885.41         8.54 o
  -2   2   4        113.10        112.06         1.74 o
  -1   2   4       3870.70       3992.16        36.03 o
   0   2   4         13.81         18.69         0.98 o
   1   2   4       1875.36       1761.88        17.50 o
   2   2   4       2961.75       3214.50        31.19 o
   3   2   4         50.88         45.25         1.95 o
   4   2   4       7396.86       7650.99        95.25 o
   5   2   4         93.61        109.21         3.18 o
   6   2   4          5.39          6.65         1.92 o
   7   2   4        127.56        137.00         5.33 o
   8   2   4         77.98         92.10         4.50 o
   9   2   4        110.60         89.05         5.48 o
  10   2   4         76.28         85.05         6.37 o
  11   2   4          1.17          1.66         4.15 o
  12   2   4          7.78          9.15         4.90 o
 -13   3   4         31.78         44.77         6.25 o
 -12   3   4          0.52          6.63         3.67 o
 -11   3   4         15.23         21.57         4.66 o
 -10   3   4          7.47          7.90         2.58 o
  -9   3   4          1.78         -0.81         1.65 o
  -8   3   4        878.79        898.66         9.68 o
  -7   3   4        304.05        308.32         4.70 o
  -6   3   4        225.31        245.33         3.68 o
  -5   3   4          9.98          6.00         0.92 o
  -4   3   4        332.27        410.93         4.87 o
  -3   3   4       6883.51       6917.57        62.25 o
  -2   3   4         50.17         55.23         1.37 o
  -1   3   4          0.93          3.66         1.11 o
   0   3   4        164.89        167.38         4.08 o
   1   3   4        240.95        225.63         3.38 o
   2   3   4        829.87        817.17         8.67 o
   3   3   4        800.06        831.95         9.52 o
   4   3   4          0.76         -0.64         1.16 o
   5   3   4        512.85        525.22         7.85 o
   6   3   4         32.31         42.67         2.90 o
   7   3   4         44.83         42.95         3.41 o
   8   3   4          1.07          1.75         2.23 o
   9   3   4         20.86         17.69         3.52 o
  10   3   4          1.77          2.26         3.60 o
  11   3   4         33.02         17.56         5.66 o
  12   3   4          3.66          7.65         5.66 o
 -13   4   4          2.71          8.04         3.66 o
 -12   4   4          0.01          5.75         3.63 o
 -11   4   4         23.07         31.37         3.98 o
 -10   4   4          3.31          8.63         2.86 o
  -9   4   4         35.38         31.03         2.24 o
  -8   4   4         69.41         58.43         2.63 o
  -7   4   4         11.05          7.73         1.40 o
  -6   4   4        716.80        787.52         8.19 o
  -5   4   4       1250.14       1234.18        11.86 o
  -4   4   4        115.14        116.07         2.37 o
  -3   4   4       2062.31       2397.80        22.69 o
  -2   4   4        217.53        229.18         3.55 o
  -1   4   4        386.89        445.18         6.99 o
   0   4   4       1319.14       1244.21        12.43 o
   1   4   4       1182.12       1240.68        12.02 o
   2   4   4        937.12        927.49         9.90 o
   3   4   4         11.08          5.82         1.10 o
   4   4   4        176.96        187.99         3.48 o
   5   4   4         18.14         15.80         1.87 o
   6   4   4          9.20          6.00         2.02 o
   7   4   4         18.05         25.75         3.08 o
   8   4   4         32.77         33.78         3.62 o
   9   4   4         25.12         22.89         4.13 o
  10   4   4          0.59         -0.18         3.87 o
  11   4   4          0.74          8.48         4.92 o
  12   4   4          6.39          6.47         6.28 o
 -13   5   4         16.08         31.45         4.56 o
 -12   5   4          2.29          7.06         3.37 o
 -11   5   4          0.03          3.20         2.66 o
 -10   5   4          0.79          3.83         2.14 o
  -9   5   4        275.96        274.54         6.16 o
  -8   5   4         53.00         50.87         2.35 o
  -7   5   4         37.53         30.62         1.97 o
  -6   5   4         10.96         12.83         1.27 o
  -5   5   4         37.92         36.79         1.86 o
  -4   5   4          0.67          2.65         0.91 o
  -3   5   4         62.99         34.53         1.81 o
  -2   5   4         35.52         67.55         2.51 o
  -1   5   4        262.98        320.04         4.98 o
   0   5   4        443.96        466.87         5.80 o
   1   5   4          0.33         -0.54         0.77 o
   2   5   4        226.22        248.13         4.20 o
   3   5   4        454.60        425.99         6.12 o
   4   5   4         33.89         32.10         2.27 o
   5   5   4         20.03         21.61         2.49 o
   6   5   4          1.88          0.60         2.03 o
   7   5   4         48.10         49.83         3.86 o
   8   5   4         52.60         51.57         4.36 o
   9   5   4          4.56          6.79         4.34 o
  10   5   4          8.02         19.94         5.52 o
  11   5   4          0.27          5.47         6.07 o
 -13   6   4          1.28          0.66         3.91 o
 -12   6   4         25.33         30.18         3.79 o
 -11   6   4          0.02          5.26         3.00 o
 -10   6   4        217.86        227.85         6.69 o
  -9   6   4        303.14        327.68         7.35 o
  -8   6   4        402.15        385.28         7.56 o
  -7   6   4         25.53         23.60         2.06 o
  -6   6   4          1.34         -0.10         1.31 o
  -5   6   4        166.16        149.92         3.26 o
  -4   6   4        426.80        399.81         5.42 o
  -3   6   4        730.81        761.87         9.78 o
  -2   6   4        359.57        342.15         5.21 o
  -1   6   4        878.01        954.69        10.81 o
   0   6   4        364.40        339.44         5.11 o
   1   6   4        425.03        453.54         6.34 o
   2   6   4        193.76        196.25         4.15 o
   3   6   4         72.78         79.68         2.96 o
   4   6   4          8.56          9.08         1.83 o
   5   6   4         23.09         22.19         2.75 o
   6   6   4          1.01          0.58         2.46 o
   7   6   4         28.13         22.52         3.22 o
   8   6   4          2.94          0.22         3.28 o
   9   6   4         24.70         21.33         5.40 o
  10   6   4          5.17         14.19         5.89 o
  11   6   4          0.89          0.12         5.40 o
 -13   7   4          1.82          3.74         6.05 o
 -12   7   4          0.45         -3.20         3.20 o
 -11   7   4         34.98         31.78         3.66 o
 -10   7   4         87.91         92.58         6.01 o
  -9   7   4          0.00         -1.66         2.12 o
  -8   7   4        108.35        103.55         4.60 o
  -7   7   4          0.30         -1.61         1.61 o
  -6   7   4        171.51        162.32         4.38 o
  -5   7   4        403.18        362.68         6.33 o
  -4   7   4        197.96        167.62         4.07 o
  -3   7   4        601.98        573.12         9.52 o
  -2   7   4        172.48        162.41         3.78 o
  -1   7   4       1364.94       1426.96        16.65 o
   0   7   4         30.27         40.91         2.21 o
   1   7   4       1367.99       1316.27        15.69 o
   2   7   4        223.62        216.39         4.71 o
   3   7   4        197.13        188.72         4.49 o
   4   7   4         37.31         33.90         3.39 o
   5   7   4        170.12        166.55         6.09 o
   6   7   4          8.98          0.86         2.77 o
   7   7   4         11.75          8.74         3.32 o
   8   7   4          3.03         -2.53         4.02 o
   9   7   4          1.38         -2.28         4.39 o
  10   7   4          5.00         -1.87         7.10 o
 -12   8   4          1.77         10.35         3.38 o
 -11   8   4          3.04         11.03         3.43 o
 -10   8   4         18.16         21.01         3.25 o
  -9   8   4         11.66         14.97         3.07 o
  -8   8   4        130.84        130.64         5.89 o
  -7   8   4          8.07         -0.07         2.42 o
  -6   8   4        149.93        147.58         4.96 o
  -5   8   4         59.71         45.30         3.09 o
  -4   8   4        620.28        566.40         9.22 o
  -3   8   4        305.48        275.94         5.82 o
  -2   8   4        198.28        186.70         4.82 o
  -1   8   4        151.22        157.00         4.06 o
   0   8   4        178.27        206.18         4.72 o
   1   8   4         64.73         61.49         3.37 o
   2   8   4        443.95        414.22         7.25 o
   3   8   4        272.61        270.29         6.40 o
   4   8   4         27.03         25.17         3.39 o
   5   8   4         13.69          8.45         3.25 o
   6   8   4         21.54         11.83         3.42 o
   7   8   4         14.39         11.91         4.46 o
   8   8   4          7.32          9.53         4.27 o
   9   8   4         23.18         28.95         5.92 o
  10   8   4          0.87         15.51        10.32 o
 -12   9   4          6.63          4.57         4.12 o
 -11   9   4         71.32         77.39         6.38 o
 -10   9   4          1.09          1.72         3.07 o
  -9   9   4          3.73         -0.76         3.47 o
  -8   9   4          0.01         -2.33         2.58 o
  -7   9   4         24.34         23.16         3.75 o
  -6   9   4        495.16        485.63        10.75 o
  -5   9   4        137.41        130.82         4.77 o
  -4   9   4        419.49        371.04         7.37 o
  -3   9   4         16.62         12.93         2.54 o
  -2   9   4         85.22         95.53         4.26 o
  -1   9   4        369.63        363.91         7.29 o
   0   9   4        713.39        680.46        11.54 o
   1   9   4          2.80          2.54         2.37 o
   2   9   4          0.06         -2.48         2.48 o
   3   9   4          2.44          1.33         5.26 o
   4   9   4         60.87         54.72         4.72 o
   5   9   4          2.30         -0.84         3.26 o
   6   9   4         20.82         33.04         4.62 o
   7   9   4         31.60         29.28         4.60 o
   8   9   4          2.13         -4.95         4.95 o
   9   9   4          2.96         -0.92         8.48 o
 -11  10   4          9.79         12.82         4.79 o
 -10  10   4         15.44         24.70         5.05 o
  -9  10   4         23.74         32.25         4.28 o
  -8  10   4         23.45         18.58         3.64 o
  -7  10   4        131.40        131.05         6.59 o
  -6  10   4          3.83          2.15         2.87 o
  -5  10   4        528.27        519.93        14.13 o
  -4  10   4         30.52         36.27         3.14 o
  -3  10   4         13.70         11.49         2.51 o
  -2  10   4        214.93        210.60         5.89 o
  -1  10   4         66.05         56.38         4.01 o
   0  10   4        700.06        678.34        12.07 o
   1  10   4         91.48         80.07         4.57 o
   2  10   4        183.37        187.15         7.02 o
   3  10   4        116.34        104.51         6.89 o
   4  10   4         13.39         21.83         5.27 o
   5  10   4         29.33         27.70         5.19 o
   6  10   4         21.56         24.16         7.22 o
   7  10   4         19.79          7.61         5.27 o
   8  10   4         12.99          8.37         7.28 o
 -11  11   4          0.53         -4.71         5.07 o
 -10  11   4          0.29         -0.56         3.18 o
  -9  11   4         36.93         41.21         5.45 o
  -8  11   4         35.03         30.87         5.17 o
  -7  11   4          4.91          2.98         4.00 o
  -6  11   4         21.53         34.20         3.98 o
  -5  11   4        323.33        338.12         9.29 o
  -4  11   4         42.90         42.63         3.70 o
  -3  11   4         62.48         55.62         3.72 o
  -2  11   4        112.98        132.04         5.82 o
  -1  11   4          2.99         -2.13         2.13 o
   0  11   4        104.94         91.81         4.96 o
   1  11   4          3.61          3.55         2.86 o
   2  11   4         45.03         40.14         5.81 o
   3  11   4         26.69         28.35         8.17 o
   4  11   4          0.09          5.02         4.03 o
   5  11   4         40.27         35.96         6.99 o
   6  11   4         63.35         75.20         9.44 o
   7  11   4          2.52         -1.82         6.19 o
 -10  12   4          0.04         -0.98         4.42 o
  -9  12   4          8.56          2.65         4.94 o
  -8  12   4          0.13          1.94         3.54 o
  -7  12   4         19.61         22.70         5.08 o
  -6  12   4          5.02         -2.23         2.91 o
  -5  12   4         92.40         89.22         5.90 o
  -4  12   4        123.69        138.17         7.01 o
  -3  12   4         15.07         11.78         3.33 o
  -2  12   4         22.24         12.81         2.85 o
  -1  12   4         19.26         23.49         3.29 o
   0  12   4         73.85         71.07         4.90 o
   1  12   4         17.86         26.31         4.91 o
   2  12   4          1.40         -6.76         6.76 o
   3  12   4         36.03         43.28         6.98 o
   4  12   4         40.10         53.59         6.87 o
   5  12   4         21.27         34.52         6.11 o
   6  12   4         56.88         55.28         7.07 o
  -9  13   4          4.08          5.87         5.13 o
  -8  13   4          1.34          4.98         4.52 o
  -7  13   4         12.53         21.09         7.03 o
  -6  13   4        132.91        120.18         8.07 o
  -5  13   4          0.01          0.09         3.18 o
  -4  13   4          3.65          1.85         3.51 o
  -3  13   4          2.23         -0.07         3.77 o
  -2  13   4          2.39          3.11         3.55 o
  -1  13   4          7.72          4.65         3.47 o
   0  13   4          3.85         -3.51         3.61 o
   1  13   4         22.88         12.23         4.65 o
   2  13   4          2.81          0.75         5.58 o
   3  13   4        110.32        112.48         8.93 o
   4  13   4         20.77         12.64         9.41 o
   5  13   4         18.52          3.79        12.68 o
  -7  14   4          5.32         16.53         5.90 o
  -6  14   4         16.75         22.97         5.34 o
  -5  14   4         15.20          8.58         4.93 o
  -4  14   4         18.61         10.27         5.36 o
  -3  14   4          3.30          1.11         5.91 o
  -2  14   4          1.91          2.97         3.96 o
  -1  14   4          0.01          2.06         3.12 o
   0  14   4         17.53         19.51         7.25 o
   1  14   4          5.43          4.09         4.52 o
   2  14   4         10.55          2.43         5.09 o
   3  14   4          2.53         -6.22         9.32 o
  -5  15   4         14.64         27.99        11.23 o
  -4  15   4         34.44         30.86         7.22 o
  -3  15   4          0.22         -3.13         4.47 o
  -2  15   4          0.07          2.04         4.34 o
  -1  15   4         69.19         87.52        11.59 o
   0  15   4          4.50         10.86         5.17 o
   0 -16   5          2.19          1.39         5.19 o
   1 -16   5          5.83         11.63         5.92 o
   2 -16   5         94.54        102.50         7.39 o
   3 -16   5         33.43         39.16         6.34 o
   4 -16   5          8.62          4.75         7.04 o
  -3 -15   5         22.13         30.16        10.76 o
  -2 -15   5         21.81         35.09         7.64 o
  -1 -15   5         59.37         69.24         7.82 o
   0 -15   5         42.65         55.10         6.77 o
   1 -15   5         34.23         52.54         8.55 o
   2 -15   5         72.74         75.22         7.30 o
   3 -15   5         13.15         15.65         4.21 o
   4 -15   5         49.14         43.14         5.01 o
   5 -15   5         21.42         26.58         6.69 o
   6 -15   5         14.92         19.49         7.20 o
   7 -15   5          0.76          0.02        12.30 o
  -5 -14   5          0.45        -18.52        21.26 o
  -4 -14   5          1.24         -5.32         5.32 o
  -3 -14   5         14.77          6.28         5.26 o
  -2 -14   5        122.04        138.57         9.35 o
  -1 -14   5         21.72         18.21         9.55 o
   0 -14   5         23.35         20.03         5.10 o
   1 -14   5         47.06         43.56         4.86 o
   2 -14   5          6.81         10.86         3.57 o
   3 -14   5          8.63         14.27         3.87 o
   4 -14   5         23.25         29.94         4.68 o
   5 -14   5         40.59         40.05         4.78 o
   6 -14   5         46.20         39.84         4.95 o
   7 -14   5          0.53          3.84         4.09 o
   8 -14   5          5.24         14.21         7.28 o
  -6 -13   5          0.51         -4.26        12.87 o
  -5 -13   5          0.27         -0.71        13.29 o
  -4 -13   5         40.16         25.10         9.83 o
  -3 -13   5          5.71          5.67         4.49 o
  -2 -13   5          5.48          0.80         4.50 o
  -1 -13   5         23.15         15.87         6.10 o
   0 -13   5         20.43         16.38         3.48 o
   1 -13   5         16.17         13.53         3.61 o
   2 -13   5         19.70         14.73         3.87 o
   3 -13   5         18.11         20.01         3.47 o
   4 -13   5         46.05         48.32         4.83 o
   5 -13   5         46.69         54.72         5.35 o
   6 -13   5          0.20         -3.18         3.18 o
   7 -13   5         15.09         16.36         4.26 o
   8 -13   5         10.11          8.70         4.29 o
   9 -13   5          7.74         11.21         4.60 o
  -7 -12   5         49.30         61.76         7.64 o
  -6 -12   5        105.84         97.17         8.54 o
  -5 -12   5         19.07          8.40         6.04 o
  -4 -12   5         39.95         40.63         5.39 o
  -3 -12   5         12.95          9.00         3.87 o
  -2 -12   5         11.05         14.58         4.08 o
  -1 -12   5        237.80        255.12         8.70 o
   0 -12   5         79.65         72.43         4.81 o
   1 -12   5          6.26          1.63         2.81 o
   2 -12   5          0.61          6.36         2.54 o
   3 -12   5        806.70        801.13        14.51 o
   4 -12   5        329.86        317.63         8.95 o
   5 -12   5          5.54         11.03         3.31 o
   6 -12   5         17.73         16.10         4.11 o
   7 -12   5          5.98          6.05         3.82 o
   8 -12   5          4.53          1.29         3.77 o
   9 -12   5          0.01         -4.77         7.22 o
  10 -12   5          0.10          4.13         4.69 o
  -8 -11   5         15.00          7.53        16.55 o
  -7 -11   5         41.32         43.96         7.73 o
  -6 -11   5         16.21          7.42        10.22 o
  -5 -11   5         10.40         -2.54        10.76 o
  -4 -11   5        117.94        126.16         6.38 o
  -3 -11   5          6.46          4.69         3.12 o
  -2 -11   5          4.47          0.97         2.57 o
  -1 -11   5          7.16          8.74         2.52 o
   0 -11   5        472.06        439.10         8.78 o
   1 -11   5        615.37        582.57        10.29 o
   2 -11   5        323.65        317.04         7.34 o
   3 -11   5         60.67         47.35         3.99 o
   4 -11   5          0.88          4.72         2.79 o
   5 -11   5        218.27        217.75         6.89 o
   6 -11   5          4.43          0.71         3.02 o
   7 -11   5          0.07          2.02         3.47 o
   8 -11   5          0.00         -2.24         3.72 o
   9 -11   5         29.41         21.86         4.62 o
  10 -11   5          1.75          3.16         3.49 o
  11 -11   5          0.04          6.64         4.57 o
  -9 -10   5          7.01          2.10         9.17 o
  -8 -10   5          7.27         -7.46         7.46 o
  -7 -10   5          8.60         -0.51         8.71 o
  -6 -10   5         52.51         48.52        10.69 o
  -5 -10   5         64.63         60.51         6.47 o
  -4 -10   5          3.05         -2.79         2.79 o
  -3 -10   5          2.88          2.28         2.78 o
  -2 -10   5        127.40        123.23         4.37 o
  -1 -10   5         61.16         74.54         3.63 o
   0 -10   5          0.79          1.10         1.95 o
   1 -10   5        324.54        273.65         7.38 o
   2 -10   5        475.03        431.90         8.34 o
   3 -10   5        270.82        280.75         6.67 o
   4 -10   5        153.80        145.49         5.44 o
   5 -10   5          0.48          1.66         2.28 o
   6 -10   5        342.59        342.56         8.61 o
   7 -10   5          0.50          0.36         2.59 o
   8 -10   5         83.56         80.96         6.22 o
   9 -10   5         16.01         20.76         4.52 o
  10 -10   5          0.43          7.37         4.31 o
  11 -10   5          3.02          8.14         4.38 o
 -10  -9   5          9.69         16.62         5.98 o
  -9  -9   5          0.03          0.41         7.06 o
  -8  -9   5         88.88        104.43         7.59 o
  -7  -9   5        141.79        156.09         7.44 o
  -6  -9   5         23.16         23.11         4.02 o
  -5  -9   5          2.49         -1.93         2.27 o
  -4  -9   5        204.51        184.07         5.22 o
  -3  -9   5        143.68        137.16         5.76 o
  -2  -9   5        445.99        457.56         7.60 o
  -1  -9   5        634.08        594.54         9.01 o
   0  -9   5        397.47        368.26         6.60 o
   1  -9   5        504.73        526.99         8.20 o
   2  -9   5         33.02         38.85         3.02 o
   3  -9   5         60.10         45.27         3.18 o
   4  -9   5        168.13        153.67         5.07 o
   5  -9   5        172.80        153.05         5.10 o
   6  -9   5         93.32         77.90         4.33 o
   7  -9   5         39.86         32.79         3.42 o
   8  -9   5         64.84         59.45         4.36 o
   9  -9   5          2.06          6.92         3.21 o
  10  -9   5          0.04          1.41         3.00 o
  11  -9   5          7.12         16.88         8.65 o
  12  -9   5          0.03          4.48         3.68 o
 -11  -8   5         29.61         30.39         6.12 o
 -10  -8   5          5.79         15.66         5.56 o
  -9  -8   5        252.96        334.96        13.65 o
  -8  -8   5          4.98          9.13         5.56 o
  -7  -8   5          1.01         -3.20         3.83 o
  -6  -8   5         14.23          5.97         2.72 o
  -5  -8   5        205.70        204.04         5.97 o
  -4  -8   5         10.34          8.60         2.03 o
  -3  -8   5        112.93        121.15         3.61 o
  -2  -8   5        510.99        523.70         9.57 o
  -1  -8   5         38.63         49.83         2.45 o
   0  -8   5       1115.18       1062.48        13.28 o
   1  -8   5       1161.99       1224.08        14.86 o
   2  -8   5        136.81        116.62         3.41 o
   3  -8   5         90.48         75.01         3.59 o
   4  -8   5         48.53         37.84         2.83 o
   5  -8   5          4.23          0.88         2.14 o
   6  -8   5         39.52         41.70         3.22 o
   7  -8   5          0.38          4.92         2.36 o
   8  -8   5          3.88         12.06         2.65 o
   9  -8   5        386.27        394.23         9.69 o
  10  -8   5          6.33         10.68         3.47 o
  11  -8   5          5.83          7.53         3.58 o
  12  -8   5         36.88         45.67         5.77 o
 -11  -7   5          1.24          6.59         6.99 o
 -10  -7   5          5.02          2.40         5.75 o
  -9  -7   5         19.35         14.47         7.71 o
  -8  -7   5        103.76        103.52         6.66 o
  -7  -7   5        250.57        260.45         8.21 o
  -6  -7   5          1.74         -2.86         2.86 o
  -5  -7   5         91.52         81.57         3.75 o
  -4  -7   5        228.35        226.99         5.05 o
  -3  -7   5         82.30         84.49         2.95 o
  -2  -7   5       1672.03       1788.87        19.06 o
  -1  -7   5        252.57        271.16         4.62 o
   0  -7   5        716.90        760.46        10.77 o
   1  -7   5        103.61         80.34         2.29 o
   2  -7   5        360.01        320.34         4.84 o
   3  -7   5         42.37         35.76         1.74 o
   4  -7   5          3.64          2.13         1.23 o
   5  -7   5        133.01        120.67         3.62 o
   6  -7   5         51.39         43.25         2.81 o
   7  -7   5        292.31        279.74         5.94 o
   8  -7   5        113.01        118.53         5.07 o
   9  -7   5          8.89         16.31         2.88 o
  10  -7   5         42.25         40.53         4.58 o
  11  -7   5         10.11         11.41         3.79 o
  12  -7   5         31.44         37.38         5.15 o
  13  -7   5         11.51         16.26         8.04 o
 -12  -6   5         11.54         19.75         8.16 o
 -11  -6   5          7.96         15.32         5.41 o
 -10  -6   5         43.37         46.16         5.47 o
  -9  -6   5          3.69          2.62         3.75 o
  -8  -6   5         16.87          9.14         3.57 o
  -7  -6   5        116.61        109.67         5.01 o
  -6  -6   5        158.99        160.78         5.09 o
  -5  -6   5         94.46         92.84         3.67 o
  -4  -6   5        116.43        104.57         3.33 o
  -3  -6   5          0.57          1.43         1.30 o
  -2  -6   5       1552.19       1802.78        19.96 o
  -1  -6   5        373.84        338.35         4.99 o
   0  -6   5         17.28         15.74         2.42 o
   1  -6   5        137.98        136.59         2.73 o
   2  -6   5          3.05          0.87         0.76 o
   3  -6   5         25.89         40.57         1.77 o
   4  -6   5        112.39        108.93         2.82 o
   5  -6   5         31.99         33.02         2.02 o
   6  -6   5        165.46        148.02         3.38 o
   7  -6   5        130.46        117.92         3.77 o
   8  -6   5         50.59         50.57         3.31 o
   9  -6   5          7.94          4.42         2.46 o
  10  -6   5         13.83          9.92         3.09 o
  11  -6   5          8.46         14.87         3.57 o
  12  -6   5          0.19         -2.54         3.86 o
  13  -6   5          3.60          7.09         4.93 o
 -12  -5   5         18.31         19.32         5.03 o
 -11  -5   5          0.69         -1.57         5.34 o
 -10  -5   5          8.55          6.34         3.74 o
  -9  -5   5        209.90        197.05         7.01 o
  -8  -5   5         85.40         92.01         5.49 o
  -7  -5   5         50.79         48.76         3.48 o
  -6  -5   5        133.45        120.58         4.33 o
  -5  -5   5        163.63        170.24         4.26 o
  -4  -5   5        657.30        719.94         8.95 o
  -3  -5   5         45.48         82.55         2.34 o
  -2  -5   5          2.77          7.45         1.13 o
  -1  -5   5       2635.98       2731.96        28.54 o
   0  -5   5       1052.35       1229.03        13.07 o
   1  -5   5       1097.96       1048.37        11.83 o
   2  -5   5         96.64         71.43         1.68 o
   3  -5   5        557.63        609.00         7.52 o
   4  -5   5          1.23         -0.55         0.81 o
   5  -5   5        695.33        704.30         8.43 o
   6  -5   5        218.17        237.98         4.31 o
   7  -5   5         27.28         26.05         2.06 o
   8  -5   5          0.11          1.15         1.85 o
   9  -5   5         15.47         12.01         2.25 o
  10  -5   5         49.49         43.07         4.37 o
  11  -5   5         11.79         18.96         4.32 o
  12  -5   5          0.37          2.28         3.65 o
  13  -5   5          0.83         12.13         4.59 o
 -12  -4   5          2.80          5.91         4.54 o
 -11  -4   5         36.79         20.35         5.38 o
 -10  -4   5          6.43          1.23         3.81 o
  -9  -4   5        120.85        112.48         6.71 o
  -8  -4   5         16.70         20.63         2.83 o
  -7  -4   5         30.15         35.50         2.94 o
  -6  -4   5        660.92        661.59         9.48 o
  -5  -4   5        178.89        173.44         3.98 o
  -4  -4   5        131.78        139.37         2.84 o
  -3  -4   5       3135.53       3409.92        33.51 o
  -2  -4   5        267.55        292.16         4.23 o
  -1  -4   5       1315.09       1352.12        14.08 o
   0  -4   5        189.98        170.49         3.18 o
   1  -4   5         51.72         54.30         1.67 o
   2  -4   5       2118.62       2200.00        23.37 o
   3  -4   5          7.33          4.69         0.68 o
   4  -4   5       3895.41       4023.30        39.44 o
   5  -4   5        119.53        107.99         2.60 o
   6  -4   5        189.39        197.94         3.62 o
   7  -4   5         62.87         54.73         2.39 o
   8  -4   5         57.48         42.46         2.69 o
   9  -4   5          4.81         -0.18         2.05 o
  10  -4   5         78.64         79.12         5.33 o
  11  -4   5          3.31         -1.17         3.40 o
  12  -4   5          0.72          4.13         4.25 o
  13  -4   5          4.98         10.29         6.23 o
 -13  -3   5          8.66         16.62         6.14 o
 -12  -3   5          1.51          0.87         4.52 o
 -11  -3   5         12.98          7.90         4.09 o
 -10  -3   5         18.39         21.10         3.98 o
  -9  -3   5         19.28         17.38         3.23 o
  -8  -3   5         19.62         24.86         2.91 o
  -7  -3   5        437.06        445.73         8.24 o
  -6  -3   5        227.49        228.51         4.65 o
  -5  -3   5        104.32        102.82         2.39 o
  -4  -3   5         29.21         42.39         1.61 o
  -3  -3   5       3132.91       3361.50        31.30 o
  -2  -3   5        765.81        710.80         8.40 o
  -1  -3   5        648.37        654.16         7.34 o
   0  -3   5        193.86        208.40         3.01 o
   1  -3   5          0.96          2.86         0.68 o
   2  -3   5       1149.62       1159.38        12.77 o
   3  -3   5        953.89       1020.21        11.11 o
   4  -3   5        305.27        296.77         4.28 o
   5  -3   5        353.08        345.41         4.74 o
   6  -3   5         54.73         71.99         3.61 o
   7  -3   5          3.42          0.35         1.12 o
   8  -3   5          1.12         -0.07         2.15 o
   9  -3   5         10.73          5.19         2.32 o
  10  -3   5         10.46          8.01         3.22 o
  11  -3   5          5.25          4.37         3.82 o
  12  -3   5          4.42          0.94         4.35 o
  13  -3   5          0.80          8.25         6.81 o
 -13  -2   5          0.17         11.53         5.40 o
 -12  -2   5         44.27         62.06         6.19 o
 -11  -2   5          7.87          9.95         3.76 o
 -10  -2   5         18.90         13.99         3.58 o
  -9  -2   5         55.82         55.53         3.82 o
  -8  -2   5        422.14        417.27        11.78 o
  -7  -2   5         57.15         59.89         3.44 o
  -6  -2   5         62.15         65.57         2.23 o
  -5  -2   5        640.52        646.17         7.95 o
  -4  -2   5        215.34        177.79         2.99 o
  -3  -2   5         20.19         16.67         1.13 o
  -2  -2   5       1680.47       1769.68        17.61 o
  -1  -2   5        239.21        225.33         3.11 o
   0  -2   5        251.52        215.86         2.64 o
   1  -2   5       1441.62       1429.55        13.70 o
   2  -2   5       1643.18       1690.52        16.96 o
   3  -2   5        677.63        608.72         6.87 o
   4  -2   5        135.68        116.29         2.63 o
   5  -2   5        871.81        836.74         9.54 o
   6  -2   5        848.86        856.51         9.68 o
   7  -2   5         24.80         23.81         1.88 o
   8  -2   5         18.23          9.69         2.38 o
   9  -2   5         29.73         17.87         2.78 o
  10  -2   5         83.39         79.09         5.45 o
  11  -2   5         21.87         26.06         4.39 o
  12  -2   5         23.51         20.75         4.99 o
  13  -2   5          1.44          7.06         5.61 o
 -13  -1   5          2.77          6.39         4.32 o
 -12  -1   5          6.07         17.16         4.65 o
 -11  -1   5          0.33          1.56         3.57 o
 -10  -1   5         75.26         74.94         5.02 o
  -9  -1   5          1.96         -0.29         1.99 o
  -8  -1   5         92.73         95.39         4.26 o
  -7  -1   5         79.53         81.39         3.65 o
  -6  -1   5          1.62          1.25         0.97 o
  -5  -1   5         17.99         21.34         1.21 o
  -4  -1   5        208.18        255.11         3.50 o
  -3  -1   5        106.09        119.91         2.40 o
  -2  -1   5       5749.88       5872.71        55.32 o
  -1  -1   5          5.46          8.49         0.68 o
   0  -1   5       6827.14       6775.51        63.53 o
   1  -1   5       2492.31       2507.75        23.14 o
   2  -1   5        642.87        705.96        10.00 o
   3  -1   5       1382.09       1365.35        13.61 o
   4  -1   5        198.74        220.90         3.44 o
   5  -1   5        722.28        792.92         9.15 o
   6  -1   5        809.20        864.40        14.82 o
   7  -1   5         13.47         14.56         1.92 o
   8  -1   5         52.35         47.90         3.24 o
   9  -1   5          0.85         -1.45         2.63 o
  10  -1   5          0.64         -1.75         3.21 o
  11  -1   5          0.58          4.59         3.49 o
  12  -1   5          1.45          0.93         4.87 o
  13  -1   5          0.91          7.17         6.76 o
 -13   0   5          8.93         25.20         5.64 o
 -12   0   5         52.67         52.50         6.16 o
 -11   0   5         61.36         51.47         5.03 o
 -10   0   5        324.38        316.87         7.61 o
  -9   0   5         16.99         10.00         2.56 o
  -8   0   5         54.50         50.10         3.32 o
  -7   0   5        216.47        225.08         4.28 o
  -6   0   5       2262.60       2464.22        25.76 o
  -5   0   5        351.50        375.81         6.68 o
  -4   0   5       1215.80       1187.11        11.36 o
  -3   0   5        129.95        138.07         2.46 o
  -2   0   5        951.47       1118.62        10.78 o
  -1   0   5       4751.57       4865.01        45.79 o
   0   0   5        555.59        552.18         5.75 o
   1   0   5       1103.20       1125.30        10.54 o
   2   0   5        671.83        686.27         6.77 o
   3   0   5       1349.21       1439.65        13.68 o
   4   0   5       7008.28       7106.62        67.64 o
   5   0   5       1320.48       1272.59        14.03 o
   6   0   5         99.24         89.05         3.21 o
   7   0   5         49.03         51.95         2.90 o
   8   0   5         43.74         58.76         4.72 o
   9   0   5          5.39          1.75         3.71 o
  10   0   5          8.60          5.20         3.53 o
  11   0   5          0.62         -0.66         3.13 o
  12   0   5         17.42         18.19         5.34 o
  13   0   5          0.97          9.51         6.18 o
 -13   1   5          5.23          8.40         4.32 o
 -12   1   5          1.29         -2.81         3.47 o
 -11   1   5        110.66        120.86         7.80 o
 -10   1   5        193.23        174.56         5.86 o
  -9   1   5          1.31          0.28         2.19 o
  -8   1   5         49.53         47.24         2.92 o
  -7   1   5          8.52          6.72         1.29 o
  -6   1   5        227.31        201.16         3.21 o
  -5   1   5         85.90         90.89         2.07 o
  -4   1   5         19.21         27.08         1.14 o
  -3   1   5        295.06        255.03         3.97 o
  -2   1   5       3867.32       4012.21        42.87 o
  -1   1   5        424.68        424.09         5.68 o
   0   1   5        383.52        380.38         3.90 o
   1   1   5       3161.34       3186.11        28.02 o
   2   1   5       3193.63       3245.46        30.01 o
   3   1   5       1832.42       1917.10        19.43 o
   4   1   5        135.79        209.64         9.39 o
   5   1   5        312.28        307.99         5.63 o
   6   1   5         11.40         11.30         1.87 o
   7   1   5        596.91        623.06        14.56 o
   8   1   5        351.92        350.53        10.85 o
   9   1   5          9.74         12.49         3.39 o
  10   1   5          4.00          7.75         3.63 o
  11   1   5         53.16         63.02         6.00 o
  12   1   5          6.20         10.50         5.12 o
 -13   2   5          0.52         19.60         5.08 o
 -12   2   5         22.42         22.12         4.14 o
 -11   2   5         15.06         22.31         3.96 o
 -10   2   5          7.35          9.69         2.89 o
  -9   2   5        225.27        245.32         6.24 o
  -8   2   5          9.93         15.52         2.17 o
  -7   2   5          0.53          2.09         1.16 o
  -6   2   5         17.34          9.00         1.24 o
  -5   2   5        389.73        470.77         5.56 o
  -4   2   5         82.96         81.51         1.69 o
  -3   2   5        514.31        509.03         5.29 o
  -2   2   5       1960.31       1975.32        18.40 o
  -1   2   5        253.96        271.66         3.37 o
   0   2   5          0.20          1.32         0.82 o
   1   2   5       2148.09       2174.98        21.50 o
   2   2   5         14.14         18.23         1.26 o
   3   2   5         33.03         31.70         3.01 o
   4   2   5        451.34        447.84         6.98 o
   5   2   5        148.32        168.96         5.17 o
   6   2   5         97.07         95.36         3.46 o
   7   2   5        554.69        598.40        10.52 o
   8   2   5          0.20          2.49         2.37 o
   9   2   5        485.40        553.05        12.98 o
  10   2   5        108.70        105.68         6.86 o
  11   2   5         21.08         27.33         4.96 o
  12   2   5          0.66         14.52         5.29 o
 -13   3   5          5.37         14.62         4.63 o
 -12   3   5         20.17         16.18         3.86 o
 -11   3   5        170.99        168.10         6.66 o
 -10   3   5         22.40         28.58         3.86 o
  -9   3   5          1.17          2.47         1.89 o
  -8   3   5         71.52         74.12         2.91 o
  -7   3   5        307.80        292.33         5.52 o
  -6   3   5        202.71        228.44         3.69 o
  -5   3   5        187.58        183.84         3.27 o
  -4   3   5        167.33        162.11         2.58 o
  -3   3   5       4317.62       4490.67        40.97 o
  -2   3   5        172.39        217.79         2.98 o
  -1   3   5        885.61       1018.83        10.21 o
   0   3   5       1005.34       1076.59        11.37 o
   1   3   5        139.95        144.68         2.66 o
   2   3   5       6136.02       6206.68        59.02 o
   3   3   5         15.27          6.49         0.93 o
   4   3   5        314.93        312.28         5.63 o
   5   3   5         96.83        109.09         3.66 o
   6   3   5        208.99        175.54         4.47 o
   7   3   5        211.27        218.80         5.96 o
   8   3   5         12.99          2.49         2.64 o
   9   3   5          5.75         10.44         3.55 o
  10   3   5         12.85         21.53         4.86 o
  11   3   5         27.40         40.25         6.03 o
  12   3   5         12.34         20.03         5.28 o
 -13   4   5         53.32         71.57         8.56 o
 -12   4   5         33.05         42.55         5.58 o
 -11   4   5         51.60         60.99         4.74 o
 -10   4   5         43.21         43.10         3.76 o
  -9   4   5        189.73        183.48         5.68 o
  -8   4   5         80.23         91.72         3.30 o
  -7   4   5         60.62         56.54         2.49 o
  -6   4   5        144.99        154.35         2.84 o
  -5   4   5        588.73        620.73         6.79 o
  -4   4   5          2.73          3.28         1.06 o
  -3   4   5       2095.06       2121.91        20.31 o
  -2   4   5          1.94          7.71         1.02 o
  -1   4   5        470.61        514.51         5.81 o
   0   4   5       1822.10       1820.65        17.63 o
   1   4   5         61.70         86.27         2.34 o
   2   4   5        117.15        104.52         2.31 o
   3   4   5       1173.05       1230.88        13.66 o
   4   4   5          0.93         -1.25         1.25 o
   5   4   5         48.80         40.38         2.55 o
   6   4   5        134.69        127.76         4.73 o
   7   4   5        149.11        152.86         5.54 o
   8   4   5         57.42         45.27         4.33 o
   9   4   5          3.70          5.45         3.52 o
  10   4   5         15.11         17.42         4.76 o
  11   4   5          1.41          3.03         4.93 o
  12   4   5          0.18          6.03         8.79 o
 -13   5   5         15.82         23.65         4.27 o
 -12   5   5          0.71          4.95         3.46 o
 -11   5   5         24.22         19.87         4.36 o
 -10   5   5        120.23        125.74         5.56 o
  -9   5   5          2.97          0.76         2.31 o
  -8   5   5        463.82        453.21         8.32 o
  -7   5   5        509.43        507.61         6.49 o
  -6   5   5          0.60         -0.38         1.02 o
  -5   5   5         62.08         38.14         1.86 o
  -4   5   5         59.79         55.97         1.94 o
  -3   5   5        383.17        452.25         6.09 o
  -2   5   5       3421.03       3628.66        37.70 o
  -1   5   5         49.17         37.95         1.95 o
   0   5   5        251.54        241.32         3.77 o
   1   5   5        660.77        738.24         8.42 o
   2   5   5         37.48         32.87         1.72 o
   3   5   5         41.67         43.25         2.28 o
   4   5   5         10.62          8.16         1.66 o
   5   5   5          0.41         -2.44         2.44 o
   6   5   5          1.40         -1.94         1.94 o
   7   5   5         25.03         26.82         3.20 o
   8   5   5          0.39         -1.14         3.71 o
   9   5   5          0.01          1.57         3.96 o
  10   5   5         27.67         32.71         5.61 o
  11   5   5          0.14          3.93         6.08 o
 -13   6   5         11.81         15.43         4.86 o
 -12   6   5         17.15         27.75         6.52 o
 -11   6   5         43.39         43.44         4.16 o
 -10   6   5         30.73         32.78         3.64 o
  -9   6   5         69.55         68.11         3.99 o
  -8   6   5       1230.29       1260.03        18.43 o
  -7   6   5          5.47          9.43         2.46 o
  -6   6   5        213.92        193.22         4.14 o
  -5   6   5         79.52         70.65         2.74 o
  -4   6   5       1121.83       1156.21        13.19 o
  -3   6   5        421.19        403.11         6.26 o
  -2   6   5          1.07          0.35         1.37 o
  -1   6   5       1257.78       1389.99        16.08 o
   0   6   5       1170.89       1212.07        13.47 o
   1   6   5        268.45        251.16         4.44 o
   2   6   5        477.42        486.53         6.95 o
   3   6   5         83.72         81.98         2.93 o
   4   6   5         91.84         79.65         3.64 o
   5   6   5         33.48         23.81         2.93 o
   6   6   5         48.39         35.84         3.44 o
   7   6   5         11.07          7.56         2.85 o
   8   6   5          8.21          8.69         3.72 o
   9   6   5         18.58         12.42         4.91 o
  10   6   5          0.33         -1.82         4.71 o
  11   6   5          1.12          9.49         6.37 o
 -13   7   5         14.60         19.11         4.00 o
 -12   7   5          0.01          4.53         3.89 o
 -11   7   5          8.70         16.82         3.65 o
 -10   7   5          0.74          5.79         3.28 o
  -9   7   5          4.37          5.72         2.58 o
  -8   7   5        114.33         98.85         5.06 o
  -7   7   5         34.28         35.61         3.47 o
  -6   7   5        222.48        243.77         7.89 o
  -5   7   5         91.62         98.36         3.81 o
  -4   7   5        260.06        258.45         5.45 o
  -3   7   5         23.34         19.77         1.95 o
  -2   7   5        554.78        551.15         8.10 o
  -1   7   5        690.89        719.01         9.79 o
   0   7   5       1944.74       2033.57        22.78 o
   1   7   5         71.94         82.94         3.01 o
   2   7   5        346.86        347.06         6.23 o
   3   7   5          0.05         -1.76         1.76 o
   4   7   5          0.93         -2.12         2.12 o
   5   7   5         27.06         26.15         3.33 o
   6   7   5        253.55        246.02         7.46 o
   7   7   5          8.35          3.06         3.29 o
   8   7   5         43.94         50.40         6.18 o
   9   7   5          4.12         -0.77         4.50 o
  10   7   5          1.93          6.63         5.72 o
 -12   8   5          0.87          1.24         2.79 o
 -11   8   5         60.96         67.17         5.42 o
 -10   8   5        136.47        133.49         6.79 o
  -9   8   5          9.75          8.04         2.86 o
  -8   8   5          4.22         -0.54         2.34 o
  -7   8   5        196.47        152.16         5.76 o
  -6   8   5         19.90         14.46         3.38 o
  -5   8   5          7.50          4.22         1.89 o
  -4   8   5        518.39        499.92         9.79 o
  -3   8   5         38.56         42.19         3.01 o
  -2   8   5          2.38          0.11         1.47 o
  -1   8   5        968.13        990.25        12.84 o
   0   8   5         12.78         11.87         2.09 o
   1   8   5        643.25        602.35         9.79 o
   2   8   5          6.24          8.72         2.24 o
   3   8   5         18.50         16.11         2.57 o
   4   8   5          1.84          1.13         3.16 o
   5   8   5          0.71         -2.79         2.79 o
   6   8   5         15.91         14.26         3.80 o
   7   8   5         32.10         26.92         4.20 o
   8   8   5          6.07          6.53         4.73 o
   9   8   5          2.08         -0.97         5.15 o
 -12   9   5         10.27         13.81         4.04 o
 -11   9   5         13.44         11.41         3.46 o
 -10   9   5          1.85          1.77         2.72 o
  -9   9   5         20.15         13.00         3.66 o
  -8   9   5          0.64          2.83         3.31 o
  -7   9   5        181.56        170.17         7.17 o
  -6   9   5         71.08         63.71         4.70 o
  -5   9   5        337.38        303.17        14.34 o
  -4   9   5          6.57         13.27         2.24 o
  -3   9   5        296.80        261.27         6.05 o
  -2   9   5        261.55        240.89         5.91 o
  -1   9   5        404.99        412.73         7.87 o
   0   9   5        108.85         94.02         4.31 o
   1   9   5       1598.07       1539.55        21.52 o
   2   9   5         41.44         36.86         5.21 o
   3   9   5        258.32        254.42         7.79 o
   4   9   5         18.39         13.47         3.47 o
   5   9   5          0.76          3.18         3.96 o
   6   9   5         76.33         94.29         6.76 o
   7   9   5         18.12         26.89         5.56 o
   8   9   5         22.49         29.65         7.81 o
   9   9   5         17.57         34.42        18.31 o
 -11  10   5          3.79          4.24         3.98 o
 -10  10   5         52.71         53.97         5.98 o
  -9  10   5        100.40        103.02         6.18 o
  -8  10   5         61.54         60.92         5.03 o
  -7  10   5        183.51        184.85         7.09 o
  -6  10   5          0.07         -2.85         2.85 o
  -5  10   5          0.25         -1.38         2.23 o
  -4  10   5          7.20          4.29         2.46 o
  -3  10   5          3.10          3.88         2.15 o
  -2  10   5         94.94        109.55         5.69 o
  -1  10   5          1.26         -2.24         2.26 o
   0  10   5        138.00        121.21         5.45 o
   1  10   5         52.73         51.08         3.91 o
   2  10   5         13.17         10.65         3.64 o
   3  10   5          1.32         -2.38         4.84 o
   4  10   5        146.72        155.43         8.94 o
   5  10   5         47.27         55.50         6.61 o
   6  10   5          0.06         -1.80         4.65 o
   7  10   5          0.52         -1.00         5.88 o
   8  10   5          1.03         -2.66         7.29 o
 -11  11   5          0.08         -4.99         4.99 o
 -10  11   5          2.66          2.33         3.76 o
  -9  11   5          4.91         11.58         3.94 o
  -8  11   5          4.96          6.50         5.19 o
  -7  11   5         23.87         23.12         3.85 o
  -6  11   5         50.61         58.55         5.28 o
  -5  11   5         32.79         34.34         4.03 o
  -4  11   5        117.53        124.73         6.36 o
  -3  11   5         49.54         36.65         3.53 o
  -2  11   5         55.56         53.45         3.75 o
  -1  11   5         35.77         29.90         3.47 o
   0  11   5          7.64          1.24         3.69 o
   1  11   5         81.83         92.11         9.96 o
   2  11   5         19.31         12.16         4.45 o
   3  11   5         58.52         74.98         6.52 o
   4  11   5          0.39          1.72         5.92 o
   5  11   5         86.84         81.17         8.16 o
   6  11   5          0.23         -5.24         5.24 o
   7  11   5         12.29          2.84        12.92 o
 -10  12   5         14.58         13.75         5.56 o
  -9  12   5          0.46         -3.74         3.74 o
  -8  12   5         35.03         39.69         5.45 o
  -7  12   5         22.62         18.01         4.41 o
  -6  12   5          4.94         -2.68         3.17 o
  -5  12   5         21.98         14.44         3.90 o
  -4  12   5         29.51         36.09         4.35 o
  -3  12   5        131.35        108.04         6.35 o
  -2  12   5         88.98        100.96         6.55 o
  -1  12   5         46.80         42.52         4.22 o
   0  12   5        125.17        130.35         8.06 o
   1  12   5          0.93          0.01         3.86 o
   2  12   5          4.02         -3.35         4.12 o
   3  12   5         53.57         44.47         6.22 o
   4  12   5         10.33         14.65         7.40 o
   5  12   5          3.90         15.87        11.62 o
   6  12   5          7.46         10.09         6.43 o
  -9  13   5         24.86         28.58         8.83 o
  -8  13   5         23.53         18.81         4.68 o
  -7  13   5          8.20         10.83         3.93 o
  -6  13   5          0.25          3.98         4.29 o
  -5  13   5         28.32         30.00         4.64 o
  -4  13   5         10.63          4.37         4.04 o
  -3  13   5         72.80         69.05         6.06 o
  -2  13   5         15.56         21.52         4.13 o
  -1  13   5          1.48          0.06         2.90 o
   0  13   5         98.31        105.29         7.34 o
   1  13   5          8.25          4.22         8.26 o
   2  13   5          9.87         11.55         7.89 o
   3  13   5         31.36         30.14         6.61 o
   4  13   5         16.84         10.44         7.17 o
  -7  14   5         21.79         42.02         8.19 o
  -6  14   5        106.69        133.71        11.87 o
  -5  14   5         29.27         31.80         5.92 o
  -4  14   5          5.81          1.97         4.20 o
  -3  14   5         18.83         14.15         4.68 o
  -2  14   5          3.49          5.32         3.95 o
  -1  14   5          5.47          2.45         3.82 o
   0  14   5         14.35         10.72         5.30 o
   1  14   5         44.74         35.28         7.57 o
   2  14   5          1.33         -3.76         3.76 o
  -4  15   5         31.74         23.11         7.92 o
  -3  15   5          0.26          3.75         5.56 o
  -2  15   5          2.03         -3.82         4.96 o
  -1  15   5          0.01         10.41         9.86 o
   0 -16   6         38.77         47.18        11.00 o
   1 -16   6         23.97         31.88        13.14 o
   2 -16   6          0.06          5.31         5.75 o
   3 -16   6          4.39          9.63         4.60 o
   4 -16   6          7.11          3.16         5.00 o
  -3 -15   6          0.03         -5.59         5.59 o
  -2 -15   6         26.42         32.97         6.20 o
  -1 -15   6         12.11         10.91         5.32 o
   0 -15   6         60.09         72.41         7.78 o
   1 -15   6         74.56        100.90         7.71 o
   2 -15   6         54.77         56.54         5.25 o
   3 -15   6          0.27         -0.10         4.71 o
   4 -15   6          1.70          1.32         3.91 o
   5 -15   6         65.32         75.38        10.27 o
   6 -15   6         27.30         27.63         4.97 o
   7 -15   6         25.64         45.96        14.13 o
  -5 -14   6         43.51         59.22        17.38 o
  -4 -14   6         26.60         24.05        10.46 o
  -3 -14   6         11.38          2.28         5.62 o
  -2 -14   6         13.41         16.61         5.39 o
  -1 -14   6         51.01         58.40         8.23 o
   0 -14   6         38.17         46.74         5.86 o
   1 -14   6         19.55         18.40         3.74 o
   2 -14   6         17.53         18.75         6.01 o
   3 -14   6        193.97        196.61        11.31 o
   4 -14   6        127.46        140.53         7.64 o
   5 -14   6         17.51         16.16         3.81 o
   6 -14   6          0.51          2.81         5.74 o
   7 -14   6          2.08          1.29         3.89 o
   8 -14   6         31.47         40.51         6.64 o
  -6 -13   6          6.47          1.34         8.31 o
  -5 -13   6         10.54          8.41         8.06 o
  -4 -13   6         22.84         38.63        10.07 o
  -3 -13   6          4.27         -2.20         3.56 o
  -2 -13   6          5.56         -2.59         4.96 o
  -1 -13   6          1.98         -2.60         3.63 o
   0 -13   6         27.53         24.75         3.95 o
   1 -13   6        149.33        159.98         8.82 o
   2 -13   6        116.50        114.71         6.59 o
   3 -13   6          8.63          8.18         3.36 o
   4 -13   6         10.38         13.89         3.82 o
   5 -13   6         35.41         32.56         4.87 o
   6 -13   6          2.33         -2.21         3.31 o
   7 -13   6          0.41         -1.74         3.47 o
   8 -13   6          0.02         -5.34         5.34 o
   9 -13   6         14.91          7.50         4.66 o
  -7 -12   6         29.38         20.33        12.57 o
  -6 -12   6          1.88         -5.46         9.65 o
  -5 -12   6         10.90          2.05         9.91 o
  -4 -12   6          0.92          0.77         5.19 o
  -3 -12   6         20.47         16.88         5.97 o
  -2 -12   6          1.60         -0.33         3.78 o
  -1 -12   6         45.29         47.19         4.66 o
   0 -12   6        105.16        102.48         5.56 o
   1 -12   6         57.05         62.46         4.65 o
   2 -12   6          3.85          3.32         2.94 o
   3 -12   6        255.65        297.13         8.77 o
   4 -12   6        172.64        191.46         8.23 o
   5 -12   6          6.88         13.21         3.83 o
   6 -12   6         35.90         43.03         4.67 o
   7 -12   6         16.41         11.32         5.33 o
   8 -12   6          0.00         -3.37         3.37 o
   9 -12   6         10.36          8.96         4.21 o
  10 -12   6          0.27          4.37         3.84 o
  -8 -11   6          2.48         -3.28        11.14 o
  -7 -11   6          2.40         -2.44        14.50 o
  -6 -11   6         52.68         57.53         9.63 o
  -5 -11   6          5.09         -4.41         5.20 o
  -4 -11   6         73.96         56.01         4.79 o
  -3 -11   6         49.38         49.56         4.45 o
  -2 -11   6          0.00          0.56         2.63 o
  -1 -11   6         32.32         25.37         3.11 o
   0 -11   6        208.85        204.39         5.92 o
   1 -11   6        110.16        119.71         5.14 o
   2 -11   6        245.89        281.02         7.05 o
   3 -11   6        168.51        155.94         6.29 o
   4 -11   6          0.10         -1.86         2.37 o
   5 -11   6        433.68        402.64         9.44 o
   6 -11   6         12.17          9.94         3.03 o
   7 -11   6         24.11         25.62         4.38 o
   8 -11   6          0.05         -3.75         3.75 o
   9 -11   6          4.26          2.18         4.43 o
  10 -11   6          7.74          6.88         4.50 o
  11 -11   6          0.76         12.12         5.57 o
  -9 -10   6          0.07         -5.89         5.89 o
  -8 -10   6         23.04         27.81        11.91 o
  -7 -10   6         90.35         77.72         7.78 o
  -6 -10   6         26.88          8.20         4.50 o
  -5 -10   6         47.91         44.35         7.06 o
  -4 -10   6         15.82         10.40         2.90 o
  -3 -10   6          2.18         -2.75         3.40 o
  -2 -10   6        264.75        249.52         6.21 o
  -1 -10   6        890.57        867.87        12.12 o
   0 -10   6        499.96        495.57         9.03 o
   1 -10   6        152.36        118.81         4.78 o
   2 -10   6        220.77        224.02         6.39 o
   3 -10   6        123.22        121.04         4.88 o
   4 -10   6         35.96         29.63         3.07 o
   5 -10   6        152.76        149.98         5.53 o
   6 -10   6        159.99        133.42         5.44 o
   7 -10   6          0.07         -0.87         2.43 o
   8 -10   6          2.42          3.85         3.78 o
   9 -10   6          0.69         -0.30         3.70 o
  10 -10   6         16.00         15.45         4.51 o
  11 -10   6          2.56          2.22         5.01 o
 -10  -9   6          1.33          4.83         5.44 o
  -9  -9   6          3.42          2.27         7.01 o
  -8  -9   6         16.53         13.19         5.38 o
  -7  -9   6          3.42          0.17         6.30 o
  -6  -9   6         32.92         43.40         4.84 o
  -5  -9   6          0.85         -1.01         2.24 o
  -4  -9   6          0.06         -1.68         2.13 o
  -3  -9   6        408.56        431.72         8.89 o
  -2  -9   6         17.71         11.70         2.13 o
  -1  -9   6         45.94         30.14         2.98 o
   0  -9   6         14.27         10.94         1.85 o
   1  -9   6        259.64        259.20         5.93 o
   2  -9   6        188.00        167.28         4.93 o
   3  -9   6        267.08        266.09         6.29 o
   4  -9   6         20.36         18.05         3.69 o
   5  -9   6        135.46        137.29         5.53 o
   6  -9   6          7.74          2.77         2.31 o
   7  -9   6         68.50         75.08         4.44 o
   8  -9   6         47.08         46.80         4.81 o
   9  -9   6          3.91          4.91         3.36 o
  10  -9   6         47.38         51.20         5.51 o
  11  -9   6         17.01         21.84         6.23 o
  12  -9   6          3.18          5.74         4.06 o
 -11  -8   6          0.35          9.46        10.38 o
 -10  -8   6         41.98         55.18         9.48 o
  -9  -8   6         58.89         68.01         6.17 o
  -8  -8   6         29.34         26.08         4.67 o
  -7  -8   6          2.62         -1.77         3.96 o
  -6  -8   6        160.80        151.79         5.76 o
  -5  -8   6          2.91         -0.25         2.94 o
  -4  -8   6         66.04         58.40         3.88 o
  -3  -8   6        175.91        157.90         4.24 o
  -2  -8   6        225.49        230.20         4.82 o
  -1  -8   6          8.21          4.57         1.41 o
   0  -8   6       1245.60       1308.21        15.76 o
   1  -8   6        756.23        745.52        13.57 o
   2  -8   6         10.00          5.24         1.74 o
   3  -8   6         27.50         13.18         2.06 o
   4  -8   6         51.88         47.20         3.13 o
   5  -8   6        891.90        871.15        13.09 o
   6  -8   6        881.68        893.39        13.69 o
   7  -8   6        129.33        130.76         5.46 o
   8  -8   6        260.01        262.00         6.78 o
   9  -8   6         80.24         79.63         5.03 o
  10  -8   6          4.98         13.82         3.59 o
  11  -8   6          9.22         12.95         3.95 o
  12  -8   6          6.52          8.53         4.44 o
 -11  -7   6         47.65         57.14         7.86 o
 -10  -7   6          9.80         15.99         6.88 o
  -9  -7   6         43.15         38.45         5.51 o
  -8  -7   6         22.99         27.07         4.25 o
  -7  -7   6        126.77        138.27         9.24 o
  -6  -7   6          6.42         -0.56         2.59 o
  -5  -7   6         63.96         58.53         3.38 o
  -4  -7   6        160.46        153.48         4.17 o
  -3  -7   6        216.84        231.39         4.75 o
  -2  -7   6        459.88        431.49         6.80 o
  -1  -7   6        995.21       1027.60        12.57 o
   0  -7   6         15.90          7.39         1.40 o
   1  -7   6       2741.23       2909.29        30.44 o
   2  -7   6        796.97        816.49        10.66 o
   3  -7   6        292.86        283.36         6.39 o
   4  -7   6         51.87         43.76         2.58 o
   5  -7   6         46.67         42.67         2.65 o
   6  -7   6         76.24         70.40         3.44 o
   7  -7   6         75.27         84.89         3.69 o
   8  -7   6        125.23        134.89         5.36 o
   9  -7   6        192.04        206.76         7.61 o
  10  -7   6         17.42         15.60         3.48 o
  11  -7   6         42.44         58.51         5.67 o
  12  -7   6          0.09          2.67         3.70 o
 -12  -6   6          0.00         18.08        11.34 o
 -11  -6   6          0.01          1.44         3.99 o
 -10  -6   6          5.55          8.83         5.89 o
  -9  -6   6         34.99         28.97         4.51 o
  -8  -6   6         15.03         14.53         4.01 o
  -7  -6   6        248.70        220.20         6.24 o
  -6  -6   6         60.60         68.12         3.98 o
  -5  -6   6         26.82         22.12         2.22 o
  -4  -6   6       1851.75       1849.48        21.27 o
  -3  -6   6        690.62        717.07         9.50 o
  -2  -6   6          4.52          2.65         1.17 o
  -1  -6   6       1417.85       1640.00        18.28 o
   0  -6   6       1279.34       1417.00        15.15 o
   1  -6   6          0.57         -0.74         0.74 o
   2  -6   6        497.17        545.31         7.61 o
   3  -6   6        983.03        976.22        12.15 o
   4  -6   6         76.60         71.75         2.28 o
   5  -6   6        120.14        134.02         3.51 o
   6  -6   6        246.71        248.26         5.08 o
   7  -6   6         46.95         45.93         3.19 o
   8  -6   6         77.28         90.25         4.46 o
   9  -6   6         17.31         11.95         2.74 o
  10  -6   6         44.22         44.70         4.66 o
  11  -6   6          1.82          5.10         3.22 o
  12  -6   6          2.08          1.65         4.99 o
  13  -6   6          0.39          8.54         5.59 o
 -12  -5   6          0.56          4.04         4.89 o
 -11  -5   6          8.32          5.22         6.25 o
 -10  -5   6          7.74          5.75         5.07 o
  -9  -5   6         27.60         22.37         4.03 o
  -8  -5   6          0.26         -1.79         2.88 o
  -7  -5   6         30.43         35.31         3.22 o
  -6  -5   6        182.14        162.83         4.91 o
  -5  -5   6        191.42        177.86         5.67 o
  -4  -5   6        171.12        156.39         3.49 o
  -3  -5   6        729.45        822.87        10.24 o
  -2  -5   6       1822.21       2048.51        24.97 o
  -1  -5   6        260.70        211.89         3.75 o
   0  -5   6        314.57        361.17         5.22 o
   1  -5   6       2134.86       2267.30        23.99 o
   2  -5   6        474.79        607.63         8.06 o
   3  -5   6        207.97        182.73         3.77 o
   4  -5   6       1147.40       1174.48        12.42 o
   5  -5   6         57.29         53.53         1.96 o
   6  -5   6        178.33        169.40         3.74 o
   7  -5   6         46.17         54.55         3.04 o
   8  -5   6         41.59         43.39         3.33 o
   9  -5   6          2.03          2.40         2.07 o
  10  -5   6         28.24         22.02         3.70 o
  11  -5   6         14.15         11.96         4.80 o
  12  -5   6          1.70          3.35         4.16 o
  13  -5   6          2.14          5.29         4.11 o
 -12  -4   6         15.39          8.92         4.88 o
 -11  -4   6         25.70         26.62         5.07 o
 -10  -4   6          7.71          8.86         3.43 o
  -9  -4   6         40.18         31.50         4.67 o
  -8  -4   6         16.26         15.00         2.94 o
  -7  -4   6       1298.55       1325.30        18.10 o
  -6  -4   6         13.61         12.98         2.14 o
  -5  -4   6        441.76        423.22         6.69 o
  -4  -4   6        148.24        142.77         2.97 o
  -3  -4   6         14.59          7.54         1.10 o
  -2  -4   6        193.93        229.92         3.86 o
  -1  -4   6        431.17        449.76         5.73 o
   0  -4   6        101.80        134.87         2.52 o
   1  -4   6       1482.43       1449.02        16.10 o
   2  -4   6        194.08        216.44         4.00 o
   3  -4   6        816.47        819.81         9.87 o
   4  -4   6        358.97        326.76         4.90 o
   5  -4   6        114.12        118.13         2.80 o
   6  -4   6         10.96          7.73         1.56 o
   7  -4   6         48.71         33.96         2.48 o
   8  -4   6         10.46          2.25         1.80 o
   9  -4   6         16.36          7.06         2.51 o
  10  -4   6          1.87          1.89         3.13 o
  11  -4   6          8.78          5.06         4.10 o
  12  -4   6          0.31         -1.84         4.19 o
  13  -4   6          3.89          9.80         5.47 o
 -13  -3   6          4.44          9.25         4.99 o
 -12  -3   6         13.43         12.38         4.80 o
 -11  -3   6          4.25         -3.79         4.26 o
 -10  -3   6          4.65         -3.01         3.01 o
  -9  -3   6         62.59         61.81         5.19 o
  -8  -3   6        140.43        134.65         4.96 o
  -7  -3   6         16.42         17.50         2.39 o
  -6  -3   6         95.72        118.79         4.14 o
  -5  -3   6          1.69          0.29         0.82 o
  -4  -3   6         69.20         68.61         2.03 o
  -3  -3   6       2737.55       2829.20        27.93 o
  -2  -3   6       1388.34       1587.66        17.09 o
  -1  -3   6        615.39        548.16         6.44 o
   0  -3   6         54.79         55.49         1.58 o
   1  -3   6       2341.34       2495.75        25.78 o
   2  -3   6        126.04        104.34         1.96 o
   3  -3   6        189.94        161.37         2.84 o
   4  -3   6        114.33        127.89         2.80 o
   5  -3   6         72.34         68.81         2.22 o
   6  -3   6        305.64        318.48         4.73 o
   7  -3   6        169.17        159.33         3.94 o
   8  -3   6         36.02         25.04         3.10 o
   9  -3   6         70.90         71.85         4.44 o
  10  -3   6          0.96          1.68         3.50 o
  11  -3   6          3.01          2.53         4.03 o
  12  -3   6         50.17         49.66         6.88 o
  13  -3   6          1.81         11.84         7.24 o
 -13  -2   6         10.85         13.13         8.04 o
 -12  -2   6          5.18         13.02         4.93 o
 -11  -2   6         96.98        108.52         7.10 o
 -10  -2   6         46.59         45.16         4.40 o
  -9  -2   6          0.01         -1.97         2.33 o
  -8  -2   6          9.85          9.94         2.44 o
  -7  -2   6         86.74         92.11         4.10 o
  -6  -2   6         58.15         51.33         2.46 o
  -5  -2   6       2240.50       2364.31        25.72 o
  -4  -2   6        515.93        575.64         7.67 o
  -3  -2   6        940.97        910.98        10.62 o
  -2  -2   6        527.86        503.86         5.55 o
  -1  -2   6        116.02        121.36         1.92 o
   0  -2   6       9405.88       9392.01        83.83 o
   1  -2   6        280.39        262.22         3.39 o
   2  -2   6       1076.71       1193.33        12.47 o
   3  -2   6          1.46         -0.41         0.84 o
   4  -2   6       1882.25       1917.17        18.93 o
   5  -2   6        824.25        743.56         8.21 o
   6  -2   6         33.26         21.69         1.66 o
   7  -2   6          8.55          2.93         1.85 o
   8  -2   6          2.93          2.05         2.93 o
   9  -2   6         96.41         94.35         4.78 o
  10  -2   6         12.18         16.17         3.82 o
  11  -2   6          8.61          6.30         4.71 o
  12  -2   6          3.16         -0.78         4.82 o
  13  -2   6          2.39          7.13         5.41 o
 -13  -1   6          0.16         11.66         4.69 o
 -12  -1   6          0.67          8.23         5.46 o
 -11  -1   6         16.83         13.90         3.90 o
 -10  -1   6          7.81          4.65         2.99 o
  -9  -1   6         14.85         15.96         2.78 o
  -8  -1   6         20.11         15.63         2.51 o
  -7  -1   6        611.86        624.36         9.87 o
  -6  -1   6        613.40        651.39         8.23 o
  -5  -1   6         40.87         43.25         2.11 o
  -4  -1   6        152.42        167.21         3.21 o
  -3  -1   6        629.32        613.21         7.51 o
  -2  -1   6        176.18        159.35         2.40 o
  -1  -1   6        145.75        117.49         1.94 o
   0  -1   6        493.32        575.56         6.65 o
   1  -1   6       2271.56       2457.38        23.99 o
   2  -1   6        886.22        866.59        10.11 o
   3  -1   6       2606.30       2678.08        28.17 o
   4  -1   6       1424.63       1465.57        14.91 o
   5  -1   6        312.29        312.08         4.64 o
   6  -1   6        148.82        149.54         3.46 o
   7  -1   6         20.84         26.07         2.69 o
   8  -1   6        462.06        480.19        10.56 o
   9  -1   6          2.22          2.55         2.72 o
  10  -1   6          1.89          1.48         3.16 o
  11  -1   6         27.04         35.66         5.28 o
  12  -1   6          0.56          3.55         3.67 o
  13  -1   6          8.17          6.87         7.16 o
 -13   0   6         25.37         37.16         6.48 o
 -12   0   6         10.77         25.84         4.84 o
 -11   0   6          0.07          6.82         3.84 o
 -10   0   6          6.41          9.56         2.85 o
  -9   0   6          7.83         11.64         2.38 o
  -8   0   6          0.98         -1.00         1.71 o
  -7   0   6        245.03        233.58         5.94 o
  -6   0   6         37.57         53.72         1.92 o
  -5   0   6         69.20         66.10         1.84 o
  -4   0   6       1345.09       1692.14        25.33 o
  -3   0   6        130.03        136.85         2.30 o
  -2   0   6         22.26         22.36         0.87 o
  -1   0   6         15.86         20.71         0.93 o
   0   0   6        388.66        417.71         4.71 o
   1   0   6          1.00         -0.03         0.58 o
   2   0   6       1016.78       1018.50         9.98 o
   3   0   6        343.62        356.81         4.74 o
   4   0   6       3497.00       3517.12        34.66 o
   5   0   6        160.89        142.62         2.88 o
   6   0   6         23.11         23.75         2.30 o
   7   0   6          5.21          6.55         2.01 o
   8   0   6         37.53         45.57         4.35 o
   9   0   6          0.04          3.00         2.88 o
  10   0   6         12.10         15.89         3.75 o
  11   0   6          0.34          4.97         4.00 o
  12   0   6          2.88         14.19         4.93 o
  13   0   6          1.54          6.85         7.79 o
 -13   1   6          0.11          0.56         4.71 o
 -12   1   6          0.46          5.51         4.18 o
 -11   1   6         25.24         34.29         5.17 o
 -10   1   6          0.42          2.99         3.11 o
  -9   1   6         41.48         45.52         3.50 o
  -8   1   6          0.92         -1.30         1.71 o
  -7   1   6          0.40         -0.97         0.97 o
  -6   1   6        554.49        554.96         6.33 o
  -5   1   6       1457.72       1385.58        13.38 o
  -4   1   6       2098.05       2244.44        20.31 o
  -3   1   6        332.15        353.30         4.11 o
  -2   1   6        613.20        626.69         8.61 o
  -1   1   6       1673.83       1663.98        16.44 o
   0   1   6         86.47         91.24         1.55 o
   1   1   6        130.30        127.81         2.11 o
   2   1   6        610.19        610.26         6.84 o
   3   1   6       1204.60       1216.02        13.05 o
   4   1   6       1467.17       1493.65        17.09 o
   5   1   6        193.35        189.77         4.76 o
   6   1   6         76.19         68.56         3.13 o
   7   1   6        411.46        436.01        10.10 o
   8   1   6          3.99          4.75         2.52 o
   9   1   6         55.74         51.95         4.77 o
  10   1   6          0.21         -0.49         3.29 o
  11   1   6          4.02          7.59         3.65 o
  12   1   6         10.52         19.35         5.85 o
 -13   2   6          6.48         16.56         6.53 o
 -12   2   6          5.13         11.60         3.81 o
 -11   2   6         78.44         69.90         5.24 o
 -10   2   6         49.81         46.43         4.21 o
  -9   2   6        224.10        219.27         6.72 o
  -8   2   6        122.00        121.91         3.75 o
  -7   2   6         40.58         43.83         2.13 o
  -6   2   6        403.39        407.48         5.53 o
  -5   2   6        513.31        490.56         5.99 o
  -4   2   6       2015.70       2273.04        21.54 o
  -3   2   6        161.08        171.20         3.67 o
  -2   2   6        479.28        451.83         6.33 o
  -1   2   6         14.58         23.81         1.01 o
   0   2   6       1143.89       1127.15        11.75 o
   1   2   6        474.24        486.26         5.94 o
   2   2   6          4.78          8.58         1.04 o
   3   2   6        163.30        197.67         3.56 o
   4   2   6       1427.28       1522.72        18.51 o
   5   2   6        146.68        160.61         4.10 o
   6   2   6        212.02        212.79         5.06 o
   7   2   6        296.80        307.12         7.98 o
   8   2   6         38.40         38.58         4.69 o
   9   2   6         44.57         39.24         5.83 o
  10   2   6         44.87         58.44         5.64 o
  11   2   6         10.84         17.48         4.98 o
  12   2   6         30.45         33.88         6.37 o
 -13   3   6         13.41         17.09         4.65 o
 -12   3   6         23.69         27.15         4.53 o
 -11   3   6         29.69         41.23         4.21 o
 -10   3   6          2.23         13.28         2.92 o
  -9   3   6          9.46         22.81         3.08 o
  -8   3   6        123.39        114.16         4.20 o
  -7   3   6          8.21          3.24         1.32 o
  -6   3   6        389.11        382.25         5.10 o
  -5   3   6        288.82        265.86         3.76 o
  -4   3   6        682.89        734.97         7.91 o
  -3   3   6        213.84        215.53         3.05 o
  -2   3   6        832.45        918.03         9.38 o
  -1   3   6       5291.21       5304.84        48.12 o
   0   3   6         49.26         44.95         1.62 o
   1   3   6          0.64         -0.29         0.77 o
   2   3   6         13.28         16.82         1.32 o
   3   3   6        499.44        543.58         8.56 o
   4   3   6        268.50        270.55         6.65 o
   5   3   6        492.35        487.22         8.05 o
   6   3   6        289.86        276.60         7.32 o
   7   3   6         24.87         28.38         3.53 o
   8   3   6          0.01         -0.34         2.75 o
   9   3   6         25.33         31.11         5.70 o
  10   3   6         70.48         75.33         6.62 o
  11   3   6          0.25          6.26         5.17 o
  12   3   6          0.12          8.79         5.04 o
 -13   4   6         14.39         27.31         5.75 o
 -12   4   6          4.21          9.22         3.41 o
 -11   4   6          0.27          2.72         2.87 o
 -10   4   6          0.17          3.87         2.89 o
  -9   4   6        218.48        200.98         6.19 o
  -8   4   6        151.76        124.81         4.66 o
  -7   4   6        270.06        257.28         4.84 o
  -6   4   6       1644.69       1730.09        16.16 o
  -5   4   6        209.11        214.03         3.38 o
  -4   4   6       1217.22       1286.03        13.13 o
  -3   4   6          1.92          0.24         0.70 o
  -2   4   6        288.84        283.24         3.81 o
  -1   4   6       1398.28       1532.71        19.36 o
   0   4   6         43.04         60.44         2.01 o
   1   4   6         66.26         53.67         2.04 o
   2   4   6        164.18        151.93         3.02 o
   3   4   6        955.33       1022.28        12.72 o
   4   4   6        124.32        122.53         3.69 o
   5   4   6         20.64         22.86         2.34 o
   6   4   6         65.49         65.14         3.84 o
   7   4   6         40.57         43.92         4.20 o
   8   4   6          1.17         -0.49         2.91 o
   9   4   6          6.76          4.16         3.87 o
  10   4   6          4.12          4.94         3.99 o
  11   4   6         25.64         25.23         5.45 o
 -13   5   6          2.30          9.27         3.97 o
 -12   5   6         12.47         17.66         3.95 o
 -11   5   6          4.35          4.58         3.29 o
 -10   5   6         63.59         56.93         4.15 o
  -9   5   6          2.25          3.81         2.60 o
  -8   5   6         66.88         61.56         3.79 o
  -7   5   6        271.47        248.48         5.34 o
  -6   5   6        985.05       1004.42        11.91 o
  -5   5   6         30.29         36.28         1.82 o
  -4   5   6          0.23         -0.83         0.83 o
  -3   5   6         58.43         55.33         2.09 o
  -2   5   6         95.72         78.40         2.44 o
  -1   5   6         66.12        123.95         2.59 o
   0   5   6        224.57        222.65         3.62 o
   1   5   6        216.90        253.13         4.05 o
   2   5   6        269.99        269.83         4.28 o
   3   5   6          7.36          4.68         1.26 o
   4   5   6         72.98         78.61         3.45 o
   5   5   6         26.49         19.52         2.37 o
   6   5   6          9.89          8.17         2.37 o
   7   5   6          4.20          2.10         2.53 o
   8   5   6          0.46         -3.00         3.00 o
   9   5   6         27.92         34.28         5.08 o
  10   5   6          5.70          7.85         4.24 o
  11   5   6          5.46          2.79         6.90 o
 -13   6   6          2.75          1.32         3.72 o
 -12   6   6         10.98         12.71         3.77 o
 -11   6   6         19.44         22.15         3.62 o
 -10   6   6         52.12         51.93         4.44 o
  -9   6   6          2.50          5.20         2.70 o
  -8   6   6        306.84        309.41         7.58 o
  -7   6   6        820.47        803.00        15.01 o
  -6   6   6       1912.70       1900.81        23.37 o
  -5   6   6          3.86          1.79         1.89 o
  -4   6   6          2.19          0.25         1.26 o
  -3   6   6        885.08        869.54        10.99 o
  -2   6   6       1060.08       1038.22        12.66 o
  -1   6   6        148.36        135.23         3.70 o
   0   6   6       1297.28       1323.20        14.62 o
   1   6   6         87.37        101.56         2.93 o
   2   6   6        476.79        480.07         6.99 o
   3   6   6        189.78        187.08         4.57 o
   4   6   6        252.16        237.80         5.47 o
   5   6   6        120.94        118.07         4.95 o
   6   6   6         22.31         17.95         3.14 o
   7   6   6         51.57         49.09         4.59 o
   8   6   6          6.82          4.93         3.95 o
   9   6   6         15.31         13.02         4.23 o
  10   6   6          0.03         -0.12         4.86 o
 -13   7   6          0.45          4.39         3.63 o
 -12   7   6          1.22          0.41         3.01 o
 -11   7   6         50.13         45.26         4.44 o
 -10   7   6          0.03          2.10         3.00 o
  -9   7   6         96.32         83.98         4.99 o
  -8   7   6          0.05         -0.50         2.37 o
  -7   7   6        306.84        284.09         7.03 o
  -6   7   6        140.16        125.68         5.25 o
  -5   7   6        531.88        531.71         9.00 o
  -4   7   6         28.31         22.89         2.22 o
  -3   7   6          9.79          6.77         1.70 o
  -2   7   6         63.60         56.64         2.78 o
  -1   7   6         82.91         87.87         3.42 o
   0   7   6         23.59         25.09         2.24 o
   1   7   6        346.16        323.56         6.00 o
   2   7   6        457.23        470.59         8.34 o
   3   7   6        213.03        191.23         5.26 o
   4   7   6         16.99          7.86         2.86 o
   5   7   6        173.59        168.92         5.79 o
   6   7   6         12.88          7.72         4.90 o
   7   7   6        105.49        103.55         7.65 o
   8   7   6         27.40         12.22         4.86 o
   9   7   6          1.78         -3.88         5.79 o
  10   7   6          0.06          2.76         6.94 o
 -12   8   6          0.02          2.67         3.69 o
 -11   8   6          1.19          0.48         3.33 o
 -10   8   6          4.94          7.30         3.70 o
  -9   8   6          6.83         10.25         2.65 o
  -8   8   6         21.05         11.58         3.07 o
  -7   8   6         50.25         60.38         4.43 o
  -6   8   6         65.97         51.95         4.59 o
  -5   8   6         99.81         86.68         4.85 o
  -4   8   6         35.33         44.49         4.28 o
  -3   8   6        169.28        162.55         4.72 o
  -2   8   6        499.95        501.73         7.97 o
  -1   8   6         88.19         83.93         3.53 o
   0   8   6          0.01          1.78         1.71 o
   1   8   6         61.34         57.78         3.18 o
   2   8   6        245.30        242.22         6.58 o
   3   8   6         98.26         89.95         4.91 o
   4   8   6        151.10        135.17         5.84 o
   5   8   6          0.23         -0.09         2.66 o
   6   8   6         29.08         25.12         3.99 o
   7   8   6          6.63          8.35         4.22 o
   8   8   6         14.18         10.03         4.95 o
   9   8   6          6.37          4.74         7.24 o
 -12   9   6         23.35         24.63         5.44 o
 -11   9   6          0.35         -1.01         3.20 o
 -10   9   6         31.95         25.68         3.91 o
  -9   9   6        218.05        236.99         8.06 o
  -8   9   6        101.58        104.85         7.39 o
  -7   9   6          6.47          4.42         2.97 o
  -6   9   6          0.07         -0.45         3.08 o
  -5   9   6          4.74          3.64         2.48 o
  -4   9   6       1229.84       1229.77        19.79 o
  -3   9   6          2.96         -0.24         1.99 o
  -2   9   6         10.80          7.08         2.21 o
  -1   9   6        399.89        356.52         7.26 o
   0   9   6          0.29         -1.66         2.17 o
   1   9   6        162.64        177.56         5.80 o
   2   9   6          5.59          8.18         2.90 o
   3   9   6        128.50        140.76         9.16 o
   4   9   6         17.27         18.16         4.23 o
   5   9   6         21.61         22.94         4.21 o
   6   9   6         15.29         12.93         6.81 o
   7   9   6          0.79          0.47         5.95 o
   8   9   6          2.61          0.99         7.75 o
 -11  10   6         28.63         29.55         5.62 o
 -10  10   6          2.58          7.38         5.01 o
  -9  10   6          5.64         10.17         3.44 o
  -8  10   6         85.99         93.35         6.06 o
  -7  10   6        179.48        206.69         7.79 o
  -6  10   6          7.10          3.35         3.04 o
  -5  10   6          2.26         -2.28         2.28 o
  -4  10   6         10.88          4.69         3.51 o
  -3  10   6        741.84        714.33        13.61 o
  -2  10   6        275.87        253.87         6.41 o
  -1  10   6          0.96         -1.74         2.28 o
   0  10   6         22.96         10.19         3.01 o
   1  10   6          9.73          5.52         2.75 o
   2  10   6        125.25        131.46         7.42 o
   3  10   6         20.97         10.40         4.40 o
   4  10   6          1.96          0.31         4.85 o
   5  10   6          1.04         -4.23         5.46 o
   6  10   6          4.05          2.27         5.12 o
   7  10   6         14.08          3.99         6.30 o
 -10  11   6         15.74         11.54         6.12 o
  -9  11   6         17.46         25.32         4.22 o
  -8  11   6          7.11          7.17         4.64 o
  -7  11   6         68.58         61.21         5.64 o
  -6  11   6        138.88        138.01         7.17 o
  -5  11   6         10.64          9.27         3.31 o
  -4  11   6         62.75         74.79         5.37 o
  -3  11   6        134.29        140.54         6.57 o
  -2  11   6         50.76         40.81         3.86 o
  -1  11   6          3.16          2.68         2.78 o
   0  11   6          1.08         -2.31         2.31 o
   1  11   6         30.66         21.29         4.05 o
   2  11   6          4.61          0.84         4.15 o
   3  11   6        150.84        157.58        12.23 o
   4  11   6          0.14         -4.35         6.47 o
   5  11   6         55.47         54.76         7.06 o
   6  11   6          5.27          1.82         8.74 o
  -9  12   6          0.04         -1.63         3.94 o
  -8  12   6          0.18          2.17         3.92 o
  -7  12   6         27.43         15.89         4.10 o
  -6  12   6         58.74         66.89         5.46 o
  -5  12   6        106.33         98.05         6.41 o
  -4  12   6          3.37         -2.55         2.66 o
  -3  12   6        198.59        207.38         7.66 o
  -2  12   6         13.50          5.64         3.51 o
  -1  12   6          6.55          7.56         3.87 o
   0  12   6         14.79         17.58         4.39 o
   1  12   6         23.33         29.32         7.05 o
   2  12   6        116.49        110.79         8.44 o
   3  12   6          0.06         -7.74         9.96 o
   4  12   6         12.10         15.93         6.30 o
   5  12   6         73.39         84.57        11.06 o
  -8  13   6         45.08         51.55         6.25 o
  -7  13   6          7.49          8.81         4.48 o
  -6  13   6         13.08         18.81         3.91 o
  -5  13   6         28.99         28.43         4.55 o
  -4  13   6         58.49         48.99         5.47 o
  -3  13   6         29.74         32.30         4.86 o
  -2  13   6         23.61         14.80         4.50 o
  -1  13   6          4.23          7.43         3.61 o
   0  13   6          2.74         -0.69         3.61 o
   1  13   6          3.69         -1.66         6.17 o
   2  13   6          6.30          1.11         6.51 o
   3  13   6          3.80         -1.91         7.51 o
   4  13   6          6.98         -4.37        12.07 o
  -6  14   6         91.17        125.26         8.58 o
  -5  14   6          0.06          6.08         5.98 o
  -4  14   6          2.09          3.33         3.77 o
  -3  14   6          0.01          3.01         4.11 o
  -2  14   6        111.77        117.21         7.73 o
  -1  14   6          6.80          2.24         5.89 o
   0  14   6          0.36         -1.78        10.67 o
   1  14   6         16.41         12.51         6.50 o
   2  14   6          0.91         -7.38         7.38 o
   0 -16   7          6.24          6.16         5.73 o
   1 -16   7          0.46         -4.82         7.77 o
   2 -16   7         18.86         22.73         4.66 o
   3 -16   7         39.95         49.48         5.74 o
  -3 -15   7          6.65         -6.69        11.20 o
  -2 -15   7          3.41          3.26         5.21 o
  -1 -15   7         34.80         33.64         6.12 o
   0 -15   7         16.81         35.06        13.06 o
   1 -15   7          2.01          7.88         4.97 o
   2 -15   7         51.88         62.76         6.43 o
   3 -15   7         21.06         31.33         4.84 o
   4 -15   7         41.06         29.62         4.76 o
   5 -15   7         11.83         15.86         4.47 o
   6 -15   7          0.10          0.48         3.88 o
  -5 -14   7          0.47         -1.52        14.81 o
  -4 -14   7          0.75         -7.61         7.61 o
  -3 -14   7          0.35         -4.58         4.58 o
  -2 -14   7         23.38         19.24         5.37 o
  -1 -14   7         14.94         11.19         4.57 o
   0 -14   7        177.70        180.52        12.06 o
   1 -14   7          2.65          3.48         3.45 o
   2 -14   7          3.11          3.72         3.33 o
   3 -14   7          1.00          1.55         3.54 o
   4 -14   7          0.68          2.49         3.56 o
   5 -14   7          4.21         14.96         4.36 o
   6 -14   7          1.64          5.90         4.28 o
   7 -14   7          8.04          2.59         4.00 o
   8 -14   7          7.43         11.05         6.05 o
  -6 -13   7          0.07         -1.77        13.60 o
  -5 -13   7          0.16        -12.31        12.31 o
  -4 -13   7          0.07         -4.14         4.14 o
  -3 -13   7         10.04         -0.42         4.99 o
  -2 -13   7          5.36          4.71         4.30 o
  -1 -13   7          1.01         -0.47         3.62 o
   0 -13   7          8.74          7.55         2.94 o
   1 -13   7         24.03         23.32         4.75 o
   2 -13   7         18.40         19.90         3.79 o
   3 -13   7          0.58          0.45         3.06 o
   4 -13   7          0.69         -2.87         2.87 o
   5 -13   7          3.14          3.06         3.54 o
   6 -13   7         11.76         15.37         6.51 o
   7 -13   7         24.14         23.73         4.87 o
   8 -13   7          4.56         -3.31         4.97 o
   9 -13   7          3.74          0.25         4.51 o
  -7 -12   7          7.54         -1.45         9.86 o
  -6 -12   7          1.97         -5.79        12.38 o
  -5 -12   7         39.44         40.94         6.84 o
  -4 -12   7        135.71        114.58         8.23 o
  -3 -12   7         41.60         35.17         6.52 o
  -2 -12   7         14.01         12.43         3.69 o
  -1 -12   7         24.08         18.59         4.33 o
   0 -12   7         48.80         50.81         4.23 o
   1 -12   7        170.78        178.55         6.28 o
   2 -12   7         12.91         14.85         3.32 o
   3 -12   7        128.17        110.67         6.20 o
   4 -12   7         10.72         13.75         3.40 o
   5 -12   7        199.45        184.28         7.21 o
   6 -12   7        141.67        143.27         7.32 o
   7 -12   7          1.31          2.49         3.99 o
   8 -12   7         19.62         20.75         5.56 o
   9 -12   7          3.21         14.55         5.53 o
  10 -12   7          0.47          7.69         4.91 o
  -8 -11   7         18.98         12.84        12.74 o
  -7 -11   7          6.03         -7.92         8.73 o
  -6 -11   7         92.87         90.19         8.48 o
  -5 -11   7          5.32         -3.84         4.98 o
  -4 -11   7         51.81         47.50         5.14 o
  -3 -11   7         17.28         16.87         3.40 o
  -2 -11   7        288.29        308.72        11.71 o
  -1 -11   7          2.18          0.74         2.44 o
   0 -11   7         70.02         74.04         4.28 o
   1 -11   7          6.32          0.98         2.60 o
   2 -11   7         41.27         37.23         3.33 o
   3 -11   7          5.75          6.37         2.42 o
   4 -11   7         23.17         23.83         3.10 o
   5 -11   7         61.25         61.71         4.54 o
   6 -11   7          1.65         -0.75         3.38 o
   7 -11   7         39.74         34.13         4.99 o
   8 -11   7         10.43          9.94         4.51 o
   9 -11   7          0.13         -2.75         3.79 o
  10 -11   7          1.78          2.88         4.25 o
  11 -11   7         15.22         13.38         5.55 o
  -9 -10   7          0.10        -10.23        10.23 o
  -8 -10   7         45.02         30.46         6.25 o
  -7 -10   7          1.98         10.42         6.00 o
  -6 -10   7         12.43          8.46         5.97 o
  -5 -10   7         69.18         62.19         6.31 o
  -4 -10   7        200.33        203.91         7.33 o
  -3 -10   7        108.61        102.45         5.21 o
  -2 -10   7        163.81        169.27         5.24 o
  -1 -10   7         14.77         16.31         2.70 o
   0 -10   7        138.10        121.22         4.81 o
   1 -10   7        271.55        239.99         6.13 o
   2 -10   7        137.36        133.25         5.10 o
   3 -10   7       1046.46        982.00        14.68 o
   4 -10   7          3.91          2.63         2.39 o
   5 -10   7          8.67          4.30         2.49 o
   6 -10   7         73.50         76.59         5.44 o
   7 -10   7         14.28         13.93         4.09 o
   8 -10   7         28.03         23.22         4.28 o
   9 -10   7          0.02         -2.94         3.31 o
  10 -10   7          0.06          0.04         3.88 o
  11 -10   7          8.80         -4.05         8.32 o
 -10  -9   7          0.12          2.01        11.61 o
  -9  -9   7          0.13         -5.23         7.84 o
  -8  -9   7          9.22         18.60         5.41 o
  -7  -9   7         10.95         13.20         5.17 o
  -6  -9   7        255.10        288.11         7.94 o
  -5  -9   7        466.51        460.58        11.84 o
  -4  -9   7         46.57         36.43         3.32 o
  -3  -9   7          9.32          3.22         2.41 o
  -2  -9   7        153.93        143.79         4.64 o
  -1  -9   7        717.51        717.41        10.93 o
   0  -9   7        348.81        367.67         7.27 o
   1  -9   7        428.77        404.30         7.66 o
   2  -9   7         11.23          3.91         2.12 o
   3  -9   7        536.82        516.90        10.99 o
   4  -9   7        137.23        141.94         5.25 o
   5  -9   7         52.31         45.19         3.57 o
   6  -9   7         18.38         19.40         3.10 o
   7  -9   7         48.11         45.45         4.23 o
   8  -9   7         19.72         18.60         3.66 o
   9  -9   7          9.86         10.24         3.71 o
  10  -9   7          1.26          3.08         3.55 o
  11  -9   7         11.87         16.99         4.98 o
  12  -9   7         21.08         20.76         5.19 o
 -10  -8   7         24.55         36.50        10.52 o
  -9  -8   7         50.40         69.77         8.21 o
  -8  -8   7         54.51         78.64         6.69 o
  -7  -8   7         64.91         64.38         5.87 o
  -6  -8   7         85.34         75.99         4.80 o
  -5  -8   7          0.94         -2.36         2.36 o
  -4  -8   7         13.39         13.63         2.50 o
  -3  -8   7        587.29        568.75         8.62 o
  -2  -8   7         12.49          7.21         1.71 o
  -1  -8   7          8.29          1.77         1.42 o
   0  -8   7        147.20        149.18         3.78 o
   1  -8   7         44.10         45.38         2.82 o
   2  -8   7         70.87         58.39         3.23 o
   3  -8   7        341.34        369.68         7.19 o
   4  -8   7        651.58        647.03        10.46 o
   5  -8   7         32.58         26.07         2.79 o
   6  -8   7         97.66        102.09         4.63 o
   7  -8   7         17.50         24.46         3.47 o
   8  -8   7        149.21        132.51         5.91 o
   9  -8   7         31.87         31.31         4.19 o
  10  -8   7         70.44         84.47         9.60 o
  11  -8   7        101.07         82.44         6.14 o
  12  -8   7          3.34          7.95         4.26 o
 -11  -7   7          7.91         14.24        11.92 o
 -10  -7   7         42.69         36.71         5.98 o
  -9  -7   7          0.52         14.70         5.58 o
  -8  -7   7         11.63          8.74         4.01 o
  -7  -7   7         15.87         12.97         3.16 o
  -6  -7   7         29.49         18.42         3.16 o
  -5  -7   7        266.18        248.12         6.31 o
  -4  -7   7         11.29          4.82         1.94 o
  -3  -7   7          2.29          1.54         1.37 o
  -2  -7   7        437.45        441.49         6.83 o
  -1  -7   7         16.14         10.98         1.54 o
   0  -7   7        309.47        335.00         5.52 o
   1  -7   7         51.29         46.08         2.00 o
   2  -7   7        156.11        155.88         3.71 o
   3  -7   7        270.44        260.38         5.04 o
   4  -7   7         61.38         51.15         2.74 o
   5  -7   7          4.30          1.60         1.71 o
   6  -7   7          2.06          3.03         1.72 o
   7  -7   7          3.21          4.17         2.05 o
   8  -7   7         45.33         49.24         3.89 o
   9  -7   7          2.91          7.42         3.26 o
  10  -7   7         44.86         51.79         6.26 o
  11  -7   7          1.40         22.43         5.80 o
  12  -7   7          1.19         12.06         5.60 o
 -12  -6   7          1.38         -1.34        14.30 o
 -11  -6   7         18.72         11.66         5.00 o
 -10  -6   7        106.75        106.24         7.51 o
  -9  -6   7         20.63         14.67         4.94 o
  -8  -6   7        150.91        154.33         7.20 o
  -7  -6   7        245.94        259.40         7.01 o
  -6  -6   7         20.78         14.30         2.76 o
  -5  -6   7        103.50        100.94         4.41 o
  -4  -6   7        136.66        121.27         3.85 o
  -3  -6   7         90.50        108.86         3.43 o
  -2  -6   7         79.70         66.71         2.61 o
  -1  -6   7         55.41         48.39         2.22 o
   0  -6   7        260.04        316.50         5.04 o
   1  -6   7         12.67         25.73         1.37 o
   2  -6   7        432.64        406.55         6.60 o
   3  -6   7         12.90         10.85         1.65 o
   4  -6   7        501.48        504.84         8.13 o
   5  -6   7         28.03         26.97         2.22 o
   6  -6   7         15.15         11.32         1.95 o
   7  -6   7         51.98         44.98         3.18 o
   8  -6   7          3.68          4.14         2.30 o
   9  -6   7          0.62          4.98         3.52 o
  10  -6   7          7.61          9.94         3.47 o
  11  -6   7         41.28         49.26         5.41 o
  12  -6   7          2.02          1.08         4.78 o
 -12  -5   7          6.44          4.78         7.00 o
 -11  -5   7          7.37          5.51         4.36 o
 -10  -5   7        153.42        180.41        12.52 o
  -9  -5   7          8.06          7.57         4.06 o
  -8  -5   7          2.04          3.50         2.73 o
  -7  -5   7        454.97        447.95         8.92 o
  -6  -5   7        819.43        842.31        12.90 o
  -5  -5   7         99.79         93.70         4.04 o
  -4  -5   7        186.05        185.39         4.53 o
  -3  -5   7        330.25        349.83         5.54 o
  -2  -5   7       1102.27       1113.97        13.94 o
  -1  -5   7         83.35        154.27         3.19 o
   0  -5   7         30.64         38.77         1.72 o
   1  -5   7       1636.28       1716.61        22.52 o
   2  -5   7         51.89         44.00         2.19 o
   3  -5   7         96.67         72.33         2.64 o
   4  -5   7         98.60         68.72         1.97 o
   5  -5   7        224.05        223.33         4.13 o
   6  -5   7         24.98         19.03         2.03 o
   7  -5   7         14.82          7.03         2.06 o
   8  -5   7         20.39         21.29         2.78 o
   9  -5   7         68.25         61.42         4.15 o
  10  -5   7          2.25          2.00         3.32 o
  11  -5   7          0.92          2.54         4.74 o
  12  -5   7         24.72         24.46         4.83 o
  13  -5   7          5.46          9.45         4.46 o
 -12  -4   7          2.34         10.35         5.19 o
 -11  -4   7         23.50         26.10         5.19 o
 -10  -4   7         10.23          2.24         3.82 o
  -9  -4   7        135.02        122.25         6.44 o
  -8  -4   7         19.61         18.51         3.67 o
  -7  -4   7         19.08         18.78         2.73 o
  -6  -4   7        186.18        183.22         5.19 o
  -5  -4   7          9.62         12.78         1.66 o
  -4  -4   7       1341.91       1459.00        16.61 o
  -3  -4   7        716.27        723.14         9.11 o
  -2  -4   7        528.99        524.51         6.96 o
  -1  -4   7       2603.25       2917.12        28.80 o
   0  -4   7         19.56         12.60         1.07 o
   1  -4   7        636.16        584.90         8.03 o
   2  -4   7       1350.24       1407.71        16.81 o
   3  -4   7         68.59         77.55         1.99 o
   4  -4   7        541.24        591.62         7.56 o
   5  -4   7         10.61          2.46         1.10 o
   6  -4   7        722.34        773.71        10.24 o
   7  -4   7        140.76        134.34         4.10 o
   8  -4   7         11.79          2.84         2.12 o
   9  -4   7         28.14         22.37         3.43 o
  10  -4   7          4.87          0.84         3.36 o
  11  -4   7         15.82         16.48         5.27 o
  12  -4   7         18.29         21.91         5.93 o
  13  -4   7          4.71          6.08         5.34 o
 -13  -3   7         10.42         25.73         9.63 o
 -12  -3   7         17.71         20.27         5.81 o
 -11  -3   7          0.02         -1.67         4.38 o
 -10  -3   7          3.31         -3.06         3.06 o
  -9  -3   7         23.89         20.24         3.18 o
  -8  -3   7         55.04         54.87         4.41 o
  -7  -3   7         73.90         73.45         3.91 o
  -6  -3   7          8.01          4.26         1.95 o
  -5  -3   7        250.37        214.92         4.38 o
  -4  -3   7         33.71         41.57         2.56 o
  -3  -3   7         12.79         14.45         1.13 o
  -2  -3   7         99.66        106.86         2.40 o
  -1  -3   7       3664.79       3741.78        38.07 o
   0  -3   7        120.53         96.10         1.84 o
   1  -3   7        517.67        534.62         6.12 o
   2  -3   7        685.37        663.80         7.70 o
   3  -3   7          0.06         -0.47         0.65 o
   4  -3   7        187.27        173.66         3.05 o
   5  -3   7        461.91        470.74         6.62 o
   6  -3   7         21.47         20.67         2.21 o
   7  -3   7         45.79         42.33         2.63 o
   8  -3   7        192.65        210.20         7.28 o
   9  -3   7         34.57         33.85         3.59 o
  10  -3   7          0.43         -3.95         3.95 o
  11  -3   7          7.16          3.24         3.64 o
  12  -3   7          1.01          1.74         4.23 o
  13  -3   7          3.71         11.81         9.89 o
 -13  -2   7          0.33          6.33         4.97 o
 -12  -2   7          4.56          3.47         5.39 o
 -11  -2   7         81.46         91.25         8.05 o
 -10  -2   7         14.76         18.18         4.02 o
  -9  -2   7         68.95         61.38         4.17 o
  -8  -2   7        122.90        115.93         4.69 o
  -7  -2   7         94.11         96.67         4.28 o
  -6  -2   7        396.62        368.12         6.29 o
  -5  -2   7          1.35          0.64         1.23 o
  -4  -2   7        186.07        212.79         4.21 o
  -3  -2   7       1521.83       1546.43        27.17 o
  -2  -2   7         37.75         52.46         1.53 o
  -1  -2   7       1363.23       1553.41        14.29 o
   0  -2   7        443.52        436.13         5.08 o
   1  -2   7        135.01        146.89         2.49 o
   2  -2   7        516.04        582.01         7.76 o
   3  -2   7        303.74        303.11         4.83 o
   4  -2   7          2.46          0.24         1.10 o
   5  -2   7        836.39        819.93         9.29 o
   6  -2   7         44.00         52.95         2.85 o
   7  -2   7        106.88        105.40         4.36 o
   8  -2   7        189.11        194.09         7.56 o
   9  -2   7         55.02         56.50         4.04 o
  10  -2   7          9.34          2.68         3.09 o
  11  -2   7          2.57         -0.57         4.67 o
  12  -2   7          8.19          5.70         4.65 o
  13  -2   7          1.84         -2.26         6.75 o
 -13  -1   7          6.86         13.59         6.06 o
 -12  -1   7         43.67         43.44         5.82 o
 -11  -1   7         99.08         97.03         7.83 o
 -10  -1   7         10.82          6.61         3.23 o
  -9  -1   7          1.39          2.71         2.37 o
  -8  -1   7        227.32        233.41         7.10 o
  -7  -1   7          5.36          5.11         1.78 o
  -6  -1   7         20.44         23.67         1.96 o
  -5  -1   7         61.37         44.97         2.43 o
  -4  -1   7          0.76         -0.91         0.91 o
  -3  -1   7        330.85        300.11         4.22 o
  -2  -1   7       1533.75       1735.13        16.54 o
  -1  -1   7        135.20        161.19         2.58 o
   0  -1   7       8138.97       8144.81        76.56 o
   1  -1   7         72.15         77.64         1.69 o
   2  -1   7         17.14         20.22         1.31 o
   3  -1   7         33.39         26.78         1.60 o
   4  -1   7        718.60        703.84         9.19 o
   5  -1   7         69.77         77.12         2.43 o
   6  -1   7        184.43        192.41         4.95 o
   7  -1   7         88.93        112.53         5.24 o
   8  -1   7        187.52        185.09         5.77 o
   9  -1   7         50.43         35.22         4.04 o
  10  -1   7          6.13          4.83         3.45 o
  11  -1   7         10.72         14.47         4.18 o
  12  -1   7          0.69          1.99         4.91 o
 -13   0   7          3.85          5.29         4.40 o
 -12   0   7         12.96         40.07         7.82 o
 -11   0   7         21.01         20.01         4.38 o
 -10   0   7        206.95        217.57         9.86 o
  -9   0   7         36.13         35.45         3.31 o
  -8   0   7        734.47        747.39        11.64 o
  -7   0   7          0.14          0.11         1.41 o
  -6   0   7        119.48        143.30         3.16 o
  -5   0   7        841.14        922.55         9.33 o
  -4   0   7       3556.22       3787.21        34.98 o
  -3   0   7        242.40        313.08         3.89 o
  -2   0   7       1079.98       1119.68        11.04 o
  -1   0   7       1115.53       1143.79        11.78 o
   0   0   7        479.80        499.89         5.61 o
   1   0   7        765.86        744.57         7.52 o
   2   0   7       3731.08       3896.34        33.17 o
   3   0   7       1260.42       1422.45        15.01 o
   4   0   7         70.81         97.61         3.65 o
   5   0   7        351.19        364.15         5.53 o
   6   0   7        936.81        963.92        17.17 o
   7   0   7        170.77        148.39         5.00 o
   8   0   7          7.99          8.24         2.83 o
   9   0   7          0.29          2.83         3.52 o
  10   0   7          6.03          5.52         4.69 o
  11   0   7         34.33         34.08         5.28 o
  12   0   7          8.19          9.97         5.57 o
 -13   1   7          2.77         13.75         4.91 o
 -12   1   7          1.08          9.02         4.83 o
 -11   1   7         16.58         12.57         3.35 o
 -10   1   7         55.95         50.24         4.96 o
  -9   1   7        174.43        178.57         6.94 o
  -8   1   7        342.69        341.54         6.20 o
  -7   1   7          0.78         -0.53         1.42 o
  -6   1   7          0.66          3.32         0.95 o
  -5   1   7        614.12        626.93         6.86 o
  -4   1   7        320.91        256.55         3.51 o
  -3   1   7         43.41         49.52         2.01 o
  -2   1   7       1258.10       1352.49        16.90 o
  -1   1   7         93.18        111.86         1.86 o
   0   1   7       1951.38       1964.31        17.08 o
   1   1   7         99.11        102.10         1.97 o
   2   1   7         24.16         17.18         1.09 o
   3   1   7         36.68         34.03         1.56 o
   4   1   7       1679.05       1665.75        18.93 o
   5   1   7        361.97        367.49         6.49 o
   6   1   7         70.41         53.16         3.42 o
   7   1   7         15.52         31.37         3.24 o
   8   1   7         33.17         37.54         4.15 o
   9   1   7         15.07         11.79         3.30 o
  10   1   7         37.57         36.86         4.82 o
  11   1   7          3.47          5.09         4.30 o
  12   1   7          1.45          9.54         5.89 o
 -13   2   7          1.46         14.88         5.28 o
 -12   2   7          1.53          1.18         3.41 o
 -11   2   7         12.83         14.26         3.31 o
 -10   2   7         38.45         47.59         4.11 o
  -9   2   7          1.78          3.80         2.39 o
  -8   2   7         95.10         81.27         4.46 o
  -7   2   7        510.12        524.72         7.93 o
  -6   2   7        581.12        586.50         7.21 o
  -5   2   7          0.39         -0.41         0.75 o
  -4   2   7       1499.23       1537.04        15.00 o
  -3   2   7        130.91        149.15         4.41 o
  -2   2   7        162.88        133.20         2.96 o
  -1   2   7          0.03          0.72         0.54 o
   0   2   7        335.16        327.72         4.19 o
   1   2   7       1346.07       1342.17        14.10 o
   2   2   7        160.12        155.19         3.06 o
   3   2   7       2261.50       2265.80        24.28 o
   4   2   7         27.37         30.64         2.10 o
   5   2   7         60.75         66.47         3.04 o
   6   2   7        741.97        749.37        11.29 o
   7   2   7         99.94        138.29         6.40 o
   8   2   7         75.77         66.83         5.01 o
   9   2   7        134.19        131.64         7.37 o
  10   2   7         20.00         37.07         5.06 o
  11   2   7          7.42         10.30         4.22 o
  12   2   7         32.86         40.37         6.53 o
 -13   3   7         42.56         54.65         7.02 o
 -12   3   7         20.94          6.91         3.31 o
 -11   3   7         35.45         26.23         4.66 o
 -10   3   7        100.81        101.95         5.68 o
  -9   3   7       1677.92       1708.21        23.92 o
  -8   3   7        210.89        205.29         6.00 o
  -7   3   7         85.28         95.24         3.34 o
  -6   3   7        317.96        296.94         4.80 o
  -5   3   7        676.70        682.65         8.28 o
  -4   3   7        128.96        181.78         2.81 o
  -3   3   7          7.83         12.69         0.59 o
  -2   3   7        352.94        360.94         4.45 o
  -1   3   7       4163.14       4413.74        40.42 o
   0   3   7        184.80        193.55         3.25 o
   1   3   7        112.06        152.32         2.93 o
   2   3   7         81.34         80.37         2.39 o
   3   3   7        553.43        557.84         7.60 o
   4   3   7        885.57        894.55        12.27 o
   5   3   7          2.29          0.52         1.98 o
   6   3   7        236.94        227.51         5.27 o
   7   3   7        101.38        100.41         5.61 o
   8   3   7         14.25          3.66         3.59 o
   9   3   7         48.08         60.43         5.75 o
  10   3   7         37.55         36.28         5.24 o
  11   3   7          0.65          0.54         5.89 o
  12   3   7         14.80         23.69        10.01 o
 -13   4   7         36.71         49.35         6.56 o
 -12   4   7         20.14         15.13         4.25 o
 -11   4   7         50.50         57.66         5.39 o
 -10   4   7         46.15         42.48         4.09 o
  -9   4   7         78.10         73.52         4.89 o
  -8   4   7         77.15         72.91         4.28 o
  -7   4   7         79.58         82.69         3.80 o
  -6   4   7        396.29        410.04         6.22 o
  -5   4   7         17.99         20.18         1.22 o
  -4   4   7         90.31         79.87         2.03 o
  -3   4   7       1272.47       1313.41        13.22 o
  -2   4   7        145.01        120.28         2.65 o
  -1   4   7       2751.34       2865.23        28.35 o
   0   4   7         19.57         21.44         1.45 o
   1   4   7        229.66        248.98         4.36 o
   2   4   7        537.19        526.54         7.41 o
   3   4   7        112.14        122.19         2.73 o
   4   4   7         32.98         30.43         2.35 o
   5   4   7          0.54         -1.63         1.63 o
   6   4   7         21.55         23.36         2.77 o
   7   4   7          2.55         -0.24         2.39 o
   8   4   7         20.17          8.82         3.63 o
   9   4   7         40.68         51.07         5.50 o
  10   4   7          0.08          8.99         4.11 o
  11   4   7         19.56         21.65         4.92 o
 -13   5   7          0.03          1.19         3.62 o
 -12   5   7         13.60         13.18         3.76 o
 -11   5   7          0.16         -2.79         2.79 o
 -10   5   7          0.01          0.72         2.32 o
  -9   5   7         25.46         23.39         4.61 o
  -8   5   7        144.14        153.24         5.22 o
  -7   5   7        164.19        135.60         4.92 o
  -6   5   7         29.59         20.81         2.56 o
  -5   5   7        213.49        196.35         4.14 o
  -4   5   7         14.21         16.23         1.42 o
  -3   5   7         43.86         55.93         2.05 o
  -2   5   7        458.72        489.72         6.92 o
  -1   5   7        707.70        730.54         8.20 o
   0   5   7       1457.12       1513.59        16.18 o
   1   5   7        187.10        190.31         3.73 o
   2   5   7          8.98         10.93         1.35 o
   3   5   7        260.47        267.66         5.41 o
   4   5   7        427.41        447.53         7.63 o
   5   5   7          9.51          4.66         1.95 o
   6   5   7          5.22         -0.35         2.22 o
   7   5   7          0.56         -0.75         2.89 o
   8   5   7          0.82         -2.86         2.86 o
   9   5   7         15.98         15.44         4.44 o
  10   5   7          4.13          5.29         5.94 o
  11   5   7          1.39         16.94         6.90 o
 -13   6   7          4.63          3.92         3.97 o
 -12   6   7          7.74          7.21         4.15 o
 -11   6   7         67.75         76.44         6.16 o
 -10   6   7         45.08         50.16         4.76 o
  -9   6   7          0.21         -2.54         2.54 o
  -8   6   7        269.95        287.29         7.39 o
  -7   6   7        413.10        400.68         8.53 o
  -6   6   7        799.09        799.47        12.88 o
  -5   6   7          6.29          6.44         1.89 o
  -4   6   7         98.07         86.74         3.38 o
  -3   6   7        450.36        410.57         6.36 o
  -2   6   7        453.33        427.13         6.62 o
  -1   6   7          6.30          3.87         1.73 o
   0   6   7         78.83         69.98         2.62 o
   1   6   7       1227.56       1324.45        14.12 o
   2   6   7        925.50        956.17        11.02 o
   3   6   7         33.18         39.04         2.82 o
   4   6   7         13.90         14.64         2.32 o
   5   6   7          4.17          3.99         2.23 o
   6   6   7          8.50          2.54         2.70 o
   7   6   7          7.95          3.47         3.66 o
   8   6   7          7.86          4.81         4.63 o
   9   6   7          0.45          2.02         3.92 o
  10   6   7          2.83          7.10         8.81 o
 -12   7   7          1.35          1.32         3.19 o
 -11   7   7          2.33          8.22         3.41 o
 -10   7   7          0.08         -2.41         2.41 o
  -9   7   7          0.58          0.56         2.83 o
  -8   7   7          4.32          2.18         2.14 o
  -7   7   7         53.40         65.31         4.15 o
  -6   7   7        277.44        227.88         6.39 o
  -5   7   7         19.84         17.66         2.69 o
  -4   7   7        250.23        256.71         6.76 o
  -3   7   7         19.14         11.98         2.03 o
  -2   7   7        145.15        126.19         4.12 o
  -1   7   7          0.03         -1.55         1.55 o
   0   7   7        307.97        295.50         5.65 o
   1   7   7        333.24        313.83         5.90 o
   2   7   7        354.20        331.86         6.78 o
   3   7   7         25.83         22.94         2.57 o
   4   7   7         12.92          4.83         2.12 o
   5   7   7          3.45          0.87         2.24 o
   6   7   7          2.32          0.11         3.05 o
   7   7   7          0.82          4.80         3.79 o
   8   7   7         16.55         14.37         5.89 o
   9   7   7          7.46          2.23         7.43 o
  10   7   7          9.11          1.63         6.60 o
 -12   8   7          1.21          3.18         3.58 o
 -11   8   7          5.27          9.01         3.94 o
 -10   8   7          0.96         -0.47         3.05 o
  -9   8   7          0.18         -2.80         2.80 o
  -8   8   7        147.14        149.51         6.84 o
  -7   8   7         13.06         14.60         2.97 o
  -6   8   7          0.51         -2.59         2.61 o
  -5   8   7        521.09        465.95        12.66 o
  -4   8   7        291.46        260.49         8.09 o
  -3   8   7         12.15         10.46         2.15 o
  -2   8   7        426.33        398.58         7.49 o
  -1   8   7         22.21         20.84         2.43 o
   0   8   7        382.34        387.60         7.00 o
   1   8   7        266.46        265.99         6.44 o
   2   8   7          2.74         -1.45         2.44 o
   3   8   7        257.05        244.68         8.18 o
   4   8   7          0.60         -0.64         3.21 o
   5   8   7         99.32         97.19         6.39 o
   6   8   7          2.79         -2.83         4.17 o
   7   8   7         16.37         14.08         4.54 o
   8   8   7         13.49         19.28         7.17 o
   9   8   7          0.12          5.37         7.46 o
 -11   9   7          0.19          0.22         3.14 o
 -10   9   7         38.56         54.75         5.07 o
  -9   9   7          5.95          8.45         3.05 o
  -8   9   7          4.29         -0.67         3.28 o
  -7   9   7         21.18         23.70         3.71 o
  -6   9   7          3.85          2.55         2.66 o
  -5   9   7        305.84        261.11        10.45 o
  -4   9   7        325.13        287.58         7.89 o
  -3   9   7        204.48        182.02         6.25 o
  -2   9   7         19.20         12.30         2.49 o
  -1   9   7         43.10         38.38         3.24 o
   0   9   7          9.50          8.43         2.49 o
   1   9   7         24.17         22.59         3.54 o
   2   9   7        280.08        281.94         7.71 o
   3   9   7        296.81        284.28        12.06 o
   4   9   7        106.26        111.05         6.84 o
   5   9   7         16.18         12.97         4.58 o
   6   9   7         15.93         17.90         7.51 o
   7   9   7          1.76          7.46         7.32 o
   8   9   7         46.14         61.29        14.87 o
 -11  10   7          6.82          0.22         4.37 o
 -10  10   7         13.48         20.54         4.50 o
  -9  10   7         28.20         35.55         4.92 o
  -8  10   7          5.05          8.71         5.13 o
  -7  10   7         64.54         67.68         5.28 o
  -6  10   7         65.29         47.97         4.49 o
  -5  10   7         72.07         79.42         5.26 o
  -4  10   7          0.68         -1.71         2.14 o
  -3  10   7         29.18         15.18         2.96 o
  -2  10   7          5.87          7.65         3.03 o
  -1  10   7          2.93         -2.24         2.24 o
   0  10   7          0.09         -2.08         2.08 o
   1  10   7          3.24         -2.87         2.87 o
   2  10   7         67.29         60.64         4.97 o
   3  10   7         24.04         25.64         5.22 o
   4  10   7         54.09         48.94         6.19 o
   5  10   7          3.64         -0.03         3.99 o
   6  10   7         36.03         26.85         8.13 o
   7  10   7          0.54         -7.91         8.19 o
 -10  11   7         10.54          4.26         6.80 o
  -9  11   7         27.10         27.44         4.76 o
  -8  11   7          5.03          3.83         3.68 o
  -7  11   7          3.81          1.18         3.61 o
  -6  11   7          5.47          8.78         3.67 o
  -5  11   7         10.74         10.18         3.51 o
  -4  11   7         33.60         37.91         4.30 o
  -3  11   7         35.27         43.94         4.29 o
  -2  11   7          4.17          4.45         3.19 o
  -1  11   7         22.89         12.32         3.42 o
   0  11   7         93.42         82.06         6.76 o
   1  11   7         41.86         31.82         5.34 o
   2  11   7         31.07         22.72        10.07 o
   3  11   7         77.34         78.66         8.79 o
   4  11   7         14.66          8.34         5.71 o
   5  11   7          9.87          5.27        10.74 o
   6  11   7          2.05          0.03         8.20 o
  -9  12   7         10.37          6.67         4.08 o
  -8  12   7          3.88          0.97         3.43 o
  -7  12   7          0.01         -1.08         3.44 o
  -6  12   7         49.05         49.82         5.29 o
  -5  12   7          2.45         -0.21         4.29 o
  -4  12   7          7.64          9.74         4.97 o
  -3  12   7         68.49         69.50         5.26 o
  -2  12   7         83.01         78.60         5.63 o
  -1  12   7         72.22         72.98         6.95 o
   0  12   7        111.90        113.49         7.36 o
   1  12   7         26.41         12.32         6.09 o
   2  12   7         39.79         37.48         9.03 o
   3  12   7          2.95         -8.30         8.30 o
   4  12   7          1.77         -7.91         8.13 o
   5  12   7          9.91          5.78         9.08 o
  -8  13   7          8.20         15.96         6.70 o
  -7  13   7         78.66         80.91         6.93 o
  -6  13   7          2.73          2.61         3.73 o
  -5  13   7         13.15          7.46         6.61 o
  -4  13   7          1.76          2.47         4.86 o
  -3  13   7          6.62         11.59         3.54 o
  -2  13   7          2.84          3.80         4.58 o
  -1  13   7         12.56          7.37         4.78 o
   0  13   7         17.89         17.04         5.78 o
   1  13   7          0.82         -8.32         8.88 o
   2  13   7         48.21         37.39        15.53 o
   3  13   7          0.00         -4.24         4.24 o
  -6  14   7         34.08         62.46         7.53 o
  -5  14   7        105.16        143.96         7.96 o
  -4  14   7         42.84         51.90         6.24 o
  -3  14   7         36.42         47.83         5.77 o
  -2  14   7         24.93         18.55         4.52 o
  -1  14   7          6.37          8.73         4.66 o
   0  14   7          0.45         -3.39         7.13 o
   1  14   7          0.85         -0.09         8.76 o
   1 -16   8          7.22         15.65         6.75 o
   2 -16   8         25.44         35.74         8.90 o
   3 -16   8         15.18         23.79         5.63 o
  -3 -15   8          0.15         -6.80         6.80 o
  -2 -15   8         15.01         14.62         5.84 o
  -1 -15   8         22.86         27.37        10.06 o
   0 -15   8         14.20         10.30         4.94 o
   1 -15   8         91.31         87.45         8.90 o
   2 -15   8         90.80        107.25         7.07 o
   3 -15   8         23.40         28.65         4.70 o
   4 -15   8         43.50         42.85         5.26 o
   5 -15   8          5.12          4.86         4.30 o
   6 -15   8          0.69         -4.17         7.34 o
  -4 -14   8         17.32          2.65         6.69 o
  -3 -14   8         50.73         53.05         9.16 o
  -2 -14   8         54.57         68.35         8.22 o
  -1 -14   8         13.35         12.47         5.96 o
   0 -14   8         31.14         28.39         5.40 o
   1 -14   8         15.00         19.54         3.70 o
   2 -14   8         80.83         86.17         6.30 o
   3 -14   8         49.20         35.96         4.55 o
   4 -14   8         22.34         16.43         4.10 o
   5 -14   8         28.70         19.67         4.65 o
   6 -14   8         24.66         38.46         6.16 o
   7 -14   8         10.61          7.48         4.72 o
   8 -14   8          0.98          0.32        14.14 o
  -6 -13   8          1.43        -11.26        11.26 o
  -5 -13   8          4.33        -11.22        11.22 o
  -4 -13   8          0.00         -3.62         3.62 o
  -3 -13   8          0.46         -4.26         4.26 o
  -2 -13   8         44.15         53.00        10.00 o
  -1 -13   8          8.05          4.61         3.89 o
   0 -13   8         26.93         31.28         4.48 o
   1 -13   8         52.62         49.67         6.17 o
   2 -13   8          2.75         -0.61         2.78 o
   3 -13   8         37.64         37.58         4.91 o
   4 -13   8         67.13         64.71         5.59 o
   5 -13   8         14.93         19.02         4.36 o
   6 -13   8          7.77          3.73         3.89 o
   7 -13   8         37.72         35.19         6.39 o
   8 -13   8          0.64          0.44         5.12 o
   9 -13   8          1.89          4.03         4.18 o
  -7 -12   8         71.27         72.25         8.73 o
  -6 -12   8          1.86          3.18        17.34 o
  -5 -12   8          4.38         -6.78         7.97 o
  -4 -12   8         12.16         12.55         6.50 o
  -3 -12   8         88.82         95.19         7.87 o
  -2 -12   8         81.89         70.27         5.65 o
  -1 -12   8         28.46         31.17         4.29 o
   0 -12   8          1.66          5.02         3.31 o
   1 -12   8         94.06         97.97         5.31 o
   2 -12   8        103.79        105.11         5.65 o
   3 -12   8          0.85         -0.49         2.89 o
   4 -12   8          3.69          1.00         2.86 o
   5 -12   8        291.43        336.09        13.62 o
   6 -12   8        236.98        277.37        10.40 o
   7 -12   8          0.41          1.10         3.74 o
   8 -12   8          0.56          0.60         4.20 o
   9 -12   8          5.56          6.03         4.99 o
  10 -12   8          0.44          3.70         4.88 o
  -8 -11   8          9.34         -4.23         8.60 o
  -7 -11   8         35.96         37.60        10.76 o
  -6 -11   8          0.88         -2.42         5.99 o
  -5 -11   8         37.42         47.16         6.49 o
  -4 -11   8         39.04         51.46         5.31 o
  -3 -11   8          0.04         -3.17         3.63 o
  -2 -11   8          6.86         -0.32         3.80 o
  -1 -11   8        241.31        244.42         6.97 o
   0 -11   8        125.39        121.11         5.64 o
   1 -11   8         94.45        103.10         4.86 o
   2 -11   8         30.51         20.60         2.89 o
   3 -11   8        206.11        187.63         6.04 o
   4 -11   8        191.32        183.55         6.37 o
   5 -11   8          3.47         -0.40         3.01 o
   6 -11   8          6.46          8.27         3.20 o
   7 -11   8         80.50         75.83         6.74 o
   8 -11   8          0.17          2.22         4.25 o
   9 -11   8         17.94         18.65         5.04 o
  10 -11   8          0.05         -4.15         4.32 o
  -9 -10   8          0.00         -8.64         8.64 o
  -8 -10   8          3.74         -5.59        10.67 o
  -7 -10   8          2.31         -3.15         9.43 o
  -6 -10   8         73.79         73.71         6.00 o
  -5 -10   8        211.86        217.86        11.40 o
  -4 -10   8          9.05         13.21         3.64 o
  -3 -10   8          0.87         -0.36         2.31 o
  -2 -10   8        161.36        130.30         5.22 o
  -1 -10   8         59.52         64.65         4.06 o
   0 -10   8        118.28        104.01         4.91 o
   1 -10   8       1200.16       1147.43        16.26 o
   2 -10   8         17.44         25.14         2.99 o
   3 -10   8         19.37         24.99         3.05 o
   4 -10   8        204.93        197.86         5.85 o
   5 -10   8         58.26         58.12         4.04 o
   6 -10   8          0.23         -0.26         3.07 o
   7 -10   8          4.35          5.52         3.22 o
   8 -10   8         39.02         32.89         5.13 o
   9 -10   8          0.16         -2.29         3.70 o
  10 -10   8          0.33         -3.82         3.82 o
  11 -10   8          1.04          0.23         5.72 o
 -10  -9   8         10.40          9.13         8.49 o
  -9  -9   8         14.04         13.17         6.68 o
  -8  -9   8          0.16         -3.23         6.63 o
  -7  -9   8         18.76         16.15         6.76 o
  -6  -9   8         88.48         95.08         5.93 o
  -5  -9   8         90.39        113.81         6.66 o
  -4  -9   8        223.44        233.49         6.71 o
  -3  -9   8         47.33         40.24         3.37 o
  -2  -9   8         90.98         74.76         3.70 o
  -1  -9   8        360.64        344.18         7.52 o
   0  -9   8        209.03        192.96         5.58 o
   1  -9   8          7.64          1.43         2.02 o
   2  -9   8          0.39         -1.51         1.95 o
   3  -9   8        308.29        268.54         6.56 o
   4  -9   8        162.96        161.32         5.08 o
   5  -9   8         58.80         43.85         3.54 o
   6  -9   8         17.47         22.09         3.46 o
   7  -9   8          6.33          7.11         2.93 o
   8  -9   8         36.35         37.48         4.55 o
   9  -9   8          7.22          7.66         3.72 o
  10  -9   8         39.26         47.69         6.39 o
  11  -9   8          0.90          4.87         4.98 o
 -10  -8   8         15.37         18.72         6.04 o
  -9  -8   8          0.57          3.11         4.84 o
  -8  -8   8        243.95        269.29         9.31 o
  -7  -8   8        276.72        288.19         8.89 o
  -6  -8   8          1.95         -2.92         2.92 o
  -5  -8   8         40.21         28.23         3.51 o
  -4  -8   8        168.12        162.43         5.84 o
  -3  -8   8        111.40        112.36         4.13 o
  -2  -8   8         66.83         63.45         3.05 o
  -1  -8   8        133.35        118.41         3.59 o
   0  -8   8        470.17        486.66         8.19 o
   1  -8   8        311.86        305.20         6.66 o
   2  -8   8        884.77        874.95        13.52 o
   3  -8   8       1216.88       1246.93        25.41 o
   4  -8   8         42.76         34.25         2.88 o
   5  -8   8         35.14         30.79         3.01 o
   6  -8   8         29.12         38.22         4.25 o
   7  -8   8        133.11        135.79         6.21 o
   8  -8   8        136.82        128.53         6.76 o
   9  -8   8          4.73          4.42         3.30 o
  10  -8   8          4.80         11.23         4.11 o
  11  -8   8          0.32          6.09         3.62 o
  12  -8   8          0.21         14.28         4.56 o
 -11  -7   8          9.79          3.91         7.29 o
 -10  -7   8        112.07        115.07         8.15 o
  -9  -7   8         75.01         78.21         6.61 o
  -8  -7   8         25.20         25.48         6.00 o
  -7  -7   8         22.72         16.35         4.41 o
  -6  -7   8         87.93         73.20         4.54 o
  -5  -7   8        447.90        436.39         9.10 o
  -4  -7   8        146.43        125.81         5.73 o
  -3  -7   8         86.42         79.99         3.27 o
  -2  -7   8         24.91         27.83         2.14 o
  -1  -7   8        840.25        890.40        11.54 o
   0  -7   8        618.55        564.51         7.96 o
   1  -7   8        340.42        356.26         6.39 o
   2  -7   8        253.33        208.62         4.73 o
   3  -7   8       1394.26       1430.29        18.12 o
   4  -7   8        126.07        117.90         4.00 o
   5  -7   8         45.13         39.99         2.89 o
   6  -7   8         30.08         23.83         2.82 o
   7  -7   8         63.87         65.80         3.94 o
   8  -7   8         30.94         27.22         3.18 o
   9  -7   8         40.67         48.55         5.15 o
  10  -7   8         66.68         71.28         5.96 o
  11  -7   8         91.82         95.58         7.14 o
  12  -7   8          7.38         26.44         7.10 o
 -11  -6   8          0.61         -5.71         5.71 o
 -10  -6   8         23.64         36.16         5.76 o
  -9  -6   8          9.87         10.24         4.82 o
  -8  -6   8          0.18         -3.33         4.43 o
  -7  -6   8          7.14         11.53         2.61 o
  -6  -6   8        316.73        307.77        10.80 o
  -5  -6   8        218.45        188.45         5.63 o
  -4  -6   8          3.21          3.06         1.48 o
  -3  -6   8        178.48        174.41         3.93 o
  -2  -6   8       2803.60       2950.48        44.84 o
  -1  -6   8        375.24        386.62         5.99 o
   0  -6   8        229.97        279.44         4.75 o
   1  -6   8        123.24        115.09         3.36 o
   2  -6   8        158.76        191.69         4.29 o
   3  -6   8          3.36          2.10         1.83 o
   4  -6   8        108.78        115.44         3.64 o
   5  -6   8        691.64        688.55        10.22 o
   6  -6   8          0.32         -0.43         1.64 o
   7  -6   8         12.56          8.81         2.20 o
   8  -6   8         42.51         43.26         3.47 o
   9  -6   8         11.14         11.60         3.96 o
  10  -6   8         83.22         99.10         6.18 o
  11  -6   8          0.21          4.13         3.90 o
  12  -6   8          0.48         -0.34         6.21 o
 -12  -5   8          1.48         12.22         5.53 o
 -11  -5   8          3.86          0.24         5.89 o
 -10  -5   8         12.27         12.95         4.62 o
  -9  -5   8         15.24         11.75         3.39 o
  -8  -5   8        166.63        157.05         6.27 o
  -7  -5   8         53.46         50.46         4.33 o
  -6  -5   8        167.94        176.50         5.36 o
  -5  -5   8        198.27        198.00         5.54 o
  -4  -5   8         56.23         71.73         2.66 o
  -3  -5   8         58.96         53.13         2.32 o
  -2  -5   8        371.35        379.59         5.79 o
  -1  -5   8        602.81        687.65         8.80 o
   0  -5   8       2572.47       2706.19        28.53 o
   1  -5   8        854.12        836.84        11.06 o
   2  -5   8         46.59         53.49         2.44 o
   3  -5   8        746.69        775.66        10.12 o
   4  -5   8        210.80        199.58         4.16 o
   5  -5   8         83.35         83.96         3.09 o
   6  -5   8        162.64        153.66         4.61 o
   7  -5   8          0.12         -1.77         1.77 o
   8  -5   8         25.14         17.70         2.98 o
   9  -5   8         19.19         17.41         3.66 o
  10  -5   8          4.68          6.12         4.30 o
  11  -5   8          0.42          0.13         6.83 o
  12  -5   8          2.49          6.46         7.03 o
 -12  -4   8         29.40         34.94         6.80 o
 -11  -4   8         12.72         21.63         5.33 o
 -10  -4   8         61.77         49.50         7.06 o
  -9  -4   8         10.76          4.44         2.92 o
  -8  -4   8          4.16         -0.80         2.22 o
  -7  -4   8         44.54         50.23         3.61 o
  -6  -4   8         46.35         50.95         4.00 o
  -5  -4   8        464.86        462.86         7.65 o
  -4  -4   8         88.45         95.68         3.14 o
  -3  -4   8          0.91          2.74         1.04 o
  -2  -4   8        230.38        210.37         3.83 o
  -1  -4   8         22.98         21.80         1.41 o
   0  -4   8       1203.96       1339.12        14.05 o
   1  -4   8       1328.19       1457.62        15.30 o
   2  -4   8         22.39         22.63         1.72 o
   3  -4   8        205.55        236.78         3.79 o
   4  -4   8         16.74         16.36         1.93 o
   5  -4   8         37.23         27.54         1.96 o
   6  -4   8        116.23        119.48         4.32 o
   7  -4   8         53.14         54.44         3.53 o
   8  -4   8          0.85         -0.78         2.39 o
   9  -4   8          0.46          3.12         4.05 o
  10  -4   8          8.77          2.55         3.49 o
  11  -4   8         36.49         41.64         7.27 o
  12  -4   8          0.01          8.61         4.41 o
 -13  -3   8          2.90          0.92        10.50 o
 -12  -3   8          4.30         12.64         5.07 o
 -11  -3   8         59.00         61.99         8.89 o
 -10  -3   8          9.20          6.59         3.39 o
  -9  -3   8         62.16         48.06         4.04 o
  -8  -3   8          8.64          8.03         2.67 o
  -7  -3   8         92.81         98.32         4.57 o
  -6  -3   8          8.35          7.47         2.11 o
  -5  -3   8         14.30         16.51         1.82 o
  -4  -3   8        498.07        603.20         9.29 o
  -3  -3   8         56.81         39.40         1.43 o
  -2  -3   8          0.42         -0.74         0.74 o
  -1  -3   8       3153.01       3373.59        31.25 o
   0  -3   8       1084.93       1203.91        12.18 o
   1  -3   8         60.62         33.88         1.43 o
   2  -3   8        115.01         96.77         2.09 o
   3  -3   8        157.26        150.85         4.39 o
   4  -3   8          2.34         -1.03         1.03 o
   5  -3   8         37.73         42.92         2.33 o
   6  -3   8         81.27         85.84         3.33 o
   7  -3   8         19.44         13.57         2.37 o
   8  -3   8         17.55         13.02         2.77 o
   9  -3   8          5.28          4.12         2.99 o
  10  -3   8          2.30         -3.22         3.22 o
  11  -3   8          1.64          7.60         4.67 o
  12  -3   8          0.83          1.22         3.82 o
 -13  -2   8          7.26         18.23         5.69 o
 -12  -2   8          2.32          2.96         4.77 o
 -11  -2   8         40.62         30.06         5.64 o
 -10  -2   8         31.17         37.88         4.77 o
  -9  -2   8        120.07        107.93         5.18 o
  -8  -2   8         75.64         57.16         3.85 o
  -7  -2   8          9.67          9.44         2.38 o
  -6  -2   8          2.43          1.62         1.68 o
  -5  -2   8          0.93          1.42         1.19 o
  -4  -2   8         13.65         11.07         1.46 o
  -3  -2   8       5213.04       5745.51        54.83 o
  -2  -2   8         72.20         90.46         1.92 o
  -1  -2   8        167.55        218.14         3.17 o
   0  -2   8       1567.23       1579.56        16.18 o
   1  -2   8       1159.06       1088.06        11.66 o
   2  -2   8        799.54        812.81         9.17 o
   3  -2   8        149.78        146.49         3.89 o
   4  -2   8        162.31        161.71         3.62 o
   5  -2   8         11.67          9.18         1.56 o
   6  -2   8         62.91         63.89         2.82 o
   7  -2   8        104.54         85.38         4.23 o
   8  -2   8        181.83        159.04         5.42 o
   9  -2   8          2.00          4.81         3.13 o
  10  -2   8          2.41         -2.53         4.26 o
  11  -2   8         19.32         32.24         5.65 o
  12  -2   8          6.28          5.64         4.91 o
 -13  -1   8         15.67         28.50         6.09 o
 -12  -1   8          0.02          8.71         4.72 o
 -11  -1   8          3.05         -0.30         4.01 o
 -10  -1   8          1.12          4.68         3.03 o
  -9  -1   8         17.17         17.95         3.07 o
  -8  -1   8         45.78         37.27         3.29 o
  -7  -1   8         67.58         67.80         3.25 o
  -6  -1   8          2.72          3.47         1.41 o
  -5  -1   8        888.33        895.72        11.86 o
  -4  -1   8         54.86         56.21         2.83 o
  -3  -1   8       2050.83       2186.98        20.80 o
  -2  -1   8        404.99        390.91         4.74 o
  -1  -1   8        866.87        883.48         9.60 o
   0  -1   8        165.50        183.86         2.99 o
   1  -1   8       1551.54       1658.29        16.96 o
   2  -1   8         25.39         21.75         1.42 o
   3  -1   8        247.46        264.89         6.26 o
   4  -1   8        291.90        283.84         4.79 o
   5  -1   8        416.28        414.57         6.38 o
   6  -1   8         52.19         44.80         3.19 o
   7  -1   8         56.33         57.06         3.50 o
   8  -1   8         22.06         19.83         3.01 o
   9  -1   8          2.26          2.77         2.94 o
  10  -1   8         18.64         17.79         4.33 o
  11  -1   8          0.10          4.74         4.35 o
  12  -1   8          3.42          5.16         6.12 o
 -13   0   8          3.88          4.92         3.97 o
 -12   0   8        178.07        161.40         9.86 o
 -11   0   8         18.87         16.22         4.32 o
 -10   0   8         73.16         70.41         5.70 o
  -9   0   8         40.52         39.62         4.15 o
  -8   0   8        257.42        249.24         8.67 o
  -7   0   8         74.42         71.78         3.38 o
  -6   0   8        182.73        194.13         3.93 o
  -5   0   8        317.04        323.57         4.06 o
  -4   0   8        897.38        908.31         9.86 o
  -3   0   8         11.51         18.78         0.95 o
  -2   0   8        647.80        786.41         8.60 o
  -1   0   8       2014.58       2132.03        20.10 o
   0   0   8         52.49         47.50         1.44 o
   1   0   8        133.56        143.65         2.33 o
   2   0   8          0.62          1.58         0.66 o
   3   0   8        171.78        194.65         3.27 o
   4   0   8         78.62         77.41         2.09 o
   5   0   8        252.07        254.95         5.67 o
   6   0   8        180.63        171.64         5.19 o
   7   0   8        266.02        256.20         7.57 o
   8   0   8         53.67         55.46         3.81 o
   9   0   8         12.34         15.19         4.22 o
  10   0   8         17.63         14.49         4.02 o
  11   0   8          0.07         -0.09         3.72 o
  12   0   8          1.71         -2.06         5.73 o
 -13   1   8         47.91         50.50         6.63 o
 -12   1   8         52.31         67.64         7.75 o
 -11   1   8         15.84         23.65         3.90 o
 -10   1   8        105.91        105.17         6.06 o
  -9   1   8         86.21         82.10         5.29 o
  -8   1   8         46.35         39.19         3.54 o
  -7   1   8         52.28         51.86         2.74 o
  -6   1   8          0.15         -0.91         0.91 o
  -5   1   8        165.61        189.96         3.13 o
  -4   1   8         77.31         66.74         2.04 o
  -3   1   8         85.74         66.36         2.47 o
  -2   1   8       1007.16       1013.98        10.59 o
  -1   1   8        730.21        816.60         8.45 o
   0   1   8        447.89        418.53         4.80 o
   1   1   8          0.78         -0.67         0.67 o
   2   1   8          7.06          4.75         0.91 o
   3   1   8         64.26         55.37         3.49 o
   4   1   8        164.06        139.96         2.90 o
   5   1   8        830.97        858.16        11.62 o
   6   1   8        122.26        121.83         5.37 o
   7   1   8          3.11          3.22         2.45 o
   8   1   8        154.57        158.94         7.15 o
   9   1   8          0.39          5.38         3.78 o
  10   1   8          2.13          8.56         3.93 o
  11   1   8          7.10         10.44         4.52 o
  12   1   8          0.73          1.21         6.42 o
 -13   2   8         17.14         25.45         5.74 o
 -12   2   8          6.37          2.29         3.90 o
 -11   2   8         15.66         16.13         3.36 o
 -10   2   8          6.56         16.75         3.73 o
  -9   2   8         54.61         49.22         4.78 o
  -8   2   8         29.28         28.62         2.97 o
  -7   2   8        225.06        226.13         5.79 o
  -6   2   8        442.98        440.46         6.38 o
  -5   2   8          8.89          8.88         0.83 o
  -4   2   8        271.34        292.43         5.26 o
  -3   2   8        464.05        511.81         8.55 o
  -2   2   8       2186.42       2237.00        25.29 o
  -1   2   8        639.81        722.89         7.39 o
   0   2   8        553.69        570.67         6.56 o
   1   2   8        140.73        138.08         2.78 o
   2   2   8          0.46         -0.89         0.89 o
   3   2   8        642.28        622.02         8.24 o
   4   2   8          8.99         11.22         1.78 o
   5   2   8        277.32        272.08         5.95 o
   6   2   8         33.76         43.35         3.41 o
   7   2   8        155.51        180.34         6.92 o
   8   2   8         21.61         29.55         4.19 o
   9   2   8         20.60         26.12         5.58 o
  10   2   8         61.24         55.35         6.11 o
  11   2   8          2.33          7.71         5.18 o
  12   2   8          6.70          9.49         9.13 o
 -13   3   8          8.07         16.49         5.14 o
 -12   3   8         25.70         26.24         4.61 o
 -11   3   8          1.75          3.59         3.21 o
 -10   3   8        112.86        103.74         5.91 o
  -9   3   8         65.45         76.66         4.93 o
  -8   3   8          4.17         17.72         5.07 o
  -7   3   8        111.68        118.89         4.72 o
  -6   3   8         13.55          9.27         1.47 o
  -5   3   8          1.78         -0.01         1.16 o
  -4   3   8         54.29         32.01         2.39 o
  -3   3   8        309.76        352.58         6.93 o
  -2   3   8          1.22          2.57         0.72 o
  -1   3   8        188.72        168.00         2.84 o
   0   3   8        297.27        298.17         4.41 o
   1   3   8       1677.90       1736.93        18.15 o
   2   3   8         59.48         49.70         2.22 o
   3   3   8          9.55          7.63         1.27 o
   4   3   8          0.53         -0.16         1.54 o
   5   3   8         67.36         55.25         3.24 o
   6   3   8         59.87         53.39         3.80 o
   7   3   8         10.70          5.86         2.70 o
   8   3   8          6.09          4.37         3.76 o
   9   3   8         18.23         22.86         4.33 o
  10   3   8          1.76         11.27         4.79 o
  11   3   8          0.36         -2.62         4.84 o
 -13   4   8          6.98         14.47         5.13 o
 -12   4   8         46.81         48.07         5.48 o
 -11   4   8         24.06         30.37         4.44 o
 -10   4   8          0.24          6.68         3.25 o
  -9   4   8         12.47         11.48         2.77 o
  -8   4   8         80.94         73.31         5.21 o
  -7   4   8         73.54         50.44         3.24 o
  -6   4   8          0.35          2.39         1.62 o
  -5   4   8          4.52          2.76         1.02 o
  -4   4   8       2724.73       2743.79        26.03 o
  -3   4   8          5.96         14.12         0.95 o
  -2   4   8        865.70        878.04         9.48 o
  -1   4   8        302.95        332.29         4.87 o
   0   4   8        369.20        392.58         5.59 o
   1   4   8        142.97        130.21         3.24 o
   2   4   8         34.50         36.86         2.09 o
   3   4   8        126.31        145.53         4.05 o
   4   4   8          1.61          1.50         1.65 o
   5   4   8        332.61        314.17         6.67 o
   6   4   8        323.55        305.60         9.01 o
   7   4   8          5.34          2.79         2.63 o
   8   4   8         11.80         15.44         4.21 o
   9   4   8          6.27         12.30         4.34 o
  10   4   8          1.86          6.99         4.16 o
  11   4   8         21.53         20.15         5.49 o
 -13   5   8          2.21          5.60         4.60 o
 -12   5   8          0.15         -0.52         3.56 o
 -11   5   8         36.94         33.72         4.19 o
 -10   5   8        106.37         98.68         5.42 o
  -9   5   8         33.44         38.28         3.85 o
  -8   5   8        391.91        379.94         9.16 o
  -7   5   8        314.97        274.48         6.78 o
  -6   5   8         69.95         93.65         4.58 o
  -5   5   8        126.87        129.50         4.40 o
  -4   5   8        738.99        706.17        10.14 o
  -3   5   8        540.01        535.79         7.03 o
  -2   5   8         38.15         37.25         2.09 o
  -1   5   8         95.13         84.73         2.56 o
   0   5   8        174.20        176.32         3.88 o
   1   5   8         20.94         34.78         2.18 o
   2   5   8         25.00         17.74         1.64 o
   3   5   8          1.58          1.86         1.55 o
   4   5   8          6.04          2.55         1.74 o
   5   5   8          7.06          1.97         2.03 o
   6   5   8         17.12         19.99         3.82 o
   7   5   8          4.02          2.85         3.37 o
   8   5   8          3.82         -1.60         3.51 o
   9   5   8          0.36          2.77         3.99 o
  10   5   8          0.12          3.20         4.41 o
 -13   6   8         18.13         21.25         4.26 o
 -12   6   8          0.24         -1.80         3.68 o
 -11   6   8         30.00         22.51         4.11 o
 -10   6   8          1.10          1.83         3.17 o
  -9   6   8         26.49         19.38         3.30 o
  -8   6   8        184.00        187.79         6.87 o
  -7   6   8        400.34        357.59         8.16 o
  -6   6   8       1579.51       1566.69        21.75 o
  -5   6   8        758.26        703.16        11.65 o
  -4   6   8        142.02        107.85         4.36 o
  -3   6   8         33.88         26.74         2.78 o
  -2   6   8        126.51        130.89         3.53 o
  -1   6   8        784.05        743.42        10.74 o
   0   6   8        493.47        495.13         8.43 o
   1   6   8        123.23        108.08         3.05 o
   2   6   8        702.08        701.92         8.84 o
   3   6   8        206.32        212.67         5.14 o
   4   6   8         77.93         76.04         3.75 o
   5   6   8        124.17        128.32         5.31 o
   6   6   8         40.15         37.88         4.54 o
   7   6   8         17.26         20.82         4.64 o
   8   6   8          3.41          0.99         5.27 o
   9   6   8          2.87         -0.49         5.36 o
  10   6   8          0.09         -1.11         4.98 o
 -12   7   8          0.03          5.05         3.82 o
 -11   7   8         35.44         39.36         4.73 o
 -10   7   8          6.74          1.83         3.23 o
  -9   7   8        105.87         86.77         5.99 o
  -8   7   8         20.20         15.56         2.91 o
  -7   7   8          0.49         -2.22         2.22 o
  -6   7   8         18.23         12.74         3.34 o
  -5   7   8        360.17        332.75         7.56 o
  -4   7   8         43.02         43.85         3.66 o
  -3   7   8        712.58        675.74        11.37 o
  -2   7   8          0.01         -1.49         1.49 o
  -1   7   8         14.32         10.52         2.78 o
   0   7   8         36.66         34.58         2.53 o
   1   7   8         47.85         53.18         3.02 o
   2   7   8         93.83         95.68         4.75 o
   3   7   8          4.24         -2.16         2.16 o
   4   7   8          5.24          2.00         2.32 o
   5   7   8         51.63         56.52         4.17 o
   6   7   8         13.10          3.40         3.59 o
   7   7   8         99.52        100.19         7.13 o
   8   7   8          0.75          0.30         5.40 o
   9   7   8         19.83         23.86         5.65 o
 -12   8   8          0.28          7.39         3.91 o
 -11   8   8          3.79          3.80         3.38 o
 -10   8   8         64.91         74.88         6.22 o
  -9   8   8         15.24         16.77         3.88 o
  -8   8   8         64.44         65.56         5.07 o
  -7   8   8          3.13          0.46         2.38 o
  -6   8   8         95.35         90.36         5.74 o
  -5   8   8        158.07        173.69         7.27 o
  -4   8   8         52.71         42.97         4.28 o
  -3   8   8        113.33        110.42         5.29 o
  -2   8   8         10.19          2.54         2.03 o
  -1   8   8          7.44         -1.93         1.93 o
   0   8   8        597.25        584.74         9.18 o
   1   8   8        309.64        300.87         6.17 o
   2   8   8         10.24          7.46         3.13 o
   3   8   8          0.53         -3.47         3.47 o
   4   8   8         16.65          6.66         3.61 o
   5   8   8          4.72          3.64         3.76 o
   6   8   8         35.59         33.72         6.16 o
   7   8   8          8.91          9.40         7.44 o
   8   8   8          0.18          3.81         8.70 o
   9   8   8         25.98         38.75        24.48 o
 -11   9   8         34.77         35.64         5.22 o
 -10   9   8          0.95         -0.44         3.27 o
  -9   9   8          1.11          3.32         3.24 o
  -8   9   8        133.27        134.58         6.65 o
  -7   9   8        240.46        229.03         7.84 o
  -6   9   8        120.62        137.26         6.72 o
  -5   9   8         17.38         12.30         3.13 o
  -4   9   8         40.74         31.99         3.72 o
  -3   9   8        343.46        343.43         8.61 o
  -2   9   8        300.10        313.37         8.26 o
  -1   9   8          0.02         -1.98         1.98 o
   0   9   8         29.42         18.49         2.98 o
   1   9   8        273.52        240.48         7.65 o
   2   9   8         33.44         22.40         3.49 o
   3   9   8          5.61          4.19         3.32 o
   4   9   8          3.61          1.96         6.72 o
   5   9   8         53.87         64.45         7.69 o
   6   9   8          2.64          2.11         7.32 o
   7   9   8          9.68          5.28         9.29 o
   8   9   8          0.63         -1.89        10.76 o
 -11  10   8          0.06          6.60         4.14 o
 -10  10   8         27.10         24.08         5.73 o
  -9  10   8         46.07         42.63         5.29 o
  -8  10   8         37.00         35.19         5.01 o
  -7  10   8         16.61         11.62         3.47 o
  -6  10   8         20.32         34.91         4.23 o
  -5  10   8        127.76        137.66         6.84 o
  -4  10   8         57.26         59.34         4.69 o
  -3  10   8         34.23         31.67         3.74 o
  -2  10   8          3.05          1.87         2.93 o
  -1  10   8        256.14        252.82         7.73 o
   0  10   8         65.40         62.34         4.26 o
   1  10   8         31.29         22.23         3.94 o
   2  10   8          7.76         -0.97         5.74 o
   3  10   8          0.92         -3.63         4.19 o
   4  10   8          3.72          0.55         4.16 o
   5  10   8          3.23          2.05         4.79 o
   6  10   8         14.65          2.43         7.05 o
   7  10   8          3.20         -0.70         6.32 o
 -10  11   8          6.34          9.63         4.41 o
  -9  11   8         16.37          2.97         4.24 o
  -8  11   8         60.59         80.48         6.20 o
  -7  11   8        146.18        155.93         7.76 o
  -6  11   8         52.61         62.83         5.19 o
  -5  11   8         16.40         16.43         4.20 o
  -4  11   8        201.63        190.81         7.85 o
  -3  11   8         49.50         39.52         4.30 o
  -2  11   8        197.96        222.20         7.43 o
  -1  11   8         71.72         67.07         5.06 o
   0  11   8         30.46         27.00         4.94 o
   1  11   8         48.38         49.33         5.85 o
   2  11   8         40.01         31.69         6.66 o
   3  11   8         10.37          9.14        11.87 o
   4  11   8          0.85         -1.65         4.39 o
   5  11   8         18.15          5.77         9.64 o
   6  11   8         10.11        -11.53        11.53 o
  -9  12   8         12.05          6.62         6.69 o
  -8  12   8          3.15         -4.88         4.88 o
  -7  12   8          9.54          3.43         3.59 o
  -6  12   8         29.18         35.00         4.61 o
  -5  12   8         30.16         35.88         4.67 o
  -4  12   8        100.04        111.96         6.75 o
  -3  12   8         31.25         31.23         4.40 o
  -2  12   8          0.43          4.36         2.75 o
  -1  12   8        155.99        146.30         7.95 o
   0  12   8         16.78         10.53         4.77 o
   1  12   8         20.44         23.56         6.29 o
   2  12   8          1.57         -6.17         6.17 o
   3  12   8          0.11         -6.37         6.37 o
   4  12   8         10.49          9.75        10.64 o
  -7  13   8          0.37          1.07         4.77 o
  -6  13   8         43.13         43.11         4.90 o
  -5  13   8          2.38         -2.21         3.58 o
  -4  13   8          1.70         -2.37         3.59 o
  -3  13   8         18.80         23.13         4.45 o
  -2  13   8         28.87         26.96         4.57 o
  -1  13   8         30.13         29.28         5.95 o
   0  13   8          0.13         -0.20         4.17 o
   1  13   8          6.38          1.98         5.12 o
   2  13   8          0.01         -5.21         5.21 o
   3  13   8          1.38         -9.50         9.50 o
  -5  14   8         85.94         98.59         8.22 o
  -4  14   8          3.00          7.44         6.34 o
  -3  14   8          0.15          6.88         4.16 o
  -2  14   8          9.37         18.51         5.57 o
  -1  14   8         36.76         44.44         6.37 o
   0  14   8         80.25         93.89        27.09 o
  -3 -15   9         15.59         15.50         8.70 o
  -2 -15   9          5.16          5.77         6.51 o
  -1 -15   9         10.89          7.67         4.85 o
   0 -15   9          1.50          1.08         4.42 o
   1 -15   9          4.30          7.96         4.61 o
   2 -15   9          6.72         13.05         5.14 o
   3 -15   9         45.66         54.04         6.00 o
   4 -15   9          7.76         13.25         4.83 o
   5 -15   9          6.89          2.73         5.25 o
   6 -15   9          0.01          8.72         8.01 o
  -4 -14   9          4.45          8.25         6.10 o
  -3 -14   9          0.10         -4.41         4.41 o
  -2 -14   9          0.38         -4.42        10.29 o
  -1 -14   9          0.43         -0.62         4.56 o
   0 -14   9         14.51         14.37         4.94 o
   1 -14   9         78.59         93.38         8.10 o
   2 -14   9         97.03        101.50         7.15 o
   3 -14   9          0.69          2.78         3.80 o
   4 -14   9          1.71         -0.02         3.25 o
   5 -14   9         20.07         14.73         4.72 o
   6 -14   9          0.00          1.82         4.89 o
   7 -14   9          3.41          1.02         8.68 o
  -6 -13   9          5.66         -5.95        11.90 o
  -5 -13   9         22.81         16.49         8.14 o
  -4 -13   9          0.11         -7.95         7.95 o
  -3 -13   9          5.84         -4.42         4.42 o
  -2 -13   9         33.42         27.33         5.01 o
  -1 -13   9          4.92          1.66         3.94 o
   0 -13   9         21.90         23.85         4.18 o
   1 -13   9         25.15         34.21         5.66 o
   2 -13   9         18.21         12.00         4.11 o
   3 -13   9         31.45         25.61         4.19 o
   4 -13   9          0.92         -3.76         3.76 o
   5 -13   9          2.25         -1.03         3.29 o
   6 -13   9         14.91         15.52         5.06 o
   7 -13   9          6.32          7.08         4.98 o
   8 -13   9          0.44         -0.34         6.13 o
   9 -13   9          0.01          6.13         7.13 o
  -7 -12   9          6.88         -9.55        13.76 o
  -6 -12   9          0.78        -13.31        13.31 o
  -5 -12   9         32.60         28.97        10.90 o
  -4 -12   9         35.25         34.84         5.44 o
  -3 -12   9        108.02        106.64         8.21 o
  -2 -12   9         98.97         85.83         7.43 o
  -1 -12   9          5.95          5.42         3.19 o
   0 -12   9         29.56         25.00         3.93 o
   1 -12   9          0.09         -2.57         2.57 o
   2 -12   9         31.32         28.85         3.96 o
   3 -12   9          4.51          1.01         2.77 o
   4 -12   9         13.36         12.51         3.29 o
   5 -12   9        105.59        102.63         7.37 o
   6 -12   9         28.04         31.30         5.56 o
   7 -12   9          1.07          9.48         5.29 o
   8 -12   9         14.21         18.37         4.70 o
   9 -12   9         17.24          8.93         5.55 o
  -8 -11   9         20.95         26.51         9.37 o
  -7 -11   9         10.03          6.50         5.99 o
  -6 -11   9          1.97         -1.76         6.18 o
  -5 -11   9          6.58         11.74         4.75 o
  -4 -11   9        166.82        159.62         8.33 o
  -3 -11   9         10.13          3.65         4.35 o
  -2 -11   9         97.55         83.32         5.90 o
  -1 -11   9        241.23        227.78         6.84 o
   0 -11   9         13.43         12.23         2.99 o
   1 -11   9         25.61         31.45         3.53 o
   2 -11   9         71.22         67.65         4.65 o
   3 -11   9          2.72         -2.14         2.38 o
   4 -11   9          8.13          6.90         2.54 o
   5 -11   9          9.97         15.94         3.80 o
   6 -11   9          0.21          4.46         3.88 o
   7 -11   9          8.44          5.89         3.62 o
   8 -11   9          5.26          2.41         4.40 o
   9 -11   9         26.97         39.20         6.15 o
  10 -11   9          0.30         -3.88         4.25 o
  -9 -10   9          3.37         -1.07         8.23 o
  -8 -10   9          2.14         -6.70         6.70 o
  -7 -10   9         16.44         15.65         8.29 o
  -6 -10   9        111.30        110.83         7.33 o
  -5 -10   9          1.81          4.38         4.33 o
  -4 -10   9         10.76          3.66         3.48 o
  -3 -10   9          3.40          2.92         2.80 o
  -2 -10   9        292.19        268.37         7.12 o
  -1 -10   9        248.22        235.05         6.75 o
   0 -10   9        297.98        292.61         7.20 o
   1 -10   9         39.86         42.02         3.52 o
   2 -10   9         64.90         46.00         3.84 o
   3 -10   9        141.92        127.61         5.60 o
   4 -10   9          1.02          3.61         2.63 o
   5 -10   9        386.40        386.76        14.21 o
   6 -10   9        127.45        109.15         6.95 o
   7 -10   9         32.98         24.06         4.21 o
   8 -10   9         37.36         36.61         4.95 o
   9 -10   9         35.37         30.77         5.04 o
  10 -10   9          2.43          7.78         6.85 o
  11 -10   9          0.13         -0.90         4.35 o
 -10  -9   9         19.47          9.13        12.11 o
  -9  -9   9         35.46         41.71         7.42 o
  -8  -9   9          6.16         -0.89         8.76 o
  -7  -9   9         52.77         56.63         6.07 o
  -6  -9   9         28.53         29.21         5.02 o
  -5  -9   9         20.30         14.80         3.35 o
  -4  -9   9        475.77        484.03        10.01 o
  -3  -9   9        662.97        670.05        15.78 o
  -2  -9   9         56.60         51.15         3.30 o
  -1  -9   9        166.07        153.49         5.23 o
   0  -9   9        406.97        375.17         7.97 o
   1  -9   9        708.78        695.61        12.74 o
   2  -9   9        120.98        135.45         5.20 o
   3  -9   9        247.73        202.94         6.03 o
   4  -9   9          3.98          3.55         2.37 o
   5  -9   9          0.01          4.93         2.93 o
   6  -9   9         21.67         30.87         4.18 o
   7  -9   9         74.07         73.52         5.44 o
   8  -9   9          0.05          1.58         3.20 o
   9  -9   9          1.75          1.46         3.32 o
  10  -9   9          1.70         10.79         4.89 o
  11  -9   9          0.82          5.57         4.08 o
 -10  -8   9          0.40         -3.57         9.81 o
  -9  -8   9        105.91        118.22         8.72 o
  -8  -8   9         22.59         40.11         6.37 o
  -7  -8   9          2.03          6.33         4.79 o
  -6  -8   9         83.99         86.65         5.18 o
  -5  -8   9          0.04         -2.27         2.27 o
  -4  -8   9        147.40        134.26         5.26 o
  -3  -8   9          2.96          0.67         2.20 o
  -2  -8   9        271.01        258.22         5.39 o
  -1  -8   9        508.21        482.50         7.59 o
   0  -8   9         55.96         60.69         3.29 o
   1  -8   9        140.26        131.19         5.75 o
   2  -8   9         38.24         47.80         3.30 o
   3  -8   9        184.21        158.26         5.56 o
   4  -8   9        149.85        152.83         5.08 o
   5  -8   9         72.26         65.07         4.57 o
   6  -8   9        183.66        201.28         7.11 o
   7  -8   9        152.04        165.21         8.65 o
   8  -8   9          5.49         10.50         3.70 o
   9  -8   9         47.32         55.98         5.47 o
  10  -8   9         13.63         15.01         5.84 o
  11  -8   9          2.59          4.54         3.41 o
  12  -8   9         14.23         20.36        13.71 o
 -11  -7   9         52.92         58.74         7.09 o
 -10  -7   9         30.77         18.75         9.78 o
  -9  -7   9          0.14         -3.97         6.95 o
  -8  -7   9         19.37         11.00         4.06 o
  -7  -7   9        219.16        211.41         7.32 o
  -6  -7   9         48.68         44.82         4.04 o
  -5  -7   9        107.73        122.71         5.51 o
  -4  -7   9          7.14          1.74         2.46 o
  -3  -7   9         87.63         69.80         3.08 o
  -2  -7   9          0.39          0.12         1.45 o
  -1  -7   9         65.08         59.56         2.69 o
   0  -7   9        669.20        666.59         9.08 o
   1  -7   9         25.68         23.36         2.23 o
   2  -7   9         17.14          9.21         1.90 o
   3  -7   9         27.76         33.17         2.44 o
   4  -7   9        364.98        373.35        10.53 o
   5  -7   9         25.65         17.88         2.63 o
   6  -7   9        129.28        141.18         5.54 o
   7  -7   9        236.12        248.58         6.63 o
   8  -7   9          0.75          2.65         2.91 o
   9  -7   9         28.35         31.95         4.77 o
  10  -7   9          1.36          5.64         4.02 o
  11  -7   9          5.82          7.78         4.78 o
  12  -7   9         26.54         32.02         6.63 o
 -11  -6   9         23.15         19.08         8.39 o
 -10  -6   9          5.70          6.93         4.59 o
  -9  -6   9         92.73         99.87         6.89 o
  -8  -6   9         56.95         60.48         4.74 o
  -7  -6   9        476.79        441.22        11.03 o
  -6  -6   9         22.18         18.46         3.01 o
  -5  -6   9          0.31         -1.74         2.15 o
  -4  -6   9         29.35         38.33         2.69 o
  -3  -6   9        322.54        317.39         5.57 o
  -2  -6   9        145.85        118.04         3.34 o
  -1  -6   9        147.63        146.04         3.89 o
   0  -6   9        807.01        787.44        10.03 o
   1  -6   9        328.84        324.68         5.90 o
   2  -6   9          3.46         -1.24         1.24 o
   3  -6   9        367.10        367.41         6.57 o
   4  -6   9         12.06          9.03         1.73 o
   5  -6   9         57.91         61.64         3.62 o
   6  -6   9        189.16        194.10         6.79 o
   7  -6   9         40.92         44.25         3.58 o
   8  -6   9          0.73         -2.00         2.00 o
   9  -6   9         61.49         66.23         5.68 o
  10  -6   9          2.75          5.74         3.76 o
  11  -6   9          9.34          5.68         4.20 o
  12  -6   9          7.51         10.64         5.50 o
 -12  -5   9          7.20         15.14         6.34 o
 -11  -5   9          2.42          4.98         5.52 o
 -10  -5   9         18.47          4.64         5.49 o
  -9  -5   9         60.05         56.21         5.03 o
  -8  -5   9          5.58          0.72         3.30 o
  -7  -5   9         40.04         40.85         4.50 o
  -6  -5   9        280.28        294.55         7.10 o
  -5  -5   9        119.06        117.04         4.59 o
  -4  -5   9       1753.06       1750.36        21.37 o
  -3  -5   9        182.04        152.78         3.62 o
  -2  -5   9        126.77        122.00         3.37 o
  -1  -5   9         41.34         45.29         2.41 o
   0  -5   9       1054.09       1106.15        12.17 o
   1  -5   9        120.64         94.18         3.35 o
   2  -5   9        115.55        110.83         2.98 o
   3  -5   9         41.46         38.60         2.10 o
   4  -5   9        235.81        241.54         5.70 o
   5  -5   9         76.74         78.78         3.64 o
   6  -5   9         20.40         13.47         2.21 o
   7  -5   9          0.00         -2.11         2.11 o
   8  -5   9         41.51         42.32         3.72 o
   9  -5   9          0.60          5.66         3.83 o
  10  -5   9         15.41         17.96         4.35 o
  11  -5   9          4.04          1.99         3.93 o
  12  -5   9          1.43         10.53         5.29 o
 -12  -4   9          0.71         -4.09         4.09 o
 -11  -4   9          2.20         -0.91         5.00 o
 -10  -4   9         12.72         11.74         5.22 o
  -9  -4   9         76.77         74.59         5.38 o
  -8  -4   9         69.98         61.36         4.50 o
  -7  -4   9        370.05        361.42         8.79 o
  -6  -4   9        415.18        435.66         8.77 o
  -5  -4   9       1374.34       1323.69        17.02 o
  -4  -4   9        305.37        311.73         5.85 o
  -3  -4   9        108.02         91.62         2.35 o
  -2  -4   9       2077.39       2218.66        22.50 o
  -1  -4   9       1065.79       1057.12        11.05 o
   0  -4   9          9.60         10.83         1.09 o
   1  -4   9         72.09         87.27         2.13 o
   2  -4   9        767.52        767.37         9.01 o
   3  -4   9          2.12          0.51         0.79 o
   4  -4   9        181.87        197.15         4.73 o
   5  -4   9          9.81         12.97         1.66 o
   6  -4   9        180.02        159.00         6.44 o
   7  -4   9          0.70         -2.01         2.01 o
   8  -4   9         11.99          5.17         2.87 o
   9  -4   9         87.08         80.94         5.99 o
  10  -4   9          5.33          9.37         4.50 o
  11  -4   9          1.50          5.20         4.86 o
  12  -4   9          3.38          1.28         5.34 o
 -12  -3   9         54.83         55.33         7.39 o
 -11  -3   9         33.46         40.01         5.73 o
 -10  -3   9         91.86        113.11         8.24 o
  -9  -3   9         26.76         24.33         3.68 o
  -8  -3   9        424.15        402.24         9.27 o
  -7  -3   9        474.27        464.57         9.28 o
  -6  -3   9        178.02        168.49         5.31 o
  -5  -3   9         29.36         31.90         2.41 o
  -4  -3   9          0.11          1.24         1.24 o
  -3  -3   9        150.94        160.32         3.03 o
  -2  -3   9          0.51         -0.61         0.83 o
  -1  -3   9          7.47          6.51         0.90 o
   0  -3   9        175.18        239.17         3.59 o
   1  -3   9        201.04        189.62         3.26 o
   2  -3   9         71.12         51.49         1.99 o
   3  -3   9       1192.21       1153.82        13.09 o
   4  -3   9         94.47         78.26         2.63 o
   5  -3   9         74.81         74.03         3.80 o
   6  -3   9         99.20         92.91         4.04 o
   7  -3   9        231.54        209.60         5.85 o
   8  -3   9          1.61         -0.10         2.68 o
   9  -3   9         18.96         16.85         3.82 o
  10  -3   9         16.18         20.90         4.84 o
  11  -3   9         40.56         44.77         6.64 o
  12  -3   9          0.85          0.84         4.00 o
 -13  -2   9         20.38         16.14        10.29 o
 -12  -2   9         19.74         24.68         5.76 o
 -11  -2   9          0.46          4.95         3.93 o
 -10  -2   9         17.70         14.15         3.49 o
  -9  -2   9        222.98        221.71         7.86 o
  -8  -2   9         13.67         13.69         2.96 o
  -7  -2   9        277.62        261.77         6.74 o
  -6  -2   9        205.46        203.39         7.09 o
  -5  -2   9          1.45          0.06         1.32 o
  -4  -2   9        224.59        219.23         4.48 o
  -3  -2   9         22.40         22.70         1.24 o
  -2  -2   9        157.20        157.00         2.73 o
  -1  -2   9       1185.61       1244.30        18.33 o
   0  -2   9        972.31        975.90        11.33 o
   1  -2   9       2389.12       2531.78        25.30 o
   2  -2   9        738.14        786.62         9.13 o
   3  -2   9        339.33        308.82         5.17 o
   4  -2   9          5.24          4.52         1.49 o
   5  -2   9        129.32        134.40         3.48 o
   6  -2   9         14.98         13.59         2.36 o
   7  -2   9        151.65        122.38         4.91 o
   8  -2   9         77.46         98.46         5.77 o
   9  -2   9          2.30         -0.11         2.64 o
  10  -2   9          0.67          0.05         4.28 o
  11  -2   9         18.56         23.94        11.89 o
  12  -2   9          0.01         -3.06         6.26 o
 -13  -1   9          8.20          7.49         4.45 o
 -12  -1   9         13.39         12.86         5.10 o
 -11  -1   9         36.00         43.59         6.62 o
 -10  -1   9         19.28         21.39         4.52 o
  -9  -1   9        674.25        679.15        32.67 o
  -8  -1   9          2.98          1.10         2.73 o
  -7  -1   9         12.93         11.38         2.03 o
  -6  -1   9       1675.69       1794.79        21.59 o
  -5  -1   9        327.56        312.30         4.98 o
  -4  -1   9       1986.29       2085.34        21.42 o
  -3  -1   9         69.49         40.39         1.48 o
  -2  -1   9        241.41        270.33         3.76 o
  -1  -1   9          0.22          1.15         0.88 o
   0  -1   9       2251.89       2325.10        23.23 o
   1  -1   9       1316.75       1217.47        13.47 o
   2  -1   9        414.89        392.92         5.63 o
   3  -1   9         33.19         24.69         1.82 o
   4  -1   9        447.07        430.71         6.43 o
   5  -1   9         33.54         24.40         1.96 o
   6  -1   9        131.72        141.56         6.25 o
   7  -1   9          2.27          0.86         2.08 o
   8  -1   9          2.94         -0.17         2.24 o
   9  -1   9          4.04          4.17         2.89 o
  10  -1   9          4.03          6.58         4.11 o
  11  -1   9         16.92         14.43         6.29 o
  12  -1   9          0.00          3.45         6.69 o
 -13   0   9          6.19         17.35         4.67 o
 -12   0   9          0.19         11.73         4.53 o
 -11   0   9          1.00          4.54         3.37 o
 -10   0   9          3.40          6.92         2.95 o
  -9   0   9          6.23         13.49         3.22 o
  -8   0   9        156.28        160.59         6.50 o
  -7   0   9          0.04          1.60         1.71 o
  -6   0   9        656.93        644.75         8.99 o
  -5   0   9          2.75          8.31         1.22 o
  -4   0   9        588.50        624.44         7.54 o
  -3   0   9        206.59        235.66         3.29 o
  -2   0   9         54.09         58.77         1.65 o
  -1   0   9         15.01         52.66         1.79 o
   0   0   9         55.77         50.13         1.65 o
   1   0   9       1052.21       1131.31        11.12 o
   2   0   9         13.00         14.26         1.11 o
   3   0   9         27.22         25.08         1.15 o
   4   0   9       1259.27       1344.87        16.01 o
   5   0   9        148.90        149.35         4.38 o
   6   0   9          3.65          0.43         2.09 o
   7   0   9          2.75          4.87         2.44 o
   8   0   9         90.52         85.43         4.74 o
   9   0   9          4.03         10.46         3.51 o
  10   0   9          1.03         -0.64         4.87 o
  11   0   9          1.08          0.92         4.16 o
  12   0   9          0.08         -0.84         6.68 o
 -13   1   9          2.15         11.37         5.75 o
 -12   1   9          0.86          2.99         3.82 o
 -11   1   9         26.40         17.91         3.82 o
 -10   1   9         36.36         39.22         4.33 o
  -9   1   9          0.49          2.50         2.87 o
  -8   1   9          2.05         -0.32         2.13 o
  -7   1   9        115.54        113.42         4.80 o
  -6   1   9        164.25        144.56         3.98 o
  -5   1   9         17.43         17.99         1.35 o
  -4   1   9         83.93        100.08         2.95 o
  -3   1   9        369.47        301.61         5.61 o
  -2   1   9        392.12        386.33         4.78 o
  -1   1   9         17.03         25.28         1.29 o
   0   1   9       1073.90       1105.81        10.85 o
   1   1   9          0.00         -0.15         0.71 o
   2   1   9        749.37        725.59         8.68 o
   3   1   9         84.78         75.53         2.79 o
   4   1   9        103.90         97.69         3.09 o
   5   1   9         89.13         72.76         3.76 o
   6   1   9         12.75         19.54         2.80 o
   7   1   9         33.48         46.75         3.91 o
   8   1   9         16.78         28.83         3.92 o
   9   1   9         80.91         88.66         6.26 o
  10   1   9         21.20         24.46         4.84 o
  11   1   9          0.69          5.05         5.06 o
  12   1   9          5.67          6.83        11.12 o
 -13   2   9         38.91         53.12         7.30 o
 -12   2   9         18.86         18.53         4.05 o
 -11   2   9          4.01          3.91         3.25 o
 -10   2   9         39.08         38.68         4.66 o
  -9   2   9          7.83          7.10         3.35 o
  -8   2   9        101.88         91.94         4.91 o
  -7   2   9        218.20        197.19         5.62 o
  -6   2   9         18.17         21.39         2.44 o
  -5   2   9        604.57        572.30         8.72 o
  -4   2   9        308.64        316.78         6.11 o
  -3   2   9         52.74         52.58         2.66 o
  -2   2   9       3404.15       3644.84        33.63 o
  -1   2   9        122.34        145.92         2.55 o
   0   2   9        681.75        665.91         7.20 o
   1   2   9        532.39        521.03         6.41 o
   2   2   9         22.11         27.92         1.78 o
   3   2   9        391.23        380.77         6.73 o
   4   2   9        307.84        323.52         6.12 o
   5   2   9          9.09         17.74         2.63 o
   6   2   9        452.82        468.61        12.14 o
   7   2   9         73.68         59.83         4.97 o
   8   2   9         64.99         78.66         5.86 o
   9   2   9          1.41          3.74         4.38 o
  10   2   9         24.15         27.38         5.16 o
  11   2   9          4.50          6.30         5.00 o
 -13   3   9          0.05          3.29         4.18 o
 -12   3   9          8.44          7.99         3.71 o
 -11   3   9          8.83          4.54         3.59 o
 -10   3   9        134.11        132.36         6.87 o
  -9   3   9        119.32        118.05         7.13 o
  -8   3   9          1.57          4.35         2.79 o
  -7   3   9       2940.60       2938.11        38.70 o
  -6   3   9          0.67          0.52         1.76 o
  -5   3   9        124.72        117.22         4.11 o
  -4   3   9          0.32         -1.15         1.15 o
  -3   3   9        234.41        224.24         4.67 o
  -2   3   9          1.75          8.19         0.79 o
  -1   3   9         15.27         11.53         1.23 o
   0   3   9        571.05        576.79         7.25 o
   1   3   9       1068.48       1107.10        13.10 o
   2   3   9          9.71          4.69         1.28 o
   3   3   9         56.06         52.98         2.37 o
   4   3   9         18.74         20.10         2.23 o
   5   3   9        116.36        135.94         5.24 o
   6   3   9        182.59        166.34         6.01 o
   7   3   9         61.85         61.37         4.73 o
   8   3   9         35.97         40.24         5.27 o
   9   3   9         28.37         25.04         4.79 o
  10   3   9          0.65         10.11         4.58 o
  11   3   9          8.09         10.21         4.47 o
 -13   4   9          1.25          5.28         3.43 o
 -12   4   9         10.55         14.65         4.10 o
 -11   4   9          6.16          3.82         3.41 o
 -10   4   9         47.05         42.18         4.48 o
  -9   4   9        281.62        288.13         8.51 o
  -8   4   9        101.49         94.54         5.26 o
  -7   4   9        394.36        364.79         9.86 o
  -6   4   9        122.63        118.38         4.29 o
  -5   4   9       1231.15       1270.42        16.41 o
  -4   4   9        158.10        144.42         4.37 o
  -3   4   9        114.88        113.75         2.38 o
  -2   4   9        905.03        935.13        10.11 o
  -1   4   9        779.78        767.46         9.17 o
   0   4   9         48.69         41.67         2.02 o
   1   4   9         88.02         77.57         2.79 o
   2   4   9         69.46         61.95         2.76 o
   3   4   9        316.36        325.12         6.32 o
   4   4   9         91.44         92.53         3.89 o
   5   4   9         74.72         76.94         5.10 o
   6   4   9         19.37         17.88         3.40 o
   7   4   9         23.73         29.63         4.38 o
   8   4   9         40.18         41.08         7.32 o
   9   4   9          2.07          6.08         5.75 o
  10   4   9          3.11         11.57         5.03 o
  11   4   9         12.45         21.61         5.94 o
 -13   5   9          7.12          9.96         3.85 o
 -12   5   9          3.22         11.06         3.91 o
 -11   5   9         12.12         12.30         3.49 o
 -10   5   9          0.00         -2.85         2.85 o
  -9   5   9         16.12         12.55         3.44 o
  -8   5   9        144.07        157.84         6.71 o
  -7   5   9        878.65        876.41        14.13 o
  -6   5   9        124.67        117.78         4.90 o
  -5   5   9         14.72         11.51         2.18 o
  -4   5   9       1545.28       1518.58        20.55 o
  -3   5   9        105.48        124.07         3.62 o
  -2   5   9          0.03          0.37         1.30 o
  -1   5   9         31.62         30.95         1.95 o
   0   5   9          6.25          1.94         1.58 o
   1   5   9        279.07        276.52         5.18 o
   2   5   9        203.13        198.26         4.08 o
   3   5   9         47.08         47.34         3.07 o
   4   5   9        113.26        104.58         4.16 o
   5   5   9         68.93         70.22         4.28 o
   6   5   9        176.20        178.56         7.00 o
   7   5   9          7.69          4.76         3.62 o
   8   5   9          7.82          1.72         3.41 o
   9   5   9          2.91          7.99         3.85 o
  10   5   9          0.26          5.09         5.06 o
 -12   6   9         11.13         12.85         4.33 o
 -11   6   9          2.91          2.44         3.95 o
 -10   6   9          0.00         -2.67         2.67 o
  -9   6   9         16.32         13.50         3.22 o
  -8   6   9          0.16         -2.80         2.80 o
  -7   6   9         16.16         17.46         3.09 o
  -6   6   9         86.52         98.35         4.97 o
  -5   6   9        239.78        231.77         6.26 o
  -4   6   9        495.54        482.19         9.12 o
  -3   6   9         40.06         33.89         3.35 o
  -2   6   9         22.25         16.86         2.14 o
  -1   6   9        421.59        410.12         9.88 o
   0   6   9         76.35         73.90         3.51 o
   1   6   9         90.44         88.70         3.39 o
   2   6   9        102.88         94.41         3.74 o
   3   6   9         39.88         40.03         2.98 o
   4   6   9        527.62        565.82         9.44 o
   5   6   9         26.70         22.74         3.64 o
   6   6   9          0.21         -3.67         5.35 o
   7   6   9          3.14         -2.14         3.07 o
   8   6   9          2.50         -1.24         5.42 o
   9   6   9          1.89          3.97         4.27 o
  10   6   9          1.72          8.09         6.62 o
 -12   7   9          6.12          5.19         5.81 o
 -11   7   9          2.97         -0.38         3.34 o
 -10   7   9          1.19         -1.15         3.29 o
  -9   7   9          2.13         -3.53         3.53 o
  -8   7   9          9.23          2.74         3.05 o
  -7   7   9         28.95         23.18         3.19 o
  -6   7   9          4.02          1.69         2.59 o
  -5   7   9        365.10        322.10         7.90 o
  -4   7   9        627.28        556.63        11.14 o
  -3   7   9        283.86        284.61         7.40 o
  -2   7   9         13.33         11.42         2.47 o
  -1   7   9         24.08         20.21         2.48 o
   0   7   9        289.03        268.38         5.65 o
   1   7   9        125.32        118.52         3.96 o
   2   7   9        138.22        143.11         5.38 o
   3   7   9         52.57         44.12         4.24 o
   4   7   9          3.78          3.05         2.67 o
   5   7   9          2.70          1.43         3.19 o
   6   7   9         27.99         29.02         4.65 o
   7   7   9         18.99         13.98         4.30 o
   8   7   9          4.89          4.91         4.56 o
   9   7   9          9.01          5.78         8.64 o
 -12   8   9         25.14         33.79         5.26 o
 -11   8   9         14.52         14.57         4.16 o
 -10   8   9          0.69          0.02         4.06 o
  -9   8   9         43.34         43.77         4.93 o
  -8   8   9        120.01        110.22         6.33 o
  -7   8   9         27.72         34.30         4.13 o
  -6   8   9          1.33          4.31         3.05 o
  -5   8   9         15.22         14.06         7.02 o
  -4   8   9        103.71        108.53         5.80 o
  -3   8   9        505.87        444.49         9.97 o
  -2   8   9        282.90        256.27         6.52 o
  -1   8   9          4.79         -0.44         2.30 o
   0   8   9        156.29        155.61         4.70 o
   1   8   9        131.64        122.71         5.21 o
   2   8   9        249.38        241.99         7.00 o
   3   8   9         69.96         64.47         5.30 o
   4   8   9         25.19          9.54         3.55 o
   5   8   9         42.19         35.51         6.16 o
   6   8   9         10.19          7.99         5.03 o
   7   8   9         37.77         30.75         6.61 o
   8   8   9          0.70         -3.59         8.68 o
 -11   9   9          3.93          7.19         4.37 o
 -10   9   9         38.50         38.21         4.73 o
  -9   9   9          0.05         -3.19         3.19 o
  -8   9   9          9.49         10.83         4.04 o
  -7   9   9        100.55        115.82         6.82 o
  -6   9   9         24.48         20.34         3.98 o
  -5   9   9        101.13         96.44         6.23 o
  -4   9   9         16.24         18.35         3.73 o
  -3   9   9         79.74         77.36         4.93 o
  -2   9   9        598.42        580.83        11.93 o
  -1   9   9         46.79         49.21         4.20 o
   0   9   9         49.84         41.21         3.63 o
   1   9   9          1.84         -2.74         2.74 o
   2   9   9          9.42          1.21         3.16 o
   3   9   9         28.80         17.07         4.15 o
   4   9   9         41.03         28.72         6.54 o
   5   9   9         54.24         68.91        13.98 o
   6   9   9         32.10         28.66         6.42 o
   7   9   9          2.48         -7.94        11.47 o
 -10  10   9         65.05         64.95         6.49 o
  -9  10   9         53.58         51.92         6.17 o
  -8  10   9         13.53         17.54         3.63 o
  -7  10   9         55.07         62.63         5.34 o
  -6  10   9         21.09         19.08         4.00 o
  -5  10   9          4.96          3.06         2.70 o
  -4  10   9        144.63        119.39         6.50 o
  -3  10   9          9.34          4.70         2.90 o
  -2  10   9          7.63         -2.10         2.28 o
  -1  10   9         18.40         18.84         3.47 o
   0  10   9         56.53         41.59         5.28 o
   1  10   9         10.86          4.53         3.39 o
   2  10   9          0.83         -3.34         3.34 o
   3  10   9          5.60          1.88         6.43 o
   4  10   9          7.88         -2.69         5.38 o
   5  10   9         15.33         21.52         7.02 o
   6  10   9          4.02         -4.75         7.13 o
  -9  11   9         28.89         26.66         5.16 o
  -8  11   9         19.91         25.53         4.47 o
  -7  11   9         48.38         54.18         4.98 o
  -6  11   9          0.13          2.93         3.59 o
  -5  11   9         10.59         13.41         3.57 o
  -4  11   9         84.84         85.46         5.93 o
  -3  11   9          0.01         -2.44         2.44 o
  -2  11   9         85.22         88.38         5.70 o
  -1  11   9         19.62         31.10         4.17 o
   0  11   9         90.51         76.45         6.85 o
   1  11   9          0.54          0.99         4.46 o
   2  11   9         17.47         13.04         4.84 o
   3  11   9         14.43          4.06         6.23 o
   4  11   9          1.51          1.71         5.59 o
   5  11   9          0.03          1.12         5.80 o
  -8  12   9          9.02          4.81         3.89 o
  -7  12   9          2.23         -1.22         3.57 o
  -6  12   9          0.23         -3.58         3.58 o
  -5  12   9         23.02         28.54         4.97 o
  -4  12   9         91.73         95.03        12.89 o
  -3  12   9         17.18         12.26         3.59 o
  -2  12   9          9.68          9.74         3.60 o
  -1  12   9         38.37         35.81         5.66 o
   0  12   9          6.90          6.78         5.44 o
   1  12   9          2.11          0.65         4.76 o
   2  12   9          9.15         10.62         5.62 o
   3  12   9         16.14          3.46        10.97 o
   4  12   9         37.55         27.99         7.16 o
  -7  13   9          4.83          8.46         5.26 o
  -6  13   9          2.81          8.49         4.34 o
  -5  13   9         25.69         27.98         4.97 o
  -4  13   9          3.04          1.56         4.13 o
  -3  13   9         27.76         34.64         4.78 o
  -2  13   9          5.22         12.65         4.58 o
  -1  13   9          0.73          0.84         4.74 o
   0  13   9          0.18          1.48         6.60 o
   1  13   9          0.33         -1.91         6.15 o
   2  13   9          9.61          8.89         6.53 o
  -3  14   9         69.01         98.71         8.64 o
  -2  14   9          8.61         14.06         7.11 o
  -2 -15  10          0.04         -3.68         5.62 o
  -1 -15  10          1.68         -5.13        10.24 o
   0 -15  10          0.00         -4.08         4.87 o
   1 -15  10        102.58        135.14        12.67 o
   2 -15  10          4.25          5.85         4.26 o
   3 -15  10        112.40        144.86         8.72 o
   4 -15  10         27.91         14.47         5.27 o
   5 -15  10          3.68          9.91         5.17 o
  -4 -14  10          3.50         -2.92         8.82 o
  -3 -14  10          0.24         -5.59         5.76 o
  -2 -14  10          1.77          1.21         5.34 o
  -1 -14  10         26.70         14.92         4.94 o
   0 -14  10         14.34         16.70         4.80 o
   1 -14  10         14.74          7.59         3.91 o
   2 -14  10         20.44         22.87         4.80 o
   3 -14  10          4.65          9.94         5.71 o
   4 -14  10         32.56         36.90         6.61 o
   5 -14  10          8.69          0.48         4.89 o
   6 -14  10         17.45         14.99         6.57 o
   7 -14  10          0.79          0.73         4.64 o
  -6 -13  10         11.39         -3.93        17.76 o
  -5 -13  10         24.08          7.74         7.83 o
  -4 -13  10          6.48          2.09         8.41 o
  -3 -13  10          1.77         -4.51         4.51 o
  -2 -13  10          0.03         -5.59         5.59 o
  -1 -13  10          0.09          2.27         3.75 o
   0 -13  10          0.04          0.12         2.90 o
   1 -13  10         43.17         39.85         4.49 o
   2 -13  10         14.38         11.90         4.15 o
   3 -13  10         16.49          7.21         3.93 o
   4 -13  10         23.33         24.89         5.18 o
   5 -13  10          2.26          9.03         5.95 o
   6 -13  10         17.47         10.11         5.32 o
   7 -13  10          9.91          3.90         4.86 o
   8 -13  10          6.76         -3.37         3.78 o
  -7 -12  10          3.12         -8.31         8.31 o
  -6 -12  10          9.73         -0.17        19.25 o
  -5 -12  10        114.15        126.05         9.58 o
  -4 -12  10          9.19         -6.09         8.66 o
  -3 -12  10          4.70         -1.58         3.63 o
  -2 -12  10        158.54        154.23         9.87 o
  -1 -12  10        113.75        124.85         7.19 o
   0 -12  10        203.46        193.57         9.83 o
   1 -12  10         10.90          6.54         3.06 o
   2 -12  10         14.50         13.76         3.60 o
   3 -12  10         70.42         82.36         5.52 o
   4 -12  10          6.47          2.81         3.55 o
   5 -12  10         13.69         16.14         4.13 o
   6 -12  10         17.53         23.89         5.51 o
   7 -12  10         72.68         78.67         7.59 o
   8 -12  10        108.14        121.88         8.51 o
   9 -12  10          0.37         -2.20         4.82 o
  -8 -11  10          9.47         -4.40        14.12 o
  -7 -11  10         46.18         47.11         7.70 o
  -6 -11  10         14.80          9.13         4.88 o
  -5 -11  10        103.48        113.09         8.56 o
  -4 -11  10         42.18         34.31         6.52 o
  -3 -11  10        131.58        119.53         8.08 o
  -2 -11  10         33.87         40.39         4.59 o
  -1 -11  10         34.44         38.04         3.90 o
   0 -11  10        158.56        179.93         6.34 o
   1 -11  10         34.26         38.53         3.83 o
   2 -11  10        158.09        177.43         6.69 o
   3 -11  10          9.71         10.83         3.24 o
   4 -11  10         30.51         22.50         3.62 o
   5 -11  10         39.69         32.92         4.77 o
   6 -11  10         19.72         14.47         4.06 o
   7 -11  10          1.97         -3.22         3.22 o
   8 -11  10          0.01          0.28         3.60 o
   9 -11  10          0.37          2.57         4.32 o
  10 -11  10          0.00         -1.78         5.82 o
  -9 -10  10          1.03         -7.06         7.06 o
  -8 -10  10          0.16         -5.94         8.52 o
  -7 -10  10          3.20        -10.25        10.25 o
  -6 -10  10          0.28          0.46         5.81 o
  -5 -10  10         60.80         55.58         5.34 o
  -4 -10  10         39.35         27.63         5.43 o
  -3 -10  10          1.58         -0.16         3.01 o
  -2 -10  10         20.41         29.44         3.36 o
  -1 -10  10        233.45        212.62         6.33 o
   0 -10  10        116.64        100.04         4.73 o
   1 -10  10        178.79        158.45         5.87 o
   2 -10  10          0.82         -0.97         2.11 o
   3 -10  10        213.44        201.62         6.57 o
   4 -10  10        112.23        106.80         5.38 o
   5 -10  10        131.26        127.44         7.51 o
   6 -10  10         19.50         24.88         4.50 o
   7 -10  10          4.81          7.26         3.45 o
   8 -10  10          3.30          5.64         3.83 o
   9 -10  10          5.23          3.05         3.98 o
  10 -10  10          2.40          6.00         5.07 o
 -10  -9  10          4.67          3.33        23.58 o
  -9  -9  10          6.08          0.39         5.38 o
  -8  -9  10          0.90         -4.19         4.19 o
  -7  -9  10         20.56          7.21         4.15 o
  -6  -9  10          1.32         -2.85         3.75 o
  -5  -9  10        116.27        111.98         5.85 o
  -4  -9  10         27.26         34.60         3.82 o
  -3  -9  10        356.98        359.72         9.11 o
  -2  -9  10         70.11         72.55         4.08 o
  -1  -9  10        159.84        136.45         5.03 o
   0  -9  10        148.06        146.00         5.32 o
   1  -9  10        499.42        474.67         9.32 o
   2  -9  10        354.92        340.39        10.51 o
   3  -9  10        150.01        146.27         5.36 o
   4  -9  10         30.95         25.61         3.36 o
   5  -9  10        679.53        664.63        13.84 o
   6  -9  10        224.63        232.66         7.83 o
   7  -9  10          7.41          7.57         3.49 o
   8  -9  10         18.24         20.23         4.00 o
   9  -9  10         23.14         22.29         4.34 o
  10  -9  10         24.19         17.56         5.34 o
  11  -9  10          0.00         10.20         4.21 o
 -10  -8  10          7.81          3.92         7.98 o
  -9  -8  10          2.68          4.87         5.81 o
  -8  -8  10        143.09        138.89         8.79 o
  -7  -8  10          1.63          1.08         3.30 o
  -6  -8  10        510.02        535.70        11.16 o
  -5  -8  10        541.80        530.28        10.84 o
  -4  -8  10         12.61         10.02         2.72 o
  -3  -8  10        275.78        255.35         5.57 o
  -2  -8  10        475.25        486.79         7.82 o
  -1  -8  10        310.09        301.75         7.39 o
   0  -8  10        427.28        391.14         7.28 o
   1  -8  10        312.90        304.89         6.80 o
   2  -8  10        356.64        369.97         7.83 o
   3  -8  10       1075.33       1032.75        15.62 o
   4  -8  10          1.97          4.60         2.25 o
   5  -8  10        562.96        589.20        11.50 o
   6  -8  10        361.01        347.79         9.01 o
   7  -8  10        102.36         91.27         5.87 o
   8  -8  10         19.32         25.52         4.46 o
   9  -8  10          2.57          6.27         3.77 o
  10  -8  10          0.11          3.25         3.67 o
  11  -8  10         18.07         14.50         5.32 o
 -11  -7  10          0.34         14.80         8.97 o
 -10  -7  10         15.02          5.27         5.22 o
  -9  -7  10          7.38         -1.97         9.52 o
  -8  -7  10        163.73        155.11         6.88 o
  -7  -7  10        129.17        109.10         8.78 o
  -6  -7  10          7.17         10.92         4.70 o
  -5  -7  10         88.97         80.43         4.77 o
  -4  -7  10          1.22         -1.89         2.11 o
  -3  -7  10       1022.35       1026.72        13.20 o
  -2  -7  10          4.54          5.02         1.56 o
  -1  -7  10        552.64        532.75         7.97 o
   0  -7  10          0.33          3.42         1.75 o
   1  -7  10        257.37        240.02         5.29 o
   2  -7  10        638.43        659.70        10.08 o
   3  -7  10        338.03        305.37         6.15 o
   4  -7  10         63.81         53.12         3.40 o
   5  -7  10         10.98          8.87         2.68 o
   6  -7  10          9.75         13.79         2.76 o
   7  -7  10         55.08         70.70         4.20 o
   8  -7  10         52.63         52.82         4.67 o
   9  -7  10         85.35         82.32         6.70 o
  10  -7  10         10.15         12.30         4.77 o
  11  -7  10          7.58          9.45         4.99 o
  12  -7  10         20.96         26.06         6.29 o
 -11  -6  10          3.74          3.12         4.73 o
 -10  -6  10         26.95         16.45         5.76 o
  -9  -6  10         20.32         15.19         7.00 o
  -8  -6  10        305.86        317.60        14.42 o
  -7  -6  10        237.38        227.72         8.10 o
  -6  -6  10        174.88        202.13         6.43 o
  -5  -6  10          3.16          1.92         2.60 o
  -4  -6  10        713.60        705.78        10.71 o
  -3  -6  10          0.23          0.13         1.31 o
  -2  -6  10         93.34         75.65         2.92 o
  -1  -6  10        850.58        928.93        11.71 o
   0  -6  10        380.90        393.21         5.60 o
   1  -6  10        168.17        161.89         4.71 o
   2  -6  10        675.00        702.22        10.74 o
   3  -6  10         23.96         24.32         2.05 o
   4  -6  10        409.32        401.10         9.65 o
   5  -6  10         66.58         59.65         3.80 o
   6  -6  10          5.81          3.75         2.11 o
   7  -6  10         74.02         76.15         4.22 o
   8  -6  10          1.10         -3.32         3.32 o
   9  -6  10          2.25          6.19         3.23 o
  10  -6  10          0.56          7.96         3.70 o
  11  -6  10          0.86          1.02         4.33 o
  12  -6  10         11.13         21.50         7.13 o
 -12  -5  10          0.70          1.36         6.52 o
 -11  -5  10          0.87          5.56         8.65 o
 -10  -5  10          2.86         -0.50         4.28 o
  -9  -5  10         26.54         25.61         5.33 o
  -8  -5  10        423.10        430.05        11.69 o
  -7  -5  10         84.73         88.68         5.08 o
  -6  -5  10        613.20        623.75        11.46 o
  -5  -5  10        348.28        344.76         7.83 o
  -4  -5  10        713.42        706.55        10.56 o
  -3  -5  10         54.88         43.34         2.32 o
  -2  -5  10        197.67        221.67         4.35 o
  -1  -5  10        161.16        156.83         3.21 o
   0  -5  10         97.01         82.52         2.41 o
   1  -5  10         31.38         37.67         1.56 o
   2  -5  10        479.73        478.73         7.64 o
   3  -5  10        348.63        356.81         5.97 o
   4  -5  10         25.96         26.27         2.50 o
   5  -5  10        336.11        324.60         6.55 o
   6  -5  10         17.72          8.93         2.45 o
   7  -5  10          9.64          6.31         2.11 o
   8  -5  10         44.75         35.99         4.33 o
   9  -5  10          0.62         -1.19         3.07 o
  10  -5  10          0.30         -2.47         3.46 o
  11  -5  10          7.67         10.86         5.92 o
  12  -5  10          0.00         13.17         5.29 o
 -12  -4  10          0.01         -2.51         6.39 o
 -11  -4  10         38.75         24.83         7.51 o
 -10  -4  10         44.00         51.95         7.43 o
  -9  -4  10         11.25          6.53         3.22 o
  -8  -4  10        341.38        303.52         9.31 o
  -7  -4  10        134.78        133.55         5.71 o
  -6  -4  10         60.40         60.28         3.99 o
  -5  -4  10        109.55        112.11         3.89 o
  -4  -4  10        237.55        232.02         5.05 o
  -3  -4  10          5.95          9.78         1.27 o
  -2  -4  10        146.19        162.74         2.97 o
  -1  -4  10        176.07        201.02         3.33 o
   0  -4  10        724.29        682.42         8.26 o
   1  -4  10         72.74         78.00         2.26 o
   2  -4  10        556.66        510.11         7.42 o
   3  -4  10       1082.59       1151.86        13.93 o
   4  -4  10        218.32        208.87         4.88 o
   5  -4  10         42.26         31.00         3.65 o
   6  -4  10          5.71          2.20         1.75 o
   7  -4  10          3.28          1.05         2.27 o
   8  -4  10         17.05         11.12         2.93 o
   9  -4  10          4.18          3.61         3.66 o
  10  -4  10         12.63         18.50         4.43 o
  11  -4  10          6.78          1.72         4.35 o
  12  -4  10          1.38         10.23         5.33 o
 -12  -3  10          2.99          1.56         5.15 o
 -11  -3  10          0.89         -0.60         4.71 o
 -10  -3  10         52.55         52.40         5.63 o
  -9  -3  10         43.92         45.38         5.17 o
  -8  -3  10         14.69         12.07         3.09 o
  -7  -3  10          0.81         -2.16         2.16 o
  -6  -3  10         46.35         47.77         3.66 o
  -5  -3  10        167.02        163.07         4.38 o
  -4  -3  10         88.06         80.69         3.59 o
  -3  -3  10        117.37        114.13         3.15 o
  -2  -3  10        271.48        370.86         5.00 o
  -1  -3  10         96.94        130.82         2.77 o
   0  -3  10        666.07        710.70         8.45 o
   1  -3  10       1342.08       1369.55        15.66 o
   2  -3  10          2.08         -0.75         0.75 o
   3  -3  10        150.69        135.31         3.38 o
   4  -3  10         95.30         99.52         4.52 o
   5  -3  10        414.00        433.97         9.42 o
   6  -3  10         34.19         21.59         2.30 o
   7  -3  10         12.41         13.89         2.80 o
   8  -3  10         15.31         11.68         2.96 o
   9  -3  10         17.05          7.98         3.42 o
  10  -3  10          5.00          0.75         4.04 o
  11  -3  10          6.62         12.83         4.70 o
  12  -3  10          0.77          3.31         4.29 o
 -13  -2  10          0.09         -7.93        19.32 o
 -12  -2  10          1.97         -6.06         6.42 o
 -11  -2  10          0.29         -0.98         5.26 o
 -10  -2  10         19.67         18.58         4.34 o
  -9  -2  10         57.91         59.15         5.17 o
  -8  -2  10         22.61         17.03         3.68 o
  -7  -2  10          3.40         -1.35         2.25 o
  -6  -2  10        137.42        117.15         3.99 o
  -5  -2  10         83.79         92.95         2.95 o
  -4  -2  10          1.86         -0.28         0.90 o
  -3  -2  10        253.75        251.98         4.34 o
  -2  -2  10        103.74         76.93         2.00 o
  -1  -2  10        959.75       1118.23        12.91 o
   0  -2  10         97.28        102.60         2.44 o
   1  -2  10        279.94        294.10         4.64 o
   2  -2  10        893.28        973.49        10.37 o
   3  -2  10        298.16        299.07         7.54 o
   4  -2  10          7.00          1.58         1.35 o
   5  -2  10         23.68         14.43         1.87 o
   6  -2  10          7.94          5.53         2.29 o
   7  -2  10          5.48         -2.30         2.30 o
   8  -2  10          0.08          0.04         2.56 o
   9  -2  10          1.52         -0.80         3.59 o
  10  -2  10         43.89         35.52         5.59 o
  11  -2  10         10.91         11.98         5.32 o
  12  -2  10          0.02         -3.62         4.49 o
 -13  -1  10          9.49          4.96         5.23 o
 -12  -1  10          0.62         -2.72         4.01 o
 -11  -1  10         15.56         21.77         4.52 o
 -10  -1  10         19.59         19.42         4.23 o
  -9  -1  10        171.40        156.35         7.75 o
  -8  -1  10          5.09         12.96         2.90 o
  -7  -1  10         31.47         44.44         3.39 o
  -6  -1  10        235.05        214.90         4.76 o
  -5  -1  10         49.27         65.02         2.48 o
  -4  -1  10         73.91         75.34         1.84 o
  -3  -1  10        104.44         97.53         2.18 o
  -2  -1  10        276.63        330.43         4.67 o
  -1  -1  10       5273.76       5529.61        52.97 o
   0  -1  10        364.85        387.54         5.62 o
   1  -1  10         99.19        113.15         2.47 o
   2  -1  10        353.51        306.94         4.60 o
   3  -1  10        695.76        735.55         9.36 o
   4  -1  10         19.20         16.56         2.09 o
   5  -1  10          2.48          0.08         1.69 o
   6  -1  10        241.60        270.76         8.44 o
   7  -1  10         11.10          5.61         2.36 o
   8  -1  10         10.54          5.90         2.57 o
   9  -1  10         11.51         12.83         3.85 o
  10  -1  10         36.64         37.24         6.61 o
  11  -1  10         11.50          8.57         6.64 o
  12  -1  10          1.43          7.08         5.87 o
 -13   0  10          5.94         -0.05         4.13 o
 -12   0  10          1.03         -2.49         3.93 o
 -11   0  10         35.75         40.99         5.11 o
 -10   0  10        416.75        425.88        12.72 o
  -9   0  10        114.91        108.54         6.10 o
  -8   0  10        574.88        549.24        11.45 o
  -7   0  10        163.20        151.39         5.34 o
  -6   0  10        766.51        770.80        11.27 o
  -5   0  10        444.42        434.88         6.08 o
  -4   0  10        212.16        189.24         2.96 o
  -3   0  10       1331.71       1401.78        14.01 o
  -2   0  10        128.41        155.19         2.78 o
  -1   0  10        314.22        293.15         4.02 o
   0   0  10         23.60         14.78         1.19 o
   1   0  10       1458.78       1526.78        14.09 o
   2   0  10        380.06        340.36         4.80 o
   3   0  10          3.18          0.79         1.36 o
   4   0  10        157.92        146.66         3.67 o
   5   0  10         92.85         95.67         4.29 o
   6   0  10         13.03         10.35         2.76 o
   7   0  10         81.00         78.49         4.37 o
   8   0  10          1.98          2.17         2.94 o
   9   0  10         95.70         92.20         7.46 o
  10   0  10          1.59          5.70         5.70 o
  11   0  10          5.13         11.14         6.14 o
  12   0  10          0.18          1.48         7.99 o
 -13   1  10         20.53         19.30         5.70 o
 -12   1  10         10.30          6.02         4.17 o
 -11   1  10         20.03         17.36         5.07 o
 -10   1  10        112.70        118.88         6.58 o
  -9   1  10        170.83        163.20         7.08 o
  -8   1  10        347.99        308.14         7.49 o
  -7   1  10         46.55         42.59         3.42 o
  -6   1  10        354.32        323.08         9.32 o
  -5   1  10         79.38         63.37         2.81 o
  -4   1  10         17.00          9.51         1.51 o
  -3   1  10       2629.57       2782.50        33.63 o
  -2   1  10         18.66         14.16         0.89 o
  -1   1  10        200.33        215.95         3.14 o
   0   1  10          0.04         -0.16         0.71 o
   1   1  10        546.07        545.81         6.68 o
   2   1  10         50.39         41.63         1.90 o
   3   1  10         26.99         38.25         1.86 o
   4   1  10         40.47         35.63         2.75 o
   5   1  10         58.47         64.53         3.75 o
   6   1  10        384.43        361.52         8.21 o
   7   1  10        246.10        257.75         7.36 o
   8   1  10         12.10         16.67         4.16 o
   9   1  10          0.05          1.94         5.05 o
  10   1  10         43.13         41.06         5.29 o
  11   1  10          1.26          7.73         6.01 o
 -13   2  10          0.01          1.81         4.76 o
 -12   2  10          5.17          7.83         3.91 o
 -11   2  10         17.52         14.34         4.21 o
 -10   2  10          5.92          4.11         3.47 o
  -9   2  10        133.68        143.19         6.98 o
  -8   2  10         63.92         65.00         4.36 o
  -7   2  10          6.02          4.90         2.47 o
  -6   2  10         11.60         11.33         2.59 o
  -5   2  10        232.67        217.08         4.82 o
  -4   2  10         33.69         30.98         2.35 o
  -3   2  10         11.22         15.48         1.96 o
  -2   2  10        244.80        245.68         3.40 o
  -1   2  10        113.76        115.97         2.40 o
   0   2  10        765.72        725.97         8.25 o
   1   2  10         28.11         26.11         1.60 o
   2   2  10         27.44         21.50         1.69 o
   3   2  10         11.04          9.19         1.42 o
   4   2  10        186.27        199.90         7.33 o
   5   2  10       1336.19       1369.86        20.48 o
   6   2  10          5.50         13.59         3.04 o
   7   2  10          0.30          6.05         3.24 o
   8   2  10        211.65        221.49         9.14 o
   9   2  10         22.70         26.82         5.37 o
  10   2  10          1.03          4.05         4.41 o
  11   2  10          0.00          7.63         4.92 o
 -13   3  10          0.01          6.33         4.60 o
 -12   3  10         24.87         33.45         6.23 o
 -11   3  10          4.06          2.03         3.31 o
 -10   3  10         30.24         37.05         4.87 o
  -9   3  10         49.13         44.11         4.05 o
  -8   3  10         44.70         40.61         3.64 o
  -7   3  10        446.71        432.57         8.85 o
  -6   3  10         56.14         69.37         5.54 o
  -5   3  10        330.57        342.50         6.88 o
  -4   3  10         96.02         87.76         3.51 o
  -3   3  10         79.36         96.77         3.39 o
  -2   3  10        353.12        411.63         5.22 o
  -1   3  10         32.22         29.67         1.47 o
   0   3  10        265.04        258.36         4.49 o
   1   3  10        248.37        223.07         4.26 o
   2   3  10        158.08        163.54         3.76 o
   3   3  10         78.12         80.39         3.30 o
   4   3  10          0.42         -0.20         2.26 o
   5   3  10          9.09         11.36         2.69 o
   6   3  10         17.29         14.46         3.55 o
   7   3  10         27.25         37.20         4.79 o
   8   3  10        109.47         93.18         6.51 o
   9   3  10          4.90          9.56         4.47 o
  10   3  10          0.01          3.51         4.57 o
  11   3  10          6.45          3.82         5.93 o
 -13   4  10         10.21         15.45         4.24 o
 -12   4  10         23.56         28.83         5.35 o
 -11   4  10          0.36          0.24         3.07 o
 -10   4  10         72.14         68.71         5.79 o
  -9   4  10         44.87         44.99         4.34 o
  -8   4  10          0.31          1.47         2.60 o
  -7   4  10        293.48        267.71         7.61 o
  -6   4  10        267.77        284.56         7.97 o
  -5   4  10         32.76         44.60         3.11 o
  -4   4  10        281.41        243.83         5.31 o
  -3   4  10        159.42        185.69         4.47 o
  -2   4  10       1054.42       1094.31        11.65 o
  -1   4  10          1.87          1.32         1.02 o
   0   4  10        445.87        444.44         6.06 o
   1   4  10         37.12         32.64         2.13 o
   2   4  10        101.62         89.43         3.23 o
   3   4  10         58.08         53.63         3.02 o
   4   4  10          4.13         -1.51         2.36 o
   5   4  10          2.66         -2.26         2.26 o
   6   4  10          6.83          2.70         2.84 o
   7   4  10          2.52          5.52         3.42 o
   8   4  10         45.40         32.76         4.96 o
   9   4  10          8.92         11.57         4.45 o
  10   4  10          2.07          1.46         4.43 o
 -12   5  10          6.05          8.34         4.17 o
 -11   5  10          7.64         11.60         4.20 o
 -10   5  10          8.18         17.02         3.69 o
  -9   5  10          0.18          0.24         3.24 o
  -8   5  10        385.55        344.78         9.12 o
  -7   5  10          3.61          6.06         2.63 o
  -6   5  10       1026.98       1003.29        15.45 o
  -5   5  10       1032.77       1004.57        15.21 o
  -4   5  10         44.89         54.76         3.48 o
  -3   5  10        398.79        415.27         8.10 o
  -2   5  10       1212.35       1154.90        16.16 o
  -1   5  10        153.30        139.52         3.91 o
   0   5  10        337.97        333.43         5.85 o
   1   5  10         51.42         46.40         2.67 o
   2   5  10         54.33         56.53         2.94 o
   3   5  10         28.48         26.92         2.83 o
   4   5  10         32.19         27.43         2.76 o
   5   5  10         19.62         15.42         2.84 o
   6   5  10          8.79          9.20         3.06 o
   7   5  10          1.81         -0.83         3.30 o
   8   5  10          4.54          7.33         4.39 o
   9   5  10          0.05          8.72         4.50 o
  10   5  10          0.08          2.33         5.95 o
 -12   6  10          1.10          0.71         3.78 o
 -11   6  10          8.57         15.66         4.46 o
 -10   6  10          2.06          2.55         2.87 o
  -9   6  10         12.81          4.48         2.93 o
  -8   6  10         13.57          8.34         2.95 o
  -7   6  10        102.06        109.17         5.38 o
  -6   6  10        506.87        494.31        10.80 o
  -5   6  10       1446.40       1396.45        23.25 o
  -4   6  10       1232.68       1166.87        17.13 o
  -3   6  10        180.75        160.31         5.61 o
  -2   6  10         87.65        105.63         5.13 o
  -1   6  10         56.78         47.94         3.09 o
   0   6  10         21.99         17.42         2.44 o
   1   6  10          3.71          2.27         1.96 o
   2   6  10        139.45        129.74         4.96 o
   3   6  10        113.44        117.12         4.61 o
   4   6  10        117.16        131.65         4.87 o
   5   6  10         59.49         48.02         4.25 o
   6   6  10          4.01          3.64         3.52 o
   7   6  10         15.14         16.16         4.48 o
   8   6  10          0.35         -1.68         4.50 o
   9   6  10          4.63         13.71         5.28 o
 -12   7  10          3.79          7.69         4.10 o
 -11   7  10        101.44        109.96         7.34 o
 -10   7  10          0.09         -2.73         2.73 o
  -9   7  10         29.46         35.99         5.31 o
  -8   7  10          2.16         -3.93         3.93 o
  -7   7  10         12.22         10.17         2.81 o
  -6   7  10         72.50         68.86         4.56 o
  -5   7  10          1.88         -2.45         2.45 o
  -4   7  10         39.49         51.03         4.26 o
  -3   7  10         46.35         45.61         3.89 o
  -2   7  10        267.25        228.25         6.68 o
  -1   7  10        653.18        661.51        12.42 o
   0   7  10          8.72          1.79         2.30 o
   1   7  10        294.72        259.89         5.72 o
   2   7  10         25.58         22.03         3.04 o
   3   7  10        130.24        117.39         5.46 o
   4   7  10          4.53          2.59         2.91 o
   5   7  10         10.37          7.58         4.89 o
   6   7  10          2.66         -4.75         4.75 o
   7   7  10         22.11         15.15         5.29 o
   8   7  10          0.13         -1.16         5.64 o
   9   7  10         20.09         28.88        14.37 o
 -11   8  10         48.33         66.11         6.45 o
 -10   8  10          0.38         -0.53         3.94 o
  -9   8  10          2.46          4.10         3.36 o
  -8   8  10         39.08         40.06         5.62 o
  -7   8  10         25.48         21.63         3.90 o
  -6   8  10        131.51        155.56         7.48 o
  -5   8  10          0.02         -2.71         2.71 o
  -4   8  10        462.93        442.32        10.40 o
  -3   8  10        123.39        130.86         6.29 o
  -2   8  10         21.26         24.11         3.46 o
  -1   8  10         43.33         39.82         3.58 o
   0   8  10          0.27         -1.95         1.95 o
   1   8  10        108.30        108.78         6.15 o
   2   8  10        186.56        181.53         7.37 o
   3   8  10        322.20        322.86        11.14 o
   4   8  10          2.89         -1.55         3.22 o
   5   8  10          7.39          6.84         4.90 o
   6   8  10          1.92          4.13         5.57 o
   7   8  10          1.84         -3.38         5.08 o
   8   8  10          4.86          6.56        10.55 o
 -11   9  10         47.90         53.97         5.56 o
 -10   9  10          1.82         10.76         4.75 o
  -9   9  10          9.22          6.07         5.73 o
  -8   9  10         33.00         30.62         5.33 o
  -7   9  10        119.44        128.06         9.76 o
  -6   9  10        138.40        172.57         7.98 o
  -5   9  10         95.67         93.23         6.19 o
  -4   9  10          5.00         11.10         3.66 o
  -3   9  10         44.01         39.32         4.23 o
  -2   9  10        175.17        174.51         6.58 o
  -1   9  10        680.34        704.82        13.51 o
   0   9  10          4.65          2.81         2.57 o
   1   9  10         27.74         12.44         4.08 o
   2   9  10          3.55         -4.32         4.32 o
   3   9  10          2.72         -3.68         5.68 o
   4   9  10          6.85          2.20         4.82 o
   5   9  10         46.57         43.48        10.22 o
   6   9  10          0.05         -4.71         4.71 o
   7   9  10          0.29         -5.01        14.44 o
 -10  10  10          2.70          6.84         5.95 o
  -9  10  10          0.75          1.15         3.37 o
  -8  10  10          5.82         10.87         4.41 o
  -7  10  10          1.27         -0.08         4.28 o
  -6  10  10         37.85         34.89         4.53 o
  -5  10  10          3.01          2.38         3.22 o
  -4  10  10         13.51          2.22         2.69 o
  -3  10  10        139.98        142.24         6.65 o
  -2  10  10         28.70         26.69         3.92 o
  -1  10  10          6.17          5.56         2.98 o
   0  10  10          1.22         -3.59         5.53 o
   1  10  10         30.59         25.13         4.37 o
   2  10  10          3.37          3.53         4.13 o
   3  10  10          0.19         -3.33         4.09 o
   4  10  10          0.37         -8.28        11.37 o
   5  10  10          1.34         -2.58        11.23 o
   6  10  10          2.31         -4.09         7.05 o
  -9  11  10         31.51         51.17         6.64 o
  -8  11  10         32.06         40.55         5.66 o
  -7  11  10         21.60         22.61         4.49 o
  -6  11  10         12.91         14.95         3.66 o
  -5  11  10        166.34        185.73         8.30 o
  -4  11  10         52.45         54.04         4.74 o
  -3  11  10         12.60         13.40         3.65 o
  -2  11  10          2.94          0.00         3.16 o
  -1  11  10          9.30          3.61         3.42 o
   0  11  10         10.64          5.45         4.48 o
   1  11  10         49.92         46.62         7.12 o
   2  11  10          1.85         -2.31         4.81 o
   3  11  10         84.28         95.11        13.02 o
   4  11  10         57.38         49.91        21.11 o
   5  11  10          0.51          1.25        14.56 o
  -8  12  10          8.25         15.68         6.50 o
  -7  12  10         12.53         25.40         8.50 o
  -6  12  10          0.01         -3.17         3.17 o
  -5  12  10         12.97         20.26         4.25 o
  -4  12  10         59.86         70.74         6.02 o
  -3  12  10         24.72         26.88         4.47 o
  -2  12  10        106.72        115.47         7.35 o
  -1  12  10          0.59         -4.70         4.70 o
   0  12  10         12.01         10.40         4.63 o
   1  12  10         45.37         52.58         8.15 o
   2  12  10          3.98         -0.04         5.46 o
   3  12  10          0.62          1.28         5.13 o
  -6  13  10        151.21        190.54        10.01 o
  -5  13  10          4.24          9.75         4.21 o
  -4  13  10         24.64         31.01         4.99 o
  -3  13  10          1.46         -2.21         3.72 o
  -2  13  10         33.34         37.05         6.23 o
  -1  13  10         23.06         22.15         5.97 o
   0  13  10         11.85         12.24         5.91 o
   1  13  10          4.10         -3.72         7.79 o
  -2 -15  11         89.92         95.16        10.37 o
  -1 -15  11          3.92          5.16         5.79 o
   0 -15  11         33.15         42.98        10.19 o
   1 -15  11         25.46         27.47         6.11 o
   2 -15  11          7.99         10.53         3.99 o
   3 -15  11          3.91         16.44         5.73 o
   4 -15  11         29.16         32.30         6.14 o
   5 -15  11         23.19         33.70         7.80 o
  -4 -14  11         40.11         44.85        13.95 o
  -3 -14  11         16.55         11.34         9.25 o
  -2 -14  11          7.29          0.11         5.84 o
  -1 -14  11          0.66          5.23         5.55 o
   0 -14  11          8.88          4.65         6.43 o
   1 -14  11         28.37         29.51         4.69 o
   2 -14  11          5.38          3.16         3.93 o
   3 -14  11         42.39         46.48         7.24 o
   4 -14  11         17.98         20.13         5.76 o
   5 -14  11          1.91         -0.11         4.41 o
   6 -14  11         18.89          8.43         5.08 o
   7 -14  11          9.67          7.83        17.57 o
  -6 -13  11          0.57         -9.06        12.68 o
  -5 -13  11          0.05         -8.66        11.35 o
  -4 -13  11         23.50         31.47         6.75 o
  -3 -13  11         17.09         22.59         5.13 o
  -2 -13  11          1.43         -5.26         6.79 o
  -1 -13  11          3.80          1.88         3.99 o
   0 -13  11         15.06          9.87         3.90 o
   1 -13  11         58.77         48.63         4.90 o
   2 -13  11          8.68         15.87         3.95 o
   3 -13  11          6.28          9.12         3.94 o
   4 -13  11          1.95         -0.21         4.12 o
   5 -13  11         22.63         28.41         5.61 o
   6 -13  11          0.32         -2.11         4.07 o
   7 -13  11          0.11         -4.10         4.10 o
   8 -13  11          0.24         -0.60         4.29 o
  -7 -12  11          6.31          4.28         8.18 o
  -6 -12  11         13.10          6.11         7.59 o
  -5 -12  11         23.98         22.06         8.90 o
  -4 -12  11          2.41         -3.41         6.33 o
  -3 -12  11         44.38         39.51         7.06 o
  -2 -12  11         11.90          5.75         4.54 o
  -1 -12  11         62.14         77.91         5.90 o
   0 -12  11         38.66         45.81         4.52 o
   1 -12  11          1.39          3.87         3.20 o
   2 -12  11         10.67         10.85         3.05 o
   3 -12  11         23.05         24.77         4.01 o
   4 -12  11          2.28         -0.80         3.10 o
   5 -12  11          2.24          6.66         3.82 o
   6 -12  11          0.00          1.66         6.94 o
   7 -12  11         42.20         43.40         6.20 o
   8 -12  11         15.62         14.46         4.27 o
   9 -12  11          4.75          6.07         4.87 o
  -8 -11  11          0.77         -1.02         7.16 o
  -7 -11  11         70.36         77.12        10.60 o
  -6 -11  11         13.97         14.03         5.32 o
  -5 -11  11         18.13         14.63         9.08 o
  -4 -11  11          1.16         -0.14         4.42 o
  -3 -11  11         38.51         52.97         6.13 o
  -2 -11  11        175.82        187.15         8.60 o
  -1 -11  11         13.69         12.36         3.02 o
   0 -11  11         12.16          8.71         3.09 o
   1 -11  11         22.54         17.23         3.39 o
   2 -11  11         23.06         20.94         3.31 o
   3 -11  11         86.81         92.69         5.62 o
   4 -11  11         25.11         25.35         4.70 o
   5 -11  11          3.63          5.94         3.55 o
   6 -11  11          1.09         -2.37         2.92 o
   7 -11  11          5.11          0.85         3.19 o
   8 -11  11         30.13         22.43         4.51 o
   9 -11  11          2.77          7.82         6.40 o
  10 -11  11         17.54         13.63         7.46 o
  -9 -10  11         24.52         21.97        12.94 o
  -8 -10  11          0.40         -6.58         6.58 o
  -7 -10  11         20.43         12.75         7.01 o
  -6 -10  11         23.08          8.20         5.17 o
  -5 -10  11         76.97         66.64         6.88 o
  -4 -10  11        103.10        107.46         7.56 o
  -3 -10  11         39.98         44.50         4.78 o
  -2 -10  11          0.64         -0.46         2.77 o
  -1 -10  11         25.65         30.01         3.36 o
   0 -10  11        592.37        611.45        11.50 o
   1 -10  11         31.80         30.78         3.38 o
   2 -10  11         30.23         33.62         4.01 o
   3 -10  11         18.36         15.26         2.87 o
   4 -10  11         59.81         45.65         4.94 o
   5 -10  11          7.25          3.02         3.11 o
   6 -10  11         13.15         10.27         3.35 o
   7 -10  11         20.39         17.99         4.26 o
   8 -10  11         52.53         50.15         5.05 o
   9 -10  11          0.93         -3.06         3.06 o
  10 -10  11          1.00          1.42         4.64 o
  -9  -9  11          1.72          7.41         6.17 o
  -8  -9  11         37.78         40.80        10.11 o
  -7  -9  11         22.79         13.42         4.71 o
  -6  -9  11          0.00         -2.79         3.23 o
  -5  -9  11         20.81         17.88         3.66 o
  -4  -9  11        142.63        142.55         5.92 o
  -3  -9  11          0.79         -0.27         3.44 o
  -2  -9  11        566.60        560.39        11.38 o
  -1  -9  11        339.41        315.83         7.35 o
   0  -9  11         67.92         62.51         4.09 o
   1  -9  11         21.36         19.30         3.03 o
   2  -9  11        113.13        106.09         5.03 o
   3  -9  11        173.92        165.61         5.80 o
   4  -9  11         24.40         28.49         4.58 o
   5  -9  11          9.73         11.54         3.07 o
   6  -9  11         14.02         19.81         3.63 o
   7  -9  11         41.22         44.34         4.99 o
   8  -9  11          7.27          9.54         3.41 o
   9  -9  11         11.45         23.11         5.08 o
  10  -9  11          1.81          4.80         6.25 o
  11  -9  11          5.26         10.19         6.12 o
 -10  -8  11          2.94          3.91         7.86 o
  -9  -8  11         54.15         56.20         6.79 o
  -8  -8  11          1.38         -1.63         3.53 o
  -7  -8  11        140.27        129.19         6.97 o
  -6  -8  11          3.02          2.52         2.89 o
  -5  -8  11         10.27          8.40         3.27 o
  -4  -8  11         13.83         15.03         3.01 o
  -3  -8  11        184.28        160.11         4.94 o
  -2  -8  11         65.84         58.59         3.47 o
  -1  -8  11         85.51         89.11         4.06 o
   0  -8  11        114.60         92.07         4.02 o
   1  -8  11        630.21        627.40        10.87 o
   2  -8  11        138.90        133.69         5.15 o
   3  -8  11         89.15         98.62         4.54 o
   4  -8  11          0.40         10.05         2.99 o
   5  -8  11        422.39        390.69        12.13 o
   6  -8  11         16.08         24.59         3.44 o
   7  -8  11        237.81        223.31         7.77 o
   8  -8  11         13.63         20.50         4.13 o
   9  -8  11         33.66         30.86         5.62 o
  10  -8  11          1.54         -1.35         4.14 o
  11  -8  11          0.52          5.49         5.64 o
 -11  -7  11         38.10         43.55         9.66 o
 -10  -7  11          0.95         -2.05         7.06 o
  -9  -7  11         37.41         31.72         5.71 o
  -8  -7  11         52.99         37.50         5.20 o
  -7  -7  11         10.75          8.65         4.15 o
  -6  -7  11         58.20         54.12         4.52 o
  -5  -7  11       1022.80        985.51        15.78 o
  -4  -7  11        191.02        177.41         5.83 o
  -3  -7  11          0.82          2.41         2.36 o
  -2  -7  11        504.80        503.70         7.85 o
  -1  -7  11        110.92        115.70         3.97 o
   0  -7  11        166.21        160.25         4.47 o
   1  -7  11        729.47        704.39        18.01 o
   2  -7  11         63.90         68.43         3.55 o
   3  -7  11         50.15         45.57         2.76 o
   4  -7  11        183.06        160.13         5.44 o
   5  -7  11        241.71        250.11         6.45 o
   6  -7  11         72.39         60.00         3.83 o
   7  -7  11          2.25          6.79         3.26 o
   8  -7  11         13.98         25.20         4.79 o
   9  -7  11         42.88         42.57         5.54 o
  10  -7  11          1.81          2.51         4.27 o
  11  -7  11          8.97          5.59         4.26 o
 -11  -6  11          0.12         -3.21         5.41 o
 -10  -6  11          0.25         -5.10         5.10 o
  -9  -6  11         81.17         85.02         6.18 o
  -8  -6  11          7.46          3.65         3.89 o
  -7  -6  11        124.44        118.79         6.01 o
  -6  -6  11          5.85          9.26         2.87 o
  -5  -6  11        131.76        113.16         5.69 o
  -4  -6  11        270.45        245.06         5.75 o
  -3  -6  11         50.74         44.03         2.88 o
  -2  -6  11         44.65         47.25         2.50 o
  -1  -6  11        262.10        245.95         4.77 o
   0  -6  11        158.34        162.17         3.92 o
   1  -6  11          0.03         -0.32         1.31 o
   2  -6  11        383.43        393.11         8.52 o
   3  -6  11         56.68         53.09         2.74 o
   4  -6  11        156.35        163.95         5.21 o
   5  -6  11        233.49        232.09        10.45 o
   6  -6  11          8.67          8.34         2.49 o
   7  -6  11          7.49          9.93         2.66 o
   8  -6  11         16.98         16.03         3.78 o
   9  -6  11         28.61         36.73         4.75 o
  10  -6  11          0.13          3.29         4.45 o
  11  -6  11          7.51          9.33         5.16 o
 -11  -5  11          0.60         -0.80         4.58 o
 -10  -5  11         16.40         15.01         8.96 o
  -9  -5  11          4.18          6.87         3.66 o
  -8  -5  11          5.59         -0.31         2.66 o
  -7  -5  11        113.55        104.01         5.57 o
  -6  -5  11          8.37          5.34         3.05 o
  -5  -5  11        101.87         91.53         4.61 o
  -4  -5  11        133.72        136.46         4.39 o
  -3  -5  11        975.55       1000.11        13.19 o
  -2  -5  11        241.43        251.68         4.16 o
  -1  -5  11        107.60         80.92         2.37 o
   0  -5  11          2.29          1.16         1.11 o
   1  -5  11        259.09        279.67         5.09 o
   2  -5  11       1058.00       1094.11        18.50 o
   3  -5  11        373.48        372.65         7.06 o
   4  -5  11          0.10         -1.58         1.58 o
   5  -5  11          6.04          1.13         2.08 o
   6  -5  11         23.83         23.55         2.86 o
   7  -5  11          1.72         -1.36         2.50 o
   8  -5  11          0.52         -0.04         3.24 o
   9  -5  11          6.07          7.58         3.52 o
  10  -5  11         20.47         14.61         4.78 o
  11  -5  11          3.73         14.55         6.00 o
  12  -5  11          8.66         13.99        11.42 o
 -12  -4  11          2.45         -0.81         5.79 o
 -11  -4  11          2.82         -0.55         5.38 o
 -10  -4  11         12.39          8.04         6.18 o
  -9  -4  11         18.43         19.05         4.29 o
  -8  -4  11         25.60         22.70         3.91 o
  -7  -4  11          1.69         -0.63         3.65 o
  -6  -4  11        175.37        186.88         7.48 o
  -5  -4  11        150.58        135.83         4.39 o
  -4  -4  11        598.66        644.95         9.75 o
  -3  -4  11        670.97        639.54         8.16 o
  -2  -4  11        970.91        976.72        10.67 o
  -1  -4  11          8.81          6.61         1.13 o
   0  -4  11       1059.15       1084.49        12.23 o
   1  -4  11         32.76         28.85         2.09 o
   2  -4  11         99.17         94.01         2.46 o
   3  -4  11        276.79        256.23         6.38 o
   4  -4  11         74.97         59.10         3.09 o
   5  -4  11          4.92          3.44         1.86 o
   6  -4  11         11.04          0.84         2.14 o
   7  -4  11          4.58          0.84         2.38 o
   8  -4  11         84.99         74.23         5.73 o
   9  -4  11          5.12          7.85         3.69 o
  10  -4  11          0.39          2.30         3.55 o
  11  -4  11         21.98         27.10         5.55 o
  12  -4  11          5.46          6.24         6.35 o
 -12  -3  11         38.53         41.18        14.46 o
 -11  -3  11          3.33          1.76         5.03 o
 -10  -3  11        146.70        161.21         8.73 o
  -9  -3  11         44.94         47.17         5.13 o
  -8  -3  11         79.57         74.31         5.88 o
  -7  -3  11        109.97        101.29         9.25 o
  -6  -3  11        684.87        654.74        11.29 o
  -5  -3  11       1262.27       1301.78        16.84 o
  -4  -3  11          5.81          1.98         1.65 o
  -3  -3  11         14.64         13.39         1.49 o
  -2  -3  11         11.17          5.26         1.06 o
  -1  -3  11       1162.05       1147.68        13.47 o
   0  -3  11        170.52        173.04         3.54 o
   1  -3  11          9.51          4.67         1.09 o
   2  -3  11        389.52        408.16         6.78 o
   3  -3  11          3.02          0.04         1.29 o
   4  -3  11         57.60         55.68         3.37 o
   5  -3  11         20.89         10.71         1.75 o
   6  -3  11          0.91         -1.29         1.93 o
   7  -3  11          1.55          1.31         2.31 o
   8  -3  11          0.02         -2.78         2.78 o
   9  -3  11         13.24          3.60         3.28 o
  10  -3  11          2.43          7.01         4.24 o
  11  -3  11          0.36          4.53         5.93 o
  12  -3  11          1.54         17.73        16.97 o
 -12  -2  11          8.70          1.94         4.83 o
 -11  -2  11         62.43         53.58         6.46 o
 -10  -2  11         71.45         72.60         7.67 o
  -9  -2  11          0.25          2.87         3.61 o
  -8  -2  11         11.43          5.40         3.52 o
  -7  -2  11        405.20        385.87         9.24 o
  -6  -2  11          0.49         -0.54         1.67 o
  -5  -2  11        425.92        410.74         6.74 o
  -4  -2  11        433.23        436.21         6.69 o
  -3  -2  11        478.03        469.94         6.44 o
  -2  -2  11         17.35         13.57         1.57 o
  -1  -2  11        722.72        706.48         9.00 o
   0  -2  11        616.38        546.36         7.02 o
   1  -2  11        510.33        485.08         6.82 o
   2  -2  11        562.94        624.95         7.33 o
   3  -2  11         62.54         75.34         2.92 o
   4  -2  11          0.34         -1.42         1.42 o
   5  -2  11          0.01         -1.21         1.39 o
   6  -2  11         15.67         15.73         2.53 o
[truncated: 272,828 more chars]
